# Supplementary material for: Global analysis of ZNF217 chromatin occupancy in the breast cancer cell genome reveals an association with ERalpha
Source: BMC Genomics. 2014 Jun 24;15(1):520. doi: 10.1186/1471-2164-15-520 (PMC4082627; doi:10.1186/1471-2164-15-520)
Supplement: Supplementary file 1 — Additional file 1: Table S1: ZNF217 binding sites from merged ChIP-seq datasets. ZNF217 peaks were called using Sole-Search peak calling software [12, 58] on replicate datasets (see Methods for details). A total of 18,965 ZNF217 binding events are listed. (XLS 2 MB) [file 12864_2014_6197_MOESM1_ESM.xls]

## Sheet: Sheet1
Supplemental Table 1_All ZNF217 binding sites
chr7	191639	191819	NonOverlappingPeaks	0	+
chr7	294299	294629	NonOverlappingPeaks	0	+
chr7	361139	361319	NonOverlappingPeaks	0	+
chr7	373109	373319	NonOverlappingPeaks	0	+
chr7	389189	389429	NonOverlappingPeaks	0	+
chr7	474869	475409	NonOverlappingPeaks	0	+
chr7	475829	476009	NonOverlappingPeaks	0	+
chr7	577829	578249	NonOverlappingPeaks	0	+
chr7	579389	579809	NonOverlappingPeaks	0	+
chr7	661769	662009	NonOverlappingPeaks	0	+
chr7	680969	681239	NonOverlappingPeaks	0	+
chr7	745019	745469	NonOverlappingPeaks	0	+
chr7	765239	765599	NonOverlappingPeaks	0	+
chr7	771989	772229	NonOverlappingPeaks	0	+
chr7	818639	818999	NonOverlappingPeaks	0	+
chr7	852869	853139	NonOverlappingPeaks	0	+
chr7	906689	906959	NonOverlappingPeaks	0	+
chr7	907289	907649	NonOverlappingPeaks	0	+
chr7	985409	985589	NonOverlappingPeaks	0	+
chr7	1032869	1033049	NonOverlappingPeaks	0	+
chr7	1054349	1054829	NonOverlappingPeaks	0	+
chr7	1086419	1086749	NonOverlappingPeaks	0	+
chr7	1127519	1127729	NonOverlappingPeaks	0	+
chr7	1136039	1136249	NonOverlappingPeaks	0	+
chr7	1139249	1139519	NonOverlappingPeaks	0	+
chr7	1171109	1171499	NonOverlappingPeaks	0	+
chr7	1196489	1196849	NonOverlappingPeaks	0	+
chr7	1215989	1216379	NonOverlappingPeaks	0	+
chr7	1285229	1285469	NonOverlappingPeaks	0	+
chr7	1308479	1309019	NonOverlappingPeaks	0	+
chr7	1494929	1495109	NonOverlappingPeaks	0	+
chr7	1546499	1546829	NonOverlappingPeaks	0	+
chr7	1556249	1556609	NonOverlappingPeaks	0	+
chr7	1572299	1572749	NonOverlappingPeaks	0	+
chr7	1573499	1573829	NonOverlappingPeaks	0	+
chr7	1576589	1577039	NonOverlappingPeaks	0	+
chr7	1595039	1595279	NonOverlappingPeaks	0	+
chr7	1595789	1596119	NonOverlappingPeaks	0	+
chr7	1598429	1599029	NonOverlappingPeaks	0	+
chr7	1600109	1600319	NonOverlappingPeaks	0	+
chr7	1891229	1891589	NonOverlappingPeaks	0	+
chr7	1931909	1932269	NonOverlappingPeaks	0	+
chr7	1961729	1962419	NonOverlappingPeaks	0	+
chr7	1980179	1980359	NonOverlappingPeaks	0	+
chr7	2103209	2103539	NonOverlappingPeaks	0	+
chr7	2174489	2174819	NonOverlappingPeaks	0	+
chr7	2212559	2212859	NonOverlappingPeaks	0	+
chr7	2272589	2272919	NonOverlappingPeaks	0	+
chr7	2300579	2300789	NonOverlappingPeaks	0	+
chr7	2306519	2306849	NonOverlappingPeaks	0	+
chr7	2349449	2349809	NonOverlappingPeaks	0	+
chr7	2451719	2451959	NonOverlappingPeaks	0	+
chr7	2464949	2465489	NonOverlappingPeaks	0	+
chr7	2476739	2476979	NonOverlappingPeaks	0	+
chr7	2477159	2477339	NonOverlappingPeaks	0	+
chr7	2480159	2480819	NonOverlappingPeaks	0	+
chr7	2523239	2523419	NonOverlappingPeaks	0	+
chr7	2562629	2562929	NonOverlappingPeaks	0	+
chr7	2563469	2564309	NonOverlappingPeaks	0	+
chr7	2567279	2568089	NonOverlappingPeaks	0	+
chr7	2579129	2579429	NonOverlappingPeaks	0	+
chr7	2727089	2727689	NonOverlappingPeaks	0	+
chr7	2760479	2760839	NonOverlappingPeaks	0	+
chr7	2772779	2773229	NonOverlappingPeaks	0	+
chr7	2797019	2797439	NonOverlappingPeaks	0	+
chr7	2797739	2798219	NonOverlappingPeaks	0	+
chr7	2842229	2842649	NonOverlappingPeaks	0	+
chr7	2850659	2851139	NonOverlappingPeaks	0	+
chr7	2870579	2871029	NonOverlappingPeaks	0	+
chr7	2872979	2873339	NonOverlappingPeaks	0	+
chr7	2874689	2874959	NonOverlappingPeaks	0	+
chr7	2960759	2961029	NonOverlappingPeaks	0	+
chr7	2996369	2996699	NonOverlappingPeaks	0	+
chr7	3148529	3149249	NonOverlappingPeaks	0	+
chr7	3186509	3186719	NonOverlappingPeaks	0	+
chr7	3196139	3196469	NonOverlappingPeaks	0	+
chr7	3255629	3256259	NonOverlappingPeaks	0	+
chr7	3283679	3283859	NonOverlappingPeaks	0	+
chr7	3284099	3284519	NonOverlappingPeaks	0	+
chr7	3312299	3312599	NonOverlappingPeaks	0	+
chr7	3443009	3443339	NonOverlappingPeaks	0	+
chr7	3443909	3444539	NonOverlappingPeaks	0	+
chr7	3479039	3479279	NonOverlappingPeaks	0	+
chr7	3615809	3616079	NonOverlappingPeaks	0	+
chr7	3668159	3668609	NonOverlappingPeaks	0	+
chr7	3750209	3750479	NonOverlappingPeaks	0	+
chr7	3779969	3780179	NonOverlappingPeaks	0	+
chr7	3801269	3801719	NonOverlappingPeaks	0	+
chr7	3951389	3951629	NonOverlappingPeaks	0	+
chr7	4046369	4046639	NonOverlappingPeaks	0	+
chr7	4285139	4285319	NonOverlappingPeaks	0	+
chr7	4285439	4285769	NonOverlappingPeaks	0	+
chr7	4286699	4286999	NonOverlappingPeaks	0	+
chr7	4665479	4665839	NonOverlappingPeaks	0	+
chr7	4723019	4723229	NonOverlappingPeaks	0	+
chr7	4752239	4752599	NonOverlappingPeaks	0	+
chr7	4765079	4765409	NonOverlappingPeaks	0	+
chr7	4771469	4771769	NonOverlappingPeaks	0	+
chr7	4864619	4864979	NonOverlappingPeaks	0	+
chr7	4871519	4872089	NonOverlappingPeaks	0	+
chr7	4888949	4889429	NonOverlappingPeaks	0	+
chr7	5128679	5128979	NonOverlappingPeaks	0	+
chr7	5457419	5457599	NonOverlappingPeaks	0	+
chr7	5458319	5458619	NonOverlappingPeaks	0	+
chr7	5465069	5465609	NonOverlappingPeaks	0	+
chr7	5553479	5554019	NonOverlappingPeaks	0	+
chr7	5686649	5686859	NonOverlappingPeaks	0	+
chr7	6035009	6035579	NonOverlappingPeaks	0	+
chr7	6278069	6278309	NonOverlappingPeaks	0	+
chr7	6324509	6324689	NonOverlappingPeaks	0	+
chr7	6421379	6421589	NonOverlappingPeaks	0	+
chr7	6425279	6425489	NonOverlappingPeaks	0	+
chr7	6653369	6653699	NonOverlappingPeaks	0	+
chr7	6661259	6661469	NonOverlappingPeaks	0	+
chr7	6669839	6670349	NonOverlappingPeaks	0	+
chr7	7138079	7138289	NonOverlappingPeaks	0	+
chr7	7139129	7139639	NonOverlappingPeaks	0	+
chr7	7154339	7154789	NonOverlappingPeaks	0	+
chr7	7216829	7217009	NonOverlappingPeaks	0	+
chr7	7217579	7218089	NonOverlappingPeaks	0	+
chr7	7221839	7222049	NonOverlappingPeaks	0	+
chr7	7361159	7361789	NonOverlappingPeaks	0	+
chr7	7394279	7394819	NonOverlappingPeaks	0	+
chr7	7448129	7448309	NonOverlappingPeaks	0	+
chr7	7532159	7532489	NonOverlappingPeaks	0	+
chr7	7602929	7603289	NonOverlappingPeaks	0	+
chr7	7603709	7604519	NonOverlappingPeaks	0	+
chr7	7605569	7606169	NonOverlappingPeaks	0	+
chr7	7613489	7613819	NonOverlappingPeaks	0	+
chr7	7680119	7680359	NonOverlappingPeaks	0	+
chr7	7680569	7680779	NonOverlappingPeaks	0	+
chr7	7720769	7721369	NonOverlappingPeaks	0	+
chr7	7748939	7749149	NonOverlappingPeaks	0	+
chr7	7777379	7777559	NonOverlappingPeaks	0	+
chr7	7801619	7802489	NonOverlappingPeaks	0	+
chr7	7804559	7805459	NonOverlappingPeaks	0	+
chr7	7805489	7805759	NonOverlappingPeaks	0	+
chr7	7819619	7819889	NonOverlappingPeaks	0	+
chr7	7835399	7835729	NonOverlappingPeaks	0	+
chr7	7838759	7839269	NonOverlappingPeaks	0	+
chr7	7845479	7845719	NonOverlappingPeaks	0	+
chr7	7847879	7848059	NonOverlappingPeaks	0	+
chr7	7869869	7870109	NonOverlappingPeaks	0	+
chr7	7892099	7892879	NonOverlappingPeaks	0	+
chr7	7900889	7901369	NonOverlappingPeaks	0	+
chr7	7950989	7951559	NonOverlappingPeaks	0	+
chr7	7962299	7962659	NonOverlappingPeaks	0	+
chr7	7996529	7996769	NonOverlappingPeaks	0	+
chr7	8036069	8036669	NonOverlappingPeaks	0	+
chr7	8112179	8112419	NonOverlappingPeaks	0	+
chr7	8113409	8113619	NonOverlappingPeaks	0	+
chr7	8255519	8255819	NonOverlappingPeaks	0	+
chr7	8324669	8325059	NonOverlappingPeaks	0	+
chr7	8330339	8331209	NonOverlappingPeaks	0	+
chr7	8364629	8365049	NonOverlappingPeaks	0	+
chr7	8405159	8405369	NonOverlappingPeaks	0	+
chr7	8448539	8448959	NonOverlappingPeaks	0	+
chr7	8482439	8482709	NonOverlappingPeaks	0	+
chr7	10452089	10452299	NonOverlappingPeaks	0	+
chr7	11233169	11233409	NonOverlappingPeaks	0	+
chr7	11252429	11253149	NonOverlappingPeaks	0	+
chr7	11272199	11272409	NonOverlappingPeaks	0	+
chr7	11287829	11288219	NonOverlappingPeaks	0	+
chr7	11300939	11301599	NonOverlappingPeaks	0	+
chr7	11311919	11312189	NonOverlappingPeaks	0	+
chr7	12337439	12337679	NonOverlappingPeaks	0	+
chr7	12584279	12584579	NonOverlappingPeaks	0	+
chr7	12609809	12610079	NonOverlappingPeaks	0	+
chr7	12623609	12623819	NonOverlappingPeaks	0	+
chr7	12658199	12658439	NonOverlappingPeaks	0	+
chr7	12687269	12687689	NonOverlappingPeaks	0	+
chr7	12726299	12726719	NonOverlappingPeaks	0	+
chr7	12726779	12727019	NonOverlappingPeaks	0	+
chr7	12778289	12778589	NonOverlappingPeaks	0	+
chr7	12840719	12841289	NonOverlappingPeaks	0	+
chr7	12841649	12842219	NonOverlappingPeaks	0	+
chr7	12936689	12936869	NonOverlappingPeaks	0	+
chr7	12970169	12970409	NonOverlappingPeaks	0	+
chr7	12981119	12981569	NonOverlappingPeaks	0	+
chr7	12982079	12982799	NonOverlappingPeaks	0	+
chr7	12983099	12983339	NonOverlappingPeaks	0	+
chr7	12989219	12989459	NonOverlappingPeaks	0	+
chr7	12991109	12991559	NonOverlappingPeaks	0	+
chr7	13005419	13006019	NonOverlappingPeaks	0	+
chr7	13057019	13057499	NonOverlappingPeaks	0	+
chr7	13070969	13071509	NonOverlappingPeaks	0	+
chr7	13079759	13080149	NonOverlappingPeaks	0	+
chr7	13090349	13090709	NonOverlappingPeaks	0	+
chr7	13100549	13101059	NonOverlappingPeaks	0	+
chr7	13154939	13155149	NonOverlappingPeaks	0	+
chr7	13218689	13218929	NonOverlappingPeaks	0	+
chr7	13317569	13318079	NonOverlappingPeaks	0	+
chr7	14020769	14020949	NonOverlappingPeaks	0	+
chr7	16404929	16405169	NonOverlappingPeaks	0	+
chr7	16684139	16684529	NonOverlappingPeaks	0	+
chr7	16685159	16685339	NonOverlappingPeaks	0	+
chr7	16692509	16692839	NonOverlappingPeaks	0	+
chr7	16697549	16697879	NonOverlappingPeaks	0	+
chr7	16707659	16708079	NonOverlappingPeaks	0	+
chr7	16725089	16725299	NonOverlappingPeaks	0	+
chr7	16834109	16834679	NonOverlappingPeaks	0	+
chr7	16843559	16843919	NonOverlappingPeaks	0	+
chr7	16844489	16845149	NonOverlappingPeaks	0	+
chr7	16850219	16850699	NonOverlappingPeaks	0	+
chr7	16886369	16886579	NonOverlappingPeaks	0	+
chr7	16886849	16887479	NonOverlappingPeaks	0	+
chr7	16920239	16920479	NonOverlappingPeaks	0	+
chr7	16945019	16945289	NonOverlappingPeaks	0	+
chr7	16954979	16955429	NonOverlappingPeaks	0	+
chr7	16961549	16961909	NonOverlappingPeaks	0	+
chr7	16975109	16975289	NonOverlappingPeaks	0	+
chr7	17018039	17018369	NonOverlappingPeaks	0	+
chr7	17022329	17022539	NonOverlappingPeaks	0	+
chr7	17029469	17029679	NonOverlappingPeaks	0	+
chr7	17029739	17030009	NonOverlappingPeaks	0	+
chr7	17033219	17033429	NonOverlappingPeaks	0	+
chr7	17060819	17061269	NonOverlappingPeaks	0	+
chr7	17134529	17135069	NonOverlappingPeaks	0	+
chr7	17139149	17139359	NonOverlappingPeaks	0	+
chr7	17245949	17246219	NonOverlappingPeaks	0	+
chr7	17344529	17344949	NonOverlappingPeaks	0	+
chr7	17411879	17412059	NonOverlappingPeaks	0	+
chr7	17448149	17448419	NonOverlappingPeaks	0	+
chr7	17529659	17530109	NonOverlappingPeaks	0	+
chr7	17598689	17598869	NonOverlappingPeaks	0	+
chr7	17639909	17640299	NonOverlappingPeaks	0	+
chr7	17658089	17658599	NonOverlappingPeaks	0	+
chr7	17714399	17714909	NonOverlappingPeaks	0	+
chr7	17736029	17736629	NonOverlappingPeaks	0	+
chr7	17981909	17982269	NonOverlappingPeaks	0	+
chr7	19891169	19891469	NonOverlappingPeaks	0	+
chr7	19997309	19997579	NonOverlappingPeaks	0	+
chr7	19997969	19998269	NonOverlappingPeaks	0	+
chr7	20009789	20010119	NonOverlappingPeaks	0	+
chr7	20192099	20192819	NonOverlappingPeaks	0	+
chr7	20257109	20257679	NonOverlappingPeaks	0	+
chr7	20369399	20369759	NonOverlappingPeaks	0	+
chr7	20999009	20999219	NonOverlappingPeaks	0	+
chr7	21394979	21395219	NonOverlappingPeaks	0	+
chr7	21403649	21404009	NonOverlappingPeaks	0	+
chr7	21405869	21406169	NonOverlappingPeaks	0	+
chr7	21563459	21563669	NonOverlappingPeaks	0	+
chr7	21656729	21657059	NonOverlappingPeaks	0	+
chr7	21657509	21657839	NonOverlappingPeaks	0	+
chr7	21985769	21985979	NonOverlappingPeaks	0	+
chr7	22273859	22274189	NonOverlappingPeaks	0	+
chr7	22390469	22390799	NonOverlappingPeaks	0	+
chr7	22390919	22391129	NonOverlappingPeaks	0	+
chr7	22472759	22472999	NonOverlappingPeaks	0	+
chr7	22473149	22473539	NonOverlappingPeaks	0	+
chr7	22612619	22613039	NonOverlappingPeaks	0	+
chr7	22633679	22633979	NonOverlappingPeaks	0	+
chr7	22707599	22707839	NonOverlappingPeaks	0	+
chr7	22712729	22713389	NonOverlappingPeaks	0	+
chr7	23230619	23230949	NonOverlappingPeaks	0	+
chr7	23286239	23286479	NonOverlappingPeaks	0	+
chr7	23312759	23313209	NonOverlappingPeaks	0	+
chr7	23374199	23374679	NonOverlappingPeaks	0	+
chr7	24532199	24532439	NonOverlappingPeaks	0	+
chr7	24620249	24620489	NonOverlappingPeaks	0	+
chr7	24860429	24860639	NonOverlappingPeaks	0	+
chr7	25005869	25006259	NonOverlappingPeaks	0	+
chr7	25902419	25902629	NonOverlappingPeaks	0	+
chr7	26121449	26121659	NonOverlappingPeaks	0	+
chr7	26122829	26123219	NonOverlappingPeaks	0	+
chr7	26206739	26207009	NonOverlappingPeaks	0	+
chr7	26240099	26240339	NonOverlappingPeaks	0	+
chr7	26416769	26416979	NonOverlappingPeaks	0	+
chr7	26457509	26457749	NonOverlappingPeaks	0	+
chr7	26506679	26506859	NonOverlappingPeaks	0	+
chr7	26593319	26593559	NonOverlappingPeaks	0	+
chr7	26692709	26693069	NonOverlappingPeaks	0	+
chr7	26693309	26693579	NonOverlappingPeaks	0	+
chr7	26702309	26702639	NonOverlappingPeaks	0	+
chr7	26704649	26704889	NonOverlappingPeaks	0	+
chr7	27299819	27300299	NonOverlappingPeaks	0	+
chr7	27317189	27317519	NonOverlappingPeaks	0	+
chr7	27386369	27386849	NonOverlappingPeaks	0	+
chr7	27412109	27412289	NonOverlappingPeaks	0	+
chr7	27463859	27464159	NonOverlappingPeaks	0	+
chr7	27774869	27775079	NonOverlappingPeaks	0	+
chr7	27777359	27777569	NonOverlappingPeaks	0	+
chr7	27823979	27824279	NonOverlappingPeaks	0	+
chr7	28074359	28074599	NonOverlappingPeaks	0	+
chr7	28155719	28155959	NonOverlappingPeaks	0	+
chr7	28657979	28658219	NonOverlappingPeaks	0	+
chr7	29003729	29004029	NonOverlappingPeaks	0	+
chr7	29020499	29020829	NonOverlappingPeaks	0	+
chr7	29085239	29085629	NonOverlappingPeaks	0	+
chr7	29140199	29140469	NonOverlappingPeaks	0	+
chr7	29275649	29276039	NonOverlappingPeaks	0	+
chr7	29344499	29344679	NonOverlappingPeaks	0	+
chr7	29391749	29392019	NonOverlappingPeaks	0	+
chr7	29448449	29448629	NonOverlappingPeaks	0	+
chr7	29489339	29490059	NonOverlappingPeaks	0	+
chr7	29638349	29638529	NonOverlappingPeaks	0	+
chr7	29645849	29646359	NonOverlappingPeaks	0	+
chr7	29648879	29649149	NonOverlappingPeaks	0	+
chr7	29663699	29663879	NonOverlappingPeaks	0	+
chr7	30188879	30189149	NonOverlappingPeaks	0	+
chr7	30205679	30206279	NonOverlappingPeaks	0	+
chr7	30212639	30212909	NonOverlappingPeaks	0	+
chr7	30265709	30265919	NonOverlappingPeaks	0	+
chr7	30278549	30278819	NonOverlappingPeaks	0	+
chr7	30349649	30349859	NonOverlappingPeaks	0	+
chr7	30388829	30389099	NonOverlappingPeaks	0	+
chr7	30431519	30431759	NonOverlappingPeaks	0	+
chr7	30443129	30443549	NonOverlappingPeaks	0	+
chr7	30516419	30516629	NonOverlappingPeaks	0	+
chr7	30542219	30542459	NonOverlappingPeaks	0	+
chr7	30548939	30549179	NonOverlappingPeaks	0	+
chr7	30558749	30559139	NonOverlappingPeaks	0	+
chr7	30711509	30711839	NonOverlappingPeaks	0	+
chr7	30780479	30780779	NonOverlappingPeaks	0	+
chr7	30817739	30818189	NonOverlappingPeaks	0	+
chr7	31028279	31028549	NonOverlappingPeaks	0	+
chr7	31447949	31448189	NonOverlappingPeaks	0	+
chr7	31589279	31589609	NonOverlappingPeaks	0	+
chr7	31783979	31784189	NonOverlappingPeaks	0	+
chr7	32073719	32073989	NonOverlappingPeaks	0	+
chr7	32083229	32083619	NonOverlappingPeaks	0	+
chr7	32374709	32374949	NonOverlappingPeaks	0	+
chr7	32467379	32467559	NonOverlappingPeaks	0	+
chr7	32529749	32530259	NonOverlappingPeaks	0	+
chr7	32720249	32720549	NonOverlappingPeaks	0	+
chr7	32931809	32931989	NonOverlappingPeaks	0	+
chr7	32932379	32932589	NonOverlappingPeaks	0	+
chr7	33294869	33295139	NonOverlappingPeaks	0	+
chr7	33756179	33756539	NonOverlappingPeaks	0	+
chr7	33761999	33762449	NonOverlappingPeaks	0	+
chr7	33824579	33824969	NonOverlappingPeaks	0	+
chr7	33826619	33826949	NonOverlappingPeaks	0	+
chr7	33827009	33827189	NonOverlappingPeaks	0	+
chr7	33872489	33872819	NonOverlappingPeaks	0	+
chr7	33881129	33881609	NonOverlappingPeaks	0	+
chr7	33885689	33886019	NonOverlappingPeaks	0	+
chr7	33907709	33908039	NonOverlappingPeaks	0	+
chr7	33934979	33935219	NonOverlappingPeaks	0	+
chr7	34026749	34026929	NonOverlappingPeaks	0	+
chr7	34075529	34076369	NonOverlappingPeaks	0	+
chr7	34076399	34077119	NonOverlappingPeaks	0	+
chr7	34097009	34097669	NonOverlappingPeaks	0	+
chr7	34104389	34104659	NonOverlappingPeaks	0	+
chr7	34106699	34106909	NonOverlappingPeaks	0	+
chr7	34109129	34109759	NonOverlappingPeaks	0	+
chr7	34170029	34170509	NonOverlappingPeaks	0	+
chr7	34215059	34215239	NonOverlappingPeaks	0	+
chr7	34250549	34251149	NonOverlappingPeaks	0	+
chr7	34275539	34275719	NonOverlappingPeaks	0	+
chr7	34360559	34360979	NonOverlappingPeaks	0	+
chr7	34380899	34381199	NonOverlappingPeaks	0	+
chr7	34464779	34465049	NonOverlappingPeaks	0	+
chr7	34503509	34503869	NonOverlappingPeaks	0	+
chr7	34526999	34527509	NonOverlappingPeaks	0	+
chr7	34787699	34788119	NonOverlappingPeaks	0	+
chr7	34879829	34880159	NonOverlappingPeaks	0	+
chr7	34892069	34892339	NonOverlappingPeaks	0	+
chr7	35064749	35065769	NonOverlappingPeaks	0	+
chr7	35076299	35076539	NonOverlappingPeaks	0	+
chr7	35329019	35329259	NonOverlappingPeaks	0	+
chr7	35429249	35429609	NonOverlappingPeaks	0	+
chr7	35754359	35754869	NonOverlappingPeaks	0	+
chr7	36076889	36077249	NonOverlappingPeaks	0	+
chr7	36087749	36087929	NonOverlappingPeaks	0	+
chr7	36312449	36312929	NonOverlappingPeaks	0	+
chr7	36329699	36329909	NonOverlappingPeaks	0	+
chr7	36342839	36343349	NonOverlappingPeaks	0	+
chr7	36427349	36427529	NonOverlappingPeaks	0	+
chr7	36429839	36430139	NonOverlappingPeaks	0	+
chr7	36438719	36438899	NonOverlappingPeaks	0	+
chr7	36563129	36563339	NonOverlappingPeaks	0	+
chr7	37071569	37071809	NonOverlappingPeaks	0	+
chr7	37226489	37226729	NonOverlappingPeaks	0	+
chr7	38771729	38771939	NonOverlappingPeaks	0	+
chr7	38885909	38886149	NonOverlappingPeaks	0	+
chr7	39056249	39056549	NonOverlappingPeaks	0	+
chr7	39789899	39790199	NonOverlappingPeaks	0	+
chr7	39791009	39791189	NonOverlappingPeaks	0	+
chr7	39849929	39850199	NonOverlappingPeaks	0	+
chr7	39927779	39927989	NonOverlappingPeaks	0	+
chr7	40174199	40174409	NonOverlappingPeaks	0	+
chr7	41094599	41094779	NonOverlappingPeaks	0	+
chr7	41105189	41105489	NonOverlappingPeaks	0	+
chr7	41147279	41147729	NonOverlappingPeaks	0	+
chr7	41188259	41188589	NonOverlappingPeaks	0	+
chr7	41228399	41228789	NonOverlappingPeaks	0	+
chr7	41264039	41264519	NonOverlappingPeaks	0	+
chr7	41287169	41287529	NonOverlappingPeaks	0	+
chr7	41612519	41613029	NonOverlappingPeaks	0	+
chr7	41619839	41620049	NonOverlappingPeaks	0	+
chr7	41995499	41995799	NonOverlappingPeaks	0	+
chr7	42109469	42110099	NonOverlappingPeaks	0	+
chr7	42196169	42196379	NonOverlappingPeaks	0	+
chr7	42202619	42202859	NonOverlappingPeaks	0	+
chr7	42325229	42325409	NonOverlappingPeaks	0	+
chr7	42332429	42333149	NonOverlappingPeaks	0	+
chr7	42412199	42412409	NonOverlappingPeaks	0	+
chr7	42412949	42413159	NonOverlappingPeaks	0	+
chr7	42440039	42440249	NonOverlappingPeaks	0	+
chr7	42440549	42440969	NonOverlappingPeaks	0	+
chr7	42519359	42519959	NonOverlappingPeaks	0	+
chr7	42613589	42613829	NonOverlappingPeaks	0	+
chr7	42872279	42872669	NonOverlappingPeaks	0	+
chr7	42908819	42909449	NonOverlappingPeaks	0	+
chr7	42926609	42926909	NonOverlappingPeaks	0	+
chr7	43402679	43402919	NonOverlappingPeaks	0	+
chr7	43669529	43669739	NonOverlappingPeaks	0	+
chr7	43750199	43750649	NonOverlappingPeaks	0	+
chr7	43801499	43801829	NonOverlappingPeaks	0	+
chr7	43804379	43804919	NonOverlappingPeaks	0	+
chr7	43848059	43848539	NonOverlappingPeaks	0	+
chr7	43913039	43913279	NonOverlappingPeaks	0	+
chr7	43982879	43983539	NonOverlappingPeaks	0	+
chr7	44190059	44190389	NonOverlappingPeaks	0	+
chr7	44193179	44193389	NonOverlappingPeaks	0	+
chr7	44197049	44197289	NonOverlappingPeaks	0	+
chr7	44220239	44220629	NonOverlappingPeaks	0	+
chr7	44264249	44264519	NonOverlappingPeaks	0	+
chr7	44658329	44658659	NonOverlappingPeaks	0	+
chr7	44751719	44751929	NonOverlappingPeaks	0	+
chr7	45113459	45113759	NonOverlappingPeaks	0	+
chr7	45132149	45132329	NonOverlappingPeaks	0	+
chr7	45151439	45151679	NonOverlappingPeaks	0	+
chr7	45387329	45388049	NonOverlappingPeaks	0	+
chr7	45583049	45583499	NonOverlappingPeaks	0	+
chr7	45962969	45963239	NonOverlappingPeaks	0	+
chr7	46017779	46018139	NonOverlappingPeaks	0	+
chr7	46112279	46112459	NonOverlappingPeaks	0	+
chr7	46293089	46293509	NonOverlappingPeaks	0	+
chr7	46320599	46321079	NonOverlappingPeaks	0	+
chr7	46437269	46437449	NonOverlappingPeaks	0	+
chr7	46532069	46532699	NonOverlappingPeaks	0	+
chr7	46585499	46585829	NonOverlappingPeaks	0	+
chr7	46734719	46734989	NonOverlappingPeaks	0	+
chr7	46753529	46753919	NonOverlappingPeaks	0	+
chr7	46792619	46792829	NonOverlappingPeaks	0	+
chr7	46926089	46926599	NonOverlappingPeaks	0	+
chr7	47411579	47411759	NonOverlappingPeaks	0	+
chr7	47445509	47446019	NonOverlappingPeaks	0	+
chr7	47514569	47515769	NonOverlappingPeaks	0	+
chr7	47552219	47552429	NonOverlappingPeaks	0	+
chr7	47611019	47611739	NonOverlappingPeaks	0	+
chr7	47615429	47616329	NonOverlappingPeaks	0	+
chr7	47644499	47644889	NonOverlappingPeaks	0	+
chr7	47732879	47733269	NonOverlappingPeaks	0	+
chr7	47803229	47803559	NonOverlappingPeaks	0	+
chr7	47826089	47826629	NonOverlappingPeaks	0	+
chr7	47991389	47991569	NonOverlappingPeaks	0	+
chr7	48124649	48124829	NonOverlappingPeaks	0	+
chr7	48149879	48150059	NonOverlappingPeaks	0	+
chr7	50414339	50414579	NonOverlappingPeaks	0	+
chr7	50560589	50560769	NonOverlappingPeaks	0	+
chr7	50599139	50599589	NonOverlappingPeaks	0	+
chr7	50623499	50623859	NonOverlappingPeaks	0	+
chr7	50652899	50653139	NonOverlappingPeaks	0	+
chr7	50700269	50700569	NonOverlappingPeaks	0	+
chr7	50753309	50753849	NonOverlappingPeaks	0	+
chr7	50774219	50774489	NonOverlappingPeaks	0	+
chr7	50801309	50801609	NonOverlappingPeaks	0	+
chr7	50838929	50839349	NonOverlappingPeaks	0	+
chr7	50871239	50871419	NonOverlappingPeaks	0	+
chr7	50922689	50922869	NonOverlappingPeaks	0	+
chr7	50987969	50988359	NonOverlappingPeaks	0	+
chr7	51030659	51030899	NonOverlappingPeaks	0	+
chr7	51191429	51191609	NonOverlappingPeaks	0	+
chr7	51318989	51319499	NonOverlappingPeaks	0	+
chr7	51331259	51331769	NonOverlappingPeaks	0	+
chr7	51363119	51363569	NonOverlappingPeaks	0	+
chr7	51444089	51444359	NonOverlappingPeaks	0	+
chr7	52357079	52357409	NonOverlappingPeaks	0	+
chr7	52439069	52439309	NonOverlappingPeaks	0	+
chr7	52787339	52787669	NonOverlappingPeaks	0	+
chr7	52788659	52788839	NonOverlappingPeaks	0	+
chr7	52794629	52795289	NonOverlappingPeaks	0	+
chr7	52909949	52910189	NonOverlappingPeaks	0	+
chr7	53012699	53013119	NonOverlappingPeaks	0	+
chr7	53168819	53169119	NonOverlappingPeaks	0	+
chr7	53383799	53384039	NonOverlappingPeaks	0	+
chr7	53419499	53419709	NonOverlappingPeaks	0	+
chr7	54420659	54420959	NonOverlappingPeaks	0	+
chr7	54552779	54552989	NonOverlappingPeaks	0	+
chr7	54627959	54628229	NonOverlappingPeaks	0	+
chr7	54628559	54628799	NonOverlappingPeaks	0	+
chr7	54906119	54906569	NonOverlappingPeaks	0	+
chr7	55063829	55064009	NonOverlappingPeaks	0	+
chr7	55416269	55416449	NonOverlappingPeaks	0	+
chr7	55488329	55488509	NonOverlappingPeaks	0	+
chr7	55631609	55631879	NonOverlappingPeaks	0	+
chr7	56144339	56144609	NonOverlappingPeaks	0	+
chr7	64218599	64218869	NonOverlappingPeaks	0	+
chr7	64409219	64409489	NonOverlappingPeaks	0	+
chr7	65478869	65479079	NonOverlappingPeaks	0	+
chr7	65516069	65516249	NonOverlappingPeaks	0	+
chr7	65712449	65712689	NonOverlappingPeaks	0	+
chr7	65771339	65771519	NonOverlappingPeaks	0	+
chr7	66215609	66215819	NonOverlappingPeaks	0	+
chr7	66857669	66857909	NonOverlappingPeaks	0	+
chr7	67085609	67085819	NonOverlappingPeaks	0	+
chr7	67157429	67157759	NonOverlappingPeaks	0	+
chr7	67785959	67786499	NonOverlappingPeaks	0	+
chr7	68195909	68196389	NonOverlappingPeaks	0	+
chr7	68278739	68279159	NonOverlappingPeaks	0	+
chr7	68877689	68877869	NonOverlappingPeaks	0	+
chr7	69204239	69204569	NonOverlappingPeaks	0	+
chr7	69240269	69240479	NonOverlappingPeaks	0	+
chr7	69245399	69245729	NonOverlappingPeaks	0	+
chr7	69764039	69764519	NonOverlappingPeaks	0	+
chr7	70253249	70253489	NonOverlappingPeaks	0	+
chr7	70716749	70716929	NonOverlappingPeaks	0	+
chr7	71791289	71791799	NonOverlappingPeaks	0	+
chr7	72003209	72003389	NonOverlappingPeaks	0	+
chr7	73002149	73002329	NonOverlappingPeaks	0	+
chr7	73129889	73130369	NonOverlappingPeaks	0	+
chr7	73156619	73156949	NonOverlappingPeaks	0	+
chr7	73157039	73157519	NonOverlappingPeaks	0	+
chr7	73160699	73161059	NonOverlappingPeaks	0	+
chr7	73207949	73208159	NonOverlappingPeaks	0	+
chr7	73236659	73237319	NonOverlappingPeaks	0	+
chr7	73241879	73242239	NonOverlappingPeaks	0	+
chr7	73242629	73242839	NonOverlappingPeaks	0	+
chr7	73243919	73244159	NonOverlappingPeaks	0	+
chr7	73245119	73245479	NonOverlappingPeaks	0	+
chr7	73246589	73246829	NonOverlappingPeaks	0	+
chr7	73247699	73247939	NonOverlappingPeaks	0	+
chr7	73330799	73331099	NonOverlappingPeaks	0	+
chr7	73517699	73517879	NonOverlappingPeaks	0	+
chr7	73876919	73877279	NonOverlappingPeaks	0	+
chr7	73879319	73879619	NonOverlappingPeaks	0	+
chr7	73890119	73890539	NonOverlappingPeaks	0	+
chr7	73891019	73891229	NonOverlappingPeaks	0	+
chr7	73892189	73892369	NonOverlappingPeaks	0	+
chr7	73994789	73994969	NonOverlappingPeaks	0	+
chr7	73996319	73996589	NonOverlappingPeaks	0	+
chr7	74047889	74048129	NonOverlappingPeaks	0	+
chr7	74049779	74050229	NonOverlappingPeaks	0	+
chr7	75160769	75160979	NonOverlappingPeaks	0	+
chr7	75194609	75194849	NonOverlappingPeaks	0	+
chr7	75347849	75348179	NonOverlappingPeaks	0	+
chr7	75357599	75358049	NonOverlappingPeaks	0	+
chr7	75472199	75472619	NonOverlappingPeaks	0	+
chr7	75509249	75509519	NonOverlappingPeaks	0	+
chr7	75579749	75580049	NonOverlappingPeaks	0	+
chr7	75580889	75581189	NonOverlappingPeaks	0	+
chr7	75586409	75586769	NonOverlappingPeaks	0	+
chr7	75588149	75588389	NonOverlappingPeaks	0	+
chr7	75619199	75619379	NonOverlappingPeaks	0	+
chr7	75620369	75620549	NonOverlappingPeaks	0	+
chr7	75683339	75683699	NonOverlappingPeaks	0	+
chr7	75698579	75698879	NonOverlappingPeaks	0	+
chr7	75920519	75921059	NonOverlappingPeaks	0	+
chr7	75922949	75923219	NonOverlappingPeaks	0	+
chr7	75926729	75927059	NonOverlappingPeaks	0	+
chr7	75929549	75929759	NonOverlappingPeaks	0	+
chr7	75931739	75931979	NonOverlappingPeaks	0	+
chr7	75936329	75936719	NonOverlappingPeaks	0	+
chr7	75939479	75940259	NonOverlappingPeaks	0	+
chr7	77022719	77022929	NonOverlappingPeaks	0	+
chr7	77108849	77109059	NonOverlappingPeaks	0	+
chr7	77111219	77111639	NonOverlappingPeaks	0	+
chr7	77128379	77128619	NonOverlappingPeaks	0	+
chr7	77169329	77169599	NonOverlappingPeaks	0	+
chr7	77308979	77309219	NonOverlappingPeaks	0	+
chr7	78922919	78923099	NonOverlappingPeaks	0	+
chr7	80110529	80110799	NonOverlappingPeaks	0	+
chr7	80171729	80172119	NonOverlappingPeaks	0	+
chr7	80193269	80193629	NonOverlappingPeaks	0	+
chr7	80241119	80241449	NonOverlappingPeaks	0	+
chr7	80272889	80273309	NonOverlappingPeaks	0	+
chr7	80487479	80487839	NonOverlappingPeaks	0	+
chr7	80506109	80506709	NonOverlappingPeaks	0	+
chr7	80512679	80513249	NonOverlappingPeaks	0	+
chr7	80550389	80550689	NonOverlappingPeaks	0	+
chr7	80551559	80551889	NonOverlappingPeaks	0	+
chr7	80569799	80570189	NonOverlappingPeaks	0	+
chr7	80570729	80570969	NonOverlappingPeaks	0	+
chr7	80571509	80571869	NonOverlappingPeaks	0	+
chr7	80572049	80572469	NonOverlappingPeaks	0	+
chr7	80788649	80789099	NonOverlappingPeaks	0	+
chr7	80790749	80790989	NonOverlappingPeaks	0	+
chr7	80804789	80805179	NonOverlappingPeaks	0	+
chr7	81004109	81004289	NonOverlappingPeaks	0	+
chr7	81092069	81092369	NonOverlappingPeaks	0	+
chr7	82329089	82329389	NonOverlappingPeaks	0	+
chr7	83097629	83097899	NonOverlappingPeaks	0	+
chr7	83176859	83177309	NonOverlappingPeaks	0	+
chr7	83273159	83273429	NonOverlappingPeaks	0	+
chr7	83306459	83307239	NonOverlappingPeaks	0	+
chr7	83314289	83314529	NonOverlappingPeaks	0	+
chr7	83651939	83652389	NonOverlappingPeaks	0	+
chr7	83654819	83655179	NonOverlappingPeaks	0	+
chr7	84158609	84159179	NonOverlappingPeaks	0	+
chr7	84165479	84166079	NonOverlappingPeaks	0	+
chr7	84305039	84305279	NonOverlappingPeaks	0	+
chr7	84958109	84958469	NonOverlappingPeaks	0	+
chr7	84971069	84971579	NonOverlappingPeaks	0	+
chr7	85324979	85325219	NonOverlappingPeaks	0	+
chr7	86476139	86476499	NonOverlappingPeaks	0	+
chr7	86720759	86721269	NonOverlappingPeaks	0	+
chr7	86740139	86740409	NonOverlappingPeaks	0	+
chr7	86946329	86946509	NonOverlappingPeaks	0	+
chr7	87005399	87005609	NonOverlappingPeaks	0	+
chr7	87043469	87043769	NonOverlappingPeaks	0	+
chr7	87397109	87397439	NonOverlappingPeaks	0	+
chr7	87856199	87856679	NonOverlappingPeaks	0	+
chr7	87918929	87919289	NonOverlappingPeaks	0	+
chr7	88021889	88022309	NonOverlappingPeaks	0	+
chr7	88164089	88164509	NonOverlappingPeaks	0	+
chr7	88355189	88355369	NonOverlappingPeaks	0	+
chr7	88391219	88391459	NonOverlappingPeaks	0	+
chr7	88542269	88542509	NonOverlappingPeaks	0	+
chr7	88656989	88657649	NonOverlappingPeaks	0	+
chr7	88659239	88659599	NonOverlappingPeaks	0	+
chr7	88666139	88666559	NonOverlappingPeaks	0	+
chr7	88667729	88667969	NonOverlappingPeaks	0	+
chr7	88753259	88753679	NonOverlappingPeaks	0	+
chr7	89898449	89898749	NonOverlappingPeaks	0	+
chr7	90117659	90117869	NonOverlappingPeaks	0	+
chr7	90350309	90350549	NonOverlappingPeaks	0	+
chr7	90446069	90446369	NonOverlappingPeaks	0	+
chr7	90732659	90733019	NonOverlappingPeaks	0	+
chr7	91142309	91142579	NonOverlappingPeaks	0	+
chr7	91686659	91686959	NonOverlappingPeaks	0	+
chr7	91705949	91706189	NonOverlappingPeaks	0	+
chr7	91763909	91764179	NonOverlappingPeaks	0	+
chr7	92093849	92094059	NonOverlappingPeaks	0	+
chr7	92237909	92238179	NonOverlappingPeaks	0	+
chr7	92392919	92393279	NonOverlappingPeaks	0	+
chr7	92545919	92546399	NonOverlappingPeaks	0	+
chr7	92563229	92563739	NonOverlappingPeaks	0	+
chr7	92789849	92790059	NonOverlappingPeaks	0	+
chr7	92936399	92936699	NonOverlappingPeaks	0	+
chr7	93043919	93044429	NonOverlappingPeaks	0	+
chr7	93065309	93065639	NonOverlappingPeaks	0	+
chr7	93180899	93181739	NonOverlappingPeaks	0	+
chr7	93205589	93205919	NonOverlappingPeaks	0	+
chr7	94141049	94141289	NonOverlappingPeaks	0	+
chr7	94209899	94210229	NonOverlappingPeaks	0	+
chr7	94213499	94213709	NonOverlappingPeaks	0	+
chr7	94273169	94273439	NonOverlappingPeaks	0	+
chr7	94273529	94273709	NonOverlappingPeaks	0	+
chr7	94326659	94326899	NonOverlappingPeaks	0	+
chr7	94463549	94463939	NonOverlappingPeaks	0	+
chr7	94730849	94731059	NonOverlappingPeaks	0	+
chr7	95121269	95121689	NonOverlappingPeaks	0	+
chr7	95179169	95179409	NonOverlappingPeaks	0	+
chr7	95238059	95238419	NonOverlappingPeaks	0	+
chr7	95764619	95765039	NonOverlappingPeaks	0	+
chr7	95932529	95932769	NonOverlappingPeaks	0	+
chr7	96137789	96138059	NonOverlappingPeaks	0	+
chr7	96177989	96178319	NonOverlappingPeaks	0	+
chr7	97715519	97715909	NonOverlappingPeaks	0	+
chr7	97852799	97853009	NonOverlappingPeaks	0	+
chr7	97944869	97945259	NonOverlappingPeaks	0	+
chr7	97983809	97984289	NonOverlappingPeaks	0	+
chr7	98394779	98395169	NonOverlappingPeaks	0	+
chr7	98569319	98569559	NonOverlappingPeaks	0	+
chr7	98760059	98760509	NonOverlappingPeaks	0	+
chr7	98798759	98798969	NonOverlappingPeaks	0	+
chr7	98807969	98808209	NonOverlappingPeaks	0	+
chr7	98809349	98809739	NonOverlappingPeaks	0	+
chr7	99326309	99326549	NonOverlappingPeaks	0	+
chr7	99424979	99425219	NonOverlappingPeaks	0	+
chr7	99601589	99601859	NonOverlappingPeaks	0	+
chr7	99620279	99620609	NonOverlappingPeaks	0	+
chr7	99760799	99761009	NonOverlappingPeaks	0	+
chr7	100026209	100026449	NonOverlappingPeaks	0	+
chr7	100399589	100400159	NonOverlappingPeaks	0	+
chr7	100487819	100488059	NonOverlappingPeaks	0	+
chr7	100527179	100527419	NonOverlappingPeaks	0	+
chr7	100539989	100540289	NonOverlappingPeaks	0	+
chr7	100728329	100728599	NonOverlappingPeaks	0	+
chr7	100743479	100743719	NonOverlappingPeaks	0	+
chr7	100995509	100996019	NonOverlappingPeaks	0	+
chr7	101045399	101045699	NonOverlappingPeaks	0	+
chr7	101085839	101086079	NonOverlappingPeaks	0	+
chr7	101132159	101132339	NonOverlappingPeaks	0	+
chr7	101252159	101252429	NonOverlappingPeaks	0	+
chr7	101343779	101343959	NonOverlappingPeaks	0	+
chr7	101372729	101373119	NonOverlappingPeaks	0	+
chr7	101500229	101500589	NonOverlappingPeaks	0	+
chr7	101513999	101514329	NonOverlappingPeaks	0	+
chr7	101526089	101526719	NonOverlappingPeaks	0	+
chr7	101546309	101546489	NonOverlappingPeaks	0	+
chr7	101585339	101585549	NonOverlappingPeaks	0	+
chr7	101616419	101616779	NonOverlappingPeaks	0	+
chr7	101618969	101619179	NonOverlappingPeaks	0	+
chr7	101647409	101647859	NonOverlappingPeaks	0	+
chr7	101652239	101652569	NonOverlappingPeaks	0	+
chr7	102056639	102056909	NonOverlappingPeaks	0	+
chr7	102633449	102633779	NonOverlappingPeaks	0	+
chr7	102791609	102791789	NonOverlappingPeaks	0	+
chr7	102985259	102985439	NonOverlappingPeaks	0	+
chr7	103047389	103047599	NonOverlappingPeaks	0	+
chr7	103087859	103088399	NonOverlappingPeaks	0	+
chr7	104622869	104623289	NonOverlappingPeaks	0	+
chr7	104647109	104647409	NonOverlappingPeaks	0	+
chr7	104652959	104653229	NonOverlappingPeaks	0	+
chr7	104653859	104654039	NonOverlappingPeaks	0	+
chr7	104858759	104858939	NonOverlappingPeaks	0	+
chr7	104897849	104898149	NonOverlappingPeaks	0	+
chr7	104945009	104945249	NonOverlappingPeaks	0	+
chr7	104954369	104954549	NonOverlappingPeaks	0	+
chr7	104957009	104957279	NonOverlappingPeaks	0	+
chr7	105018569	105018809	NonOverlappingPeaks	0	+
chr7	105280409	105280739	NonOverlappingPeaks	0	+
chr7	105289229	105289529	NonOverlappingPeaks	0	+
chr7	105313889	105314189	NonOverlappingPeaks	0	+
chr7	105321029	105321329	NonOverlappingPeaks	0	+
chr7	105325649	105326009	NonOverlappingPeaks	0	+
chr7	105332099	105332549	NonOverlappingPeaks	0	+
chr7	105374849	105375059	NonOverlappingPeaks	0	+
chr7	105399839	105400079	NonOverlappingPeaks	0	+
chr7	105410849	105411059	NonOverlappingPeaks	0	+
chr7	105457529	105457739	NonOverlappingPeaks	0	+
chr7	105470909	105471209	NonOverlappingPeaks	0	+
chr7	105575819	105575999	NonOverlappingPeaks	0	+
chr7	105580559	105580949	NonOverlappingPeaks	0	+
chr7	105639629	105639839	NonOverlappingPeaks	0	+
chr7	105649889	105650219	NonOverlappingPeaks	0	+
chr7	105698879	105699269	NonOverlappingPeaks	0	+
chr7	105705629	105705869	NonOverlappingPeaks	0	+
chr7	105709469	105709889	NonOverlappingPeaks	0	+
chr7	105710579	105710999	NonOverlappingPeaks	0	+
chr7	105711899	105712199	NonOverlappingPeaks	0	+
chr7	105712469	105712769	NonOverlappingPeaks	0	+
chr7	105879869	105880139	NonOverlappingPeaks	0	+
chr7	106005719	106006199	NonOverlappingPeaks	0	+
chr7	106203959	106204229	NonOverlappingPeaks	0	+
chr7	106229459	106229759	NonOverlappingPeaks	0	+
chr7	106267289	106267529	NonOverlappingPeaks	0	+
chr7	106691909	106692089	NonOverlappingPeaks	0	+
chr7	107146949	107147339	NonOverlappingPeaks	0	+
chr7	107383709	107384309	NonOverlappingPeaks	0	+
chr7	107408789	107409029	NonOverlappingPeaks	0	+
chr7	107589599	107590319	NonOverlappingPeaks	0	+
chr7	107592869	107593379	NonOverlappingPeaks	0	+
chr7	107668529	107668889	NonOverlappingPeaks	0	+
chr7	107731829	107732189	NonOverlappingPeaks	0	+
chr7	107840489	107840789	NonOverlappingPeaks	0	+
chr7	107842169	107842469	NonOverlappingPeaks	0	+
chr7	107843159	107843489	NonOverlappingPeaks	0	+
chr7	107886779	107887049	NonOverlappingPeaks	0	+
chr7	107939729	107940239	NonOverlappingPeaks	0	+
chr7	107981219	107981699	NonOverlappingPeaks	0	+
chr7	107988059	107988449	NonOverlappingPeaks	0	+
chr7	107991929	107992529	NonOverlappingPeaks	0	+
chr7	107999309	107999489	NonOverlappingPeaks	0	+
chr7	108209729	108209909	NonOverlappingPeaks	0	+
chr7	108251789	108251999	NonOverlappingPeaks	0	+
chr7	108254219	108254429	NonOverlappingPeaks	0	+
chr7	109239839	109240049	NonOverlappingPeaks	0	+
chr7	109923149	109923449	NonOverlappingPeaks	0	+
chr7	111139139	111139619	NonOverlappingPeaks	0	+
chr7	111290759	111291059	NonOverlappingPeaks	0	+
chr7	111390179	111390539	NonOverlappingPeaks	0	+
chr7	111425129	111425309	NonOverlappingPeaks	0	+
chr7	111599039	111599279	NonOverlappingPeaks	0	+
chr7	111800519	111801059	NonOverlappingPeaks	0	+
chr7	111901079	111901379	NonOverlappingPeaks	0	+
chr7	112062809	112063379	NonOverlappingPeaks	0	+
chr7	112121819	112122239	NonOverlappingPeaks	0	+
chr7	112212689	112213169	NonOverlappingPeaks	0	+
chr7	112410089	112410539	NonOverlappingPeaks	0	+
chr7	115851449	115851659	NonOverlappingPeaks	0	+
chr7	115858109	115858619	NonOverlappingPeaks	0	+
chr7	115912049	115912829	NonOverlappingPeaks	0	+
chr7	115913279	115913819	NonOverlappingPeaks	0	+
chr7	115956479	115956689	NonOverlappingPeaks	0	+
chr7	115957259	115957589	NonOverlappingPeaks	0	+
chr7	115979639	115980029	NonOverlappingPeaks	0	+
chr7	115994699	115995389	NonOverlappingPeaks	0	+
chr7	116057999	116058449	NonOverlappingPeaks	0	+
chr7	116066429	116066969	NonOverlappingPeaks	0	+
chr7	116082089	116082569	NonOverlappingPeaks	0	+
chr7	116152019	116152439	NonOverlappingPeaks	0	+
chr7	116164769	116165009	NonOverlappingPeaks	0	+
chr7	116350769	116350979	NonOverlappingPeaks	0	+
chr7	116351279	116351459	NonOverlappingPeaks	0	+
chr7	116370749	116370989	NonOverlappingPeaks	0	+
chr7	116382059	116382299	NonOverlappingPeaks	0	+
chr7	116420969	116421449	NonOverlappingPeaks	0	+
chr7	116423819	116424029	NonOverlappingPeaks	0	+
chr7	116441249	116441729	NonOverlappingPeaks	0	+
chr7	116450459	116450759	NonOverlappingPeaks	0	+
chr7	116764499	116765069	NonOverlappingPeaks	0	+
chr7	117222389	117222599	NonOverlappingPeaks	0	+
chr7	117228299	117228899	NonOverlappingPeaks	0	+
chr7	117252749	117252929	NonOverlappingPeaks	0	+
chr7	117259769	117259979	NonOverlappingPeaks	0	+
chr7	117291539	117291749	NonOverlappingPeaks	0	+
chr7	117305459	117305759	NonOverlappingPeaks	0	+
chr7	117331709	117332069	NonOverlappingPeaks	0	+
chr7	117350189	117350369	NonOverlappingPeaks	0	+
chr7	117358589	117358769	NonOverlappingPeaks	0	+
chr7	117467939	117468329	NonOverlappingPeaks	0	+
chr7	117477959	117478379	NonOverlappingPeaks	0	+
chr7	117535469	117535769	NonOverlappingPeaks	0	+
chr7	117578189	117578519	NonOverlappingPeaks	0	+
chr7	117734129	117734429	NonOverlappingPeaks	0	+
chr7	117823949	117824189	NonOverlappingPeaks	0	+
chr7	120686909	120687239	NonOverlappingPeaks	0	+
chr7	121036619	121036799	NonOverlappingPeaks	0	+
chr7	121061039	121061429	NonOverlappingPeaks	0	+
chr7	121184879	121185119	NonOverlappingPeaks	0	+
chr7	121784369	121784549	NonOverlappingPeaks	0	+
chr7	121944599	121944839	NonOverlappingPeaks	0	+
chr7	122465279	122465519	NonOverlappingPeaks	0	+
chr7	122465699	122465909	NonOverlappingPeaks	0	+
chr7	122523449	122523689	NonOverlappingPeaks	0	+
chr7	122533829	122534039	NonOverlappingPeaks	0	+
chr7	122831309	122831969	NonOverlappingPeaks	0	+
chr7	122882639	122883299	NonOverlappingPeaks	0	+
chr7	123096089	123096329	NonOverlappingPeaks	0	+
chr7	123273659	123273989	NonOverlappingPeaks	0	+
chr7	123300419	123300689	NonOverlappingPeaks	0	+
chr7	123409439	123409829	NonOverlappingPeaks	0	+
chr7	123410519	123410819	NonOverlappingPeaks	0	+
chr7	123413489	123414119	NonOverlappingPeaks	0	+
chr7	123438029	123438629	NonOverlappingPeaks	0	+
chr7	123464849	123465029	NonOverlappingPeaks	0	+
chr7	123541019	123541559	NonOverlappingPeaks	0	+
chr7	123559679	123559949	NonOverlappingPeaks	0	+
chr7	123674879	123675179	NonOverlappingPeaks	0	+
chr7	124130009	124130219	NonOverlappingPeaks	0	+
chr7	124405949	124406159	NonOverlappingPeaks	0	+
chr7	124559969	124560149	NonOverlappingPeaks	0	+
chr7	124569749	124570169	NonOverlappingPeaks	0	+
chr7	127039199	127039499	NonOverlappingPeaks	0	+
chr7	127117439	127117619	NonOverlappingPeaks	0	+
chr7	127371809	127371989	NonOverlappingPeaks	0	+
chr7	127623989	127624319	NonOverlappingPeaks	0	+
chr7	127661369	127661849	NonOverlappingPeaks	0	+
chr7	127899779	127900319	NonOverlappingPeaks	0	+
chr7	127983839	127984049	NonOverlappingPeaks	0	+
chr7	128063789	128064029	NonOverlappingPeaks	0	+
chr7	128071319	128071679	NonOverlappingPeaks	0	+
chr7	128075459	128075729	NonOverlappingPeaks	0	+
chr7	128084879	128085059	NonOverlappingPeaks	0	+
chr7	128095919	128096099	NonOverlappingPeaks	0	+
chr7	128597729	128598089	NonOverlappingPeaks	0	+
chr7	128602589	128603009	NonOverlappingPeaks	0	+
chr7	128694929	128695229	NonOverlappingPeaks	0	+
chr7	129007589	129007919	NonOverlappingPeaks	0	+
chr7	129041279	129041549	NonOverlappingPeaks	0	+
chr7	129057059	129057269	NonOverlappingPeaks	0	+
chr7	129063539	129063899	NonOverlappingPeaks	0	+
chr7	129232259	129232589	NonOverlappingPeaks	0	+
chr7	129493649	129493919	NonOverlappingPeaks	0	+
chr7	129588809	129589349	NonOverlappingPeaks	0	+
chr7	129598499	129598889	NonOverlappingPeaks	0	+
chr7	129609599	129610019	NonOverlappingPeaks	0	+
chr7	129617429	129617609	NonOverlappingPeaks	0	+
chr7	129691049	129691289	NonOverlappingPeaks	0	+
chr7	129938849	129939119	NonOverlappingPeaks	0	+
chr7	129962639	129962849	NonOverlappingPeaks	0	+
chr7	129996119	129996359	NonOverlappingPeaks	0	+
chr7	130013579	130013969	NonOverlappingPeaks	0	+
chr7	130126469	130126949	NonOverlappingPeaks	0	+
chr7	130530239	130530749	NonOverlappingPeaks	0	+
chr7	130578989	130579289	NonOverlappingPeaks	0	+
chr7	130582799	130583219	NonOverlappingPeaks	0	+
chr7	130584419	130584929	NonOverlappingPeaks	0	+
chr7	130586039	130586399	NonOverlappingPeaks	0	+
chr7	130588859	130589429	NonOverlappingPeaks	0	+
chr7	130610099	130610399	NonOverlappingPeaks	0	+
chr7	130674119	130674509	NonOverlappingPeaks	0	+
chr7	130681619	130682009	NonOverlappingPeaks	0	+
chr7	130692149	130692479	NonOverlappingPeaks	0	+
chr7	130697969	130698449	NonOverlappingPeaks	0	+
chr7	131016509	131016779	NonOverlappingPeaks	0	+
chr7	131032019	131032379	NonOverlappingPeaks	0	+
chr7	131206529	131206739	NonOverlappingPeaks	0	+
chr7	131290979	131291399	NonOverlappingPeaks	0	+
chr7	131310509	131310719	NonOverlappingPeaks	0	+
chr7	131312489	131312849	NonOverlappingPeaks	0	+
chr7	131713289	131713619	NonOverlappingPeaks	0	+
chr7	131714999	131715179	NonOverlappingPeaks	0	+
chr7	131801039	131801579	NonOverlappingPeaks	0	+
chr7	131801909	131802329	NonOverlappingPeaks	0	+
chr7	131899319	131899619	NonOverlappingPeaks	0	+
chr7	131910059	131910329	NonOverlappingPeaks	0	+
chr7	131935619	131935829	NonOverlappingPeaks	0	+
chr7	131936009	131936549	NonOverlappingPeaks	0	+
chr7	132057749	132058049	NonOverlappingPeaks	0	+
chr7	132072449	132072629	NonOverlappingPeaks	0	+
chr7	132318779	132318959	NonOverlappingPeaks	0	+
chr7	132513479	132513749	NonOverlappingPeaks	0	+
chr7	132514409	132514889	NonOverlappingPeaks	0	+
chr7	132515699	132515909	NonOverlappingPeaks	0	+
chr7	132521549	132521819	NonOverlappingPeaks	0	+
chr7	132824159	132824339	NonOverlappingPeaks	0	+
chr7	132825869	132826109	NonOverlappingPeaks	0	+
chr7	132882749	132883079	NonOverlappingPeaks	0	+
chr7	133176929	133177199	NonOverlappingPeaks	0	+
chr7	133303739	133304099	NonOverlappingPeaks	0	+
chr7	133330619	133330949	NonOverlappingPeaks	0	+
chr7	133332539	133332749	NonOverlappingPeaks	0	+
chr7	133768679	133769039	NonOverlappingPeaks	0	+
chr7	134049449	134049689	NonOverlappingPeaks	0	+
chr7	134050409	134050739	NonOverlappingPeaks	0	+
chr7	134053559	134054099	NonOverlappingPeaks	0	+
chr7	134103929	134104139	NonOverlappingPeaks	0	+
chr7	134119829	134120279	NonOverlappingPeaks	0	+
chr7	134165609	134165909	NonOverlappingPeaks	0	+
chr7	134197109	134197349	NonOverlappingPeaks	0	+
chr7	134274209	134274569	NonOverlappingPeaks	0	+
chr7	134633999	134634239	NonOverlappingPeaks	0	+
chr7	134758979	134759189	NonOverlappingPeaks	0	+
chr7	134833169	134833499	NonOverlappingPeaks	0	+
chr7	134898659	134898899	NonOverlappingPeaks	0	+
chr7	135020489	135020759	NonOverlappingPeaks	0	+
chr7	135040469	135040649	NonOverlappingPeaks	0	+
chr7	135205439	135205799	NonOverlappingPeaks	0	+
chr7	135247529	135247829	NonOverlappingPeaks	0	+
chr7	135347489	135347759	NonOverlappingPeaks	0	+
chr7	135391829	135392309	NonOverlappingPeaks	0	+
chr7	135392339	135392819	NonOverlappingPeaks	0	+
chr7	135399239	135399809	NonOverlappingPeaks	0	+
chr7	135458249	135458489	NonOverlappingPeaks	0	+
chr7	135459029	135459299	NonOverlappingPeaks	0	+
chr7	135562559	135562979	NonOverlappingPeaks	0	+
chr7	135621419	135621749	NonOverlappingPeaks	0	+
chr7	137635019	137635229	NonOverlappingPeaks	0	+
chr7	137637059	137637389	NonOverlappingPeaks	0	+
chr7	137638499	137639159	NonOverlappingPeaks	0	+
chr7	137647709	137648219	NonOverlappingPeaks	0	+
chr7	137649119	137649389	NonOverlappingPeaks	0	+
chr7	137663909	137664239	NonOverlappingPeaks	0	+
chr7	137714789	137714999	NonOverlappingPeaks	0	+
chr7	137854199	137854529	NonOverlappingPeaks	0	+
chr7	137879909	137880359	NonOverlappingPeaks	0	+
chr7	137896979	137897219	NonOverlappingPeaks	0	+
chr7	137988629	137988929	NonOverlappingPeaks	0	+
chr7	138010109	138010379	NonOverlappingPeaks	0	+
chr7	138248999	138249389	NonOverlappingPeaks	0	+
chr7	138440069	138440249	NonOverlappingPeaks	0	+
chr7	138458579	138458999	NonOverlappingPeaks	0	+
chr7	138461009	138461339	NonOverlappingPeaks	0	+
chr7	138575459	138576329	NonOverlappingPeaks	0	+
chr7	138636629	138637079	NonOverlappingPeaks	0	+
chr7	138818279	138818579	NonOverlappingPeaks	0	+
chr7	138927689	138927869	NonOverlappingPeaks	0	+
chr7	138930269	138930509	NonOverlappingPeaks	0	+
chr7	139025309	139025609	NonOverlappingPeaks	0	+
chr7	139115759	139116209	NonOverlappingPeaks	0	+
chr7	139131869	139132049	NonOverlappingPeaks	0	+
chr7	139283369	139283639	NonOverlappingPeaks	0	+
chr7	139345139	139345409	NonOverlappingPeaks	0	+
chr7	139356779	139357049	NonOverlappingPeaks	0	+
chr7	139431929	139432409	NonOverlappingPeaks	0	+
chr7	139470809	139471049	NonOverlappingPeaks	0	+
chr7	139471199	139471379	NonOverlappingPeaks	0	+
chr7	139593899	139594139	NonOverlappingPeaks	0	+
chr7	139650929	139651259	NonOverlappingPeaks	0	+
chr7	139749029	139749359	NonOverlappingPeaks	0	+
chr7	139919999	139920269	NonOverlappingPeaks	0	+
chr7	139931519	139931729	NonOverlappingPeaks	0	+
chr7	140010149	140010539	NonOverlappingPeaks	0	+
chr7	140015459	140015699	NonOverlappingPeaks	0	+
chr7	140096159	140096609	NonOverlappingPeaks	0	+
chr7	140212439	140212709	NonOverlappingPeaks	0	+
chr7	140241299	140241659	NonOverlappingPeaks	0	+
chr7	140356379	140356739	NonOverlappingPeaks	0	+
chr7	140675879	140676269	NonOverlappingPeaks	0	+
chr7	140692169	140692709	NonOverlappingPeaks	0	+
chr7	140742449	140742659	NonOverlappingPeaks	0	+
chr7	140988599	140988839	NonOverlappingPeaks	0	+
chr7	141362909	141363389	NonOverlappingPeaks	0	+
chr7	141437849	141438119	NonOverlappingPeaks	0	+
chr7	142005029	142005359	NonOverlappingPeaks	0	+
chr7	142123349	142123589	NonOverlappingPeaks	0	+
chr7	142134809	142135289	NonOverlappingPeaks	0	+
chr7	142152719	142152989	NonOverlappingPeaks	0	+
chr7	142153019	142153319	NonOverlappingPeaks	0	+
chr7	142171829	142172309	NonOverlappingPeaks	0	+
chr7	142255769	142256339	NonOverlappingPeaks	0	+
chr7	142511099	142511339	NonOverlappingPeaks	0	+
chr7	142586669	142586939	NonOverlappingPeaks	0	+
chr7	142598699	142598939	NonOverlappingPeaks	0	+
chr7	142654259	142654469	NonOverlappingPeaks	0	+
chr7	142920959	142921199	NonOverlappingPeaks	0	+
chr7	142945949	142946279	NonOverlappingPeaks	0	+
chr7	142998149	142998449	NonOverlappingPeaks	0	+
chr7	143116979	143117189	NonOverlappingPeaks	0	+
chr7	143151299	143151479	NonOverlappingPeaks	0	+
chr7	143664479	143664779	NonOverlappingPeaks	0	+
chr7	143716589	143717009	NonOverlappingPeaks	0	+
chr7	144149339	144149579	NonOverlappingPeaks	0	+
chr7	144474419	144474929	NonOverlappingPeaks	0	+
chr7	144532229	144532409	NonOverlappingPeaks	0	+
chr7	144533069	144533309	NonOverlappingPeaks	0	+
chr7	145787189	145787399	NonOverlappingPeaks	0	+
chr7	148258229	148258499	NonOverlappingPeaks	0	+
chr7	148409789	148409999	NonOverlappingPeaks	0	+
chr7	148414439	148414829	NonOverlappingPeaks	0	+
chr7	148638359	148638719	NonOverlappingPeaks	0	+
chr7	148659839	148660019	NonOverlappingPeaks	0	+
chr7	148680629	148680959	NonOverlappingPeaks	0	+
chr7	148684079	148684379	NonOverlappingPeaks	0	+
chr7	148762859	148763249	NonOverlappingPeaks	0	+
chr7	148842059	148842539	NonOverlappingPeaks	0	+
chr7	148851179	148851509	NonOverlappingPeaks	0	+
chr7	148892579	148892759	NonOverlappingPeaks	0	+
chr7	148903109	148903589	NonOverlappingPeaks	0	+
chr7	148935119	148935539	NonOverlappingPeaks	0	+
chr7	148984529	148984799	NonOverlappingPeaks	0	+
chr7	149007209	149007449	NonOverlappingPeaks	0	+
chr7	149052389	149053049	NonOverlappingPeaks	0	+
chr7	149066639	149067029	NonOverlappingPeaks	0	+
chr7	149307809	149308079	NonOverlappingPeaks	0	+
chr7	149341919	149342309	NonOverlappingPeaks	0	+
chr7	149361839	149362019	NonOverlappingPeaks	0	+
chr7	149366399	149366609	NonOverlappingPeaks	0	+
chr7	149387909	149388539	NonOverlappingPeaks	0	+
chr7	149404619	149404919	NonOverlappingPeaks	0	+
chr7	149537909	149538179	NonOverlappingPeaks	0	+
chr7	150060569	150060779	NonOverlappingPeaks	0	+
chr7	150075329	150075539	NonOverlappingPeaks	0	+
chr7	150096959	150097649	NonOverlappingPeaks	0	+
chr7	150118229	150118469	NonOverlappingPeaks	0	+
chr7	150566639	150566849	NonOverlappingPeaks	0	+
chr7	150721559	150721859	NonOverlappingPeaks	0	+
chr7	150744089	150744479	NonOverlappingPeaks	0	+
chr7	150811019	150811289	NonOverlappingPeaks	0	+
chr7	151145849	151146179	NonOverlappingPeaks	0	+
chr7	151191989	151192289	NonOverlappingPeaks	0	+
chr7	151249439	151249889	NonOverlappingPeaks	0	+
chr7	151424759	151425089	NonOverlappingPeaks	0	+
chr7	151442279	151442519	NonOverlappingPeaks	0	+
chr7	151451279	151451519	NonOverlappingPeaks	0	+
chr7	151492559	151492829	NonOverlappingPeaks	0	+
chr7	151493609	151493849	NonOverlappingPeaks	0	+
chr7	151516139	151516679	NonOverlappingPeaks	0	+
chr7	151548239	151548509	NonOverlappingPeaks	0	+
chr7	151553579	151554059	NonOverlappingPeaks	0	+
chr7	151572509	151572779	NonOverlappingPeaks	0	+
chr7	151627499	151627679	NonOverlappingPeaks	0	+
chr7	151773509	151773929	NonOverlappingPeaks	0	+
chr7	151778189	151778699	NonOverlappingPeaks	0	+
chr7	152156999	152157239	NonOverlappingPeaks	0	+
chr7	152272169	152272709	NonOverlappingPeaks	0	+
chr7	152361899	152362079	NonOverlappingPeaks	0	+
chr7	152396069	152396789	NonOverlappingPeaks	0	+
chr7	152767139	152767499	NonOverlappingPeaks	0	+
chr7	154634369	154634609	NonOverlappingPeaks	0	+
chr7	154861739	154861979	NonOverlappingPeaks	0	+
chr7	155005739	155006519	NonOverlappingPeaks	0	+
chr7	155011649	155011859	NonOverlappingPeaks	0	+
chr7	155031599	155031809	NonOverlappingPeaks	0	+
chr7	155090429	155090729	NonOverlappingPeaks	0	+
chr7	155108489	155108819	NonOverlappingPeaks	0	+
chr7	155162489	155162849	NonOverlappingPeaks	0	+
chr7	155180969	155181239	NonOverlappingPeaks	0	+
chr7	155238239	155238719	NonOverlappingPeaks	0	+
chr7	155324459	155324819	NonOverlappingPeaks	0	+
chr7	155369639	155369849	NonOverlappingPeaks	0	+
chr7	155451359	155451629	NonOverlappingPeaks	0	+
chr7	155653529	155654009	NonOverlappingPeaks	0	+
chr7	155654879	155655149	NonOverlappingPeaks	0	+
chr7	155658719	155659199	NonOverlappingPeaks	0	+
chr7	155659979	155660399	NonOverlappingPeaks	0	+
chr7	155711639	155712149	NonOverlappingPeaks	0	+
chr7	155714789	155714999	NonOverlappingPeaks	0	+
chr7	155744459	155744669	NonOverlappingPeaks	0	+
chr7	155786819	155787059	NonOverlappingPeaks	0	+
chr7	155895149	155895719	NonOverlappingPeaks	0	+
chr7	156001769	156002069	NonOverlappingPeaks	0	+
chr7	156194009	156194339	NonOverlappingPeaks	0	+
chr7	156230759	156231029	NonOverlappingPeaks	0	+
chr7	156308969	156309269	NonOverlappingPeaks	0	+
chr7	156347459	156347639	NonOverlappingPeaks	0	+
chr7	156517919	156518159	NonOverlappingPeaks	0	+
chr7	156518579	156518909	NonOverlappingPeaks	0	+
chr7	156540449	156540839	NonOverlappingPeaks	0	+
chr7	156622379	156622829	NonOverlappingPeaks	0	+
chr7	156681929	156682139	NonOverlappingPeaks	0	+
chr7	156743189	156743459	NonOverlappingPeaks	0	+
chr7	156820709	156820889	NonOverlappingPeaks	0	+
chr7	156925469	156925799	NonOverlappingPeaks	0	+
chr7	157028789	157028969	NonOverlappingPeaks	0	+
chr7	157070009	157070249	NonOverlappingPeaks	0	+
chr7	157078769	157078949	NonOverlappingPeaks	0	+
chr7	157081919	157082189	NonOverlappingPeaks	0	+
chr7	157082549	157082759	NonOverlappingPeaks	0	+
chr7	157122059	157122239	NonOverlappingPeaks	0	+
chr7	157148969	157149329	NonOverlappingPeaks	0	+
chr7	157176989	157177259	NonOverlappingPeaks	0	+
chr7	157197869	157198109	NonOverlappingPeaks	0	+
chr7	157283279	157283549	NonOverlappingPeaks	0	+
chr7	157285649	157286069	NonOverlappingPeaks	0	+
chr7	157607669	157607909	NonOverlappingPeaks	0	+
chr7	157916459	157916729	NonOverlappingPeaks	0	+
chr7	158059859	158060189	NonOverlappingPeaks	0	+
chr7	158170619	158170919	NonOverlappingPeaks	0	+
chr7	158310179	158310359	NonOverlappingPeaks	0	+
chr7	158595479	158596259	NonOverlappingPeaks	0	+
chr7	158609729	158609939	NonOverlappingPeaks	0	+
chr7	158611079	158611469	NonOverlappingPeaks	0	+
chr7	158611679	158611949	NonOverlappingPeaks	0	+
chr7	158622299	158622569	NonOverlappingPeaks	0	+
chr7	158808059	158808659	NonOverlappingPeaks	0	+
chr20	346799	347369	NonOverlappingPeaks	0	+
chr20	350999	351299	NonOverlappingPeaks	0	+
chr20	720809	721139	NonOverlappingPeaks	0	+
chr20	809609	810179	NonOverlappingPeaks	0	+
chr20	822659	823199	NonOverlappingPeaks	0	+
chr20	1380509	1380809	NonOverlappingPeaks	0	+
chr20	1396619	1396889	NonOverlappingPeaks	0	+
chr20	1757309	1757519	NonOverlappingPeaks	0	+
chr20	1760579	1760879	NonOverlappingPeaks	0	+
chr20	1986659	1986929	NonOverlappingPeaks	0	+
chr20	2113229	2113529	NonOverlappingPeaks	0	+
chr20	2333969	2334209	NonOverlappingPeaks	0	+
chr20	2451419	2451599	NonOverlappingPeaks	0	+
chr20	3049679	3049949	NonOverlappingPeaks	0	+
chr20	3749159	3749429	NonOverlappingPeaks	0	+
chr20	3763679	3763859	NonOverlappingPeaks	0	+
chr20	3788729	3788969	NonOverlappingPeaks	0	+
chr20	3791969	3792479	NonOverlappingPeaks	0	+
chr20	3847019	3847319	NonOverlappingPeaks	0	+
chr20	3954419	3954749	NonOverlappingPeaks	0	+
chr20	3999089	3999359	NonOverlappingPeaks	0	+
chr20	4116119	4116479	NonOverlappingPeaks	0	+
chr20	4118759	4118969	NonOverlappingPeaks	0	+
chr20	4436099	4436279	NonOverlappingPeaks	0	+
chr20	4438289	4438679	NonOverlappingPeaks	0	+
chr20	4439789	4440029	NonOverlappingPeaks	0	+
chr20	4850219	4850429	NonOverlappingPeaks	0	+
chr20	5053709	5054129	NonOverlappingPeaks	0	+
chr20	5705249	5705519	NonOverlappingPeaks	0	+
chr20	5824949	5825339	NonOverlappingPeaks	0	+
chr20	6102749	6102989	NonOverlappingPeaks	0	+
chr20	7672319	7672529	NonOverlappingPeaks	0	+
chr20	7991249	7991489	NonOverlappingPeaks	0	+
chr20	8000279	8000609	NonOverlappingPeaks	0	+
chr20	8024369	8024789	NonOverlappingPeaks	0	+
chr20	8028899	8029319	NonOverlappingPeaks	0	+
chr20	8047499	8048129	NonOverlappingPeaks	0	+
chr20	8053949	8054459	NonOverlappingPeaks	0	+
chr20	8102339	8102609	NonOverlappingPeaks	0	+
chr20	8106719	8107199	NonOverlappingPeaks	0	+
chr20	8137199	8137559	NonOverlappingPeaks	0	+
chr20	8189579	8189909	NonOverlappingPeaks	0	+
chr20	8224499	8224949	NonOverlappingPeaks	0	+
chr20	8231189	8231489	NonOverlappingPeaks	0	+
chr20	8341829	8342069	NonOverlappingPeaks	0	+
chr20	8343149	8343479	NonOverlappingPeaks	0	+
chr20	8490689	8490869	NonOverlappingPeaks	0	+
chr20	9048269	9048719	NonOverlappingPeaks	0	+
chr20	9049799	9050009	NonOverlappingPeaks	0	+
chr20	9069209	9069539	NonOverlappingPeaks	0	+
chr20	9100379	9100739	NonOverlappingPeaks	0	+
chr20	9287129	9287429	NonOverlappingPeaks	0	+
chr20	9423509	9423869	NonOverlappingPeaks	0	+
chr20	9512339	9512549	NonOverlappingPeaks	0	+
chr20	9959069	9959279	NonOverlappingPeaks	0	+
chr20	10231589	10231799	NonOverlappingPeaks	0	+
chr20	10427759	10427969	NonOverlappingPeaks	0	+
chr20	10539899	10540289	NonOverlappingPeaks	0	+
chr20	10635299	10635629	NonOverlappingPeaks	0	+
chr20	10640639	10640939	NonOverlappingPeaks	0	+
chr20	10643039	10643309	NonOverlappingPeaks	0	+
chr20	11247989	11248409	NonOverlappingPeaks	0	+
chr20	13080359	13080569	NonOverlappingPeaks	0	+
chr20	13224419	13224899	NonOverlappingPeaks	0	+
chr20	13619639	13620119	NonOverlappingPeaks	0	+
chr20	13682219	13682399	NonOverlappingPeaks	0	+
chr20	14200769	14201099	NonOverlappingPeaks	0	+
chr20	14387129	14387459	NonOverlappingPeaks	0	+
chr20	14403509	14403689	NonOverlappingPeaks	0	+
chr20	14477729	14477909	NonOverlappingPeaks	0	+
chr20	14564099	14564339	NonOverlappingPeaks	0	+
chr20	14745569	14745809	NonOverlappingPeaks	0	+
chr20	14756459	14756789	NonOverlappingPeaks	0	+
chr20	14859599	14860349	NonOverlappingPeaks	0	+
chr20	15019799	15020099	NonOverlappingPeaks	0	+
chr20	15277199	15277409	NonOverlappingPeaks	0	+
chr20	15421169	15421379	NonOverlappingPeaks	0	+
chr20	15795509	15795899	NonOverlappingPeaks	0	+
chr20	16040429	16040759	NonOverlappingPeaks	0	+
chr20	16452689	16453259	NonOverlappingPeaks	0	+
chr20	16508759	16509089	NonOverlappingPeaks	0	+
chr20	16523099	16523519	NonOverlappingPeaks	0	+
chr20	16532249	16532579	NonOverlappingPeaks	0	+
chr20	16635629	16635809	NonOverlappingPeaks	0	+
chr20	16710449	16710719	NonOverlappingPeaks	0	+
chr20	16741049	16741589	NonOverlappingPeaks	0	+
chr20	17339549	17339849	NonOverlappingPeaks	0	+
chr20	17514539	17514719	NonOverlappingPeaks	0	+
chr20	17519219	17519609	NonOverlappingPeaks	0	+
chr20	17538149	17538689	NonOverlappingPeaks	0	+
chr20	17549609	17549969	NonOverlappingPeaks	0	+
chr20	17575109	17575499	NonOverlappingPeaks	0	+
chr20	17585789	17586359	NonOverlappingPeaks	0	+
chr20	17626889	17627159	NonOverlappingPeaks	0	+
chr20	17661209	17661419	NonOverlappingPeaks	0	+
chr20	17663309	17663609	NonOverlappingPeaks	0	+
chr20	18033569	18033779	NonOverlappingPeaks	0	+
chr20	18038339	18038849	NonOverlappingPeaks	0	+
chr20	18039299	18040019	NonOverlappingPeaks	0	+
chr20	18047609	18047909	NonOverlappingPeaks	0	+
chr20	18641519	18641819	NonOverlappingPeaks	0	+
chr20	18673109	18673319	NonOverlappingPeaks	0	+
chr20	18693659	18693839	NonOverlappingPeaks	0	+
chr20	18706739	18707069	NonOverlappingPeaks	0	+
chr20	18882899	18883409	NonOverlappingPeaks	0	+
chr20	18937829	18938129	NonOverlappingPeaks	0	+
chr20	18964529	18964739	NonOverlappingPeaks	0	+
chr20	18964919	18965159	NonOverlappingPeaks	0	+
chr20	19005239	19005749	NonOverlappingPeaks	0	+
chr20	19028549	19028939	NonOverlappingPeaks	0	+
chr20	19110749	19111229	NonOverlappingPeaks	0	+
chr20	19204409	19204619	NonOverlappingPeaks	0	+
chr20	19235789	19236029	NonOverlappingPeaks	0	+
chr20	19243409	19243769	NonOverlappingPeaks	0	+
chr20	19264259	19264739	NonOverlappingPeaks	0	+
chr20	19268909	19269179	NonOverlappingPeaks	0	+
chr20	19271669	19271849	NonOverlappingPeaks	0	+
chr20	19365509	19365749	NonOverlappingPeaks	0	+
chr20	19377269	19377719	NonOverlappingPeaks	0	+
chr20	19388399	19388759	NonOverlappingPeaks	0	+
chr20	19389569	19389899	NonOverlappingPeaks	0	+
chr20	19408139	19408619	NonOverlappingPeaks	0	+
chr20	19437719	19437989	NonOverlappingPeaks	0	+
chr20	19468199	19468499	NonOverlappingPeaks	0	+
chr20	19654379	19654559	NonOverlappingPeaks	0	+
chr20	19717679	19718009	NonOverlappingPeaks	0	+
chr20	19738499	19738679	NonOverlappingPeaks	0	+
chr20	19747679	19748159	NonOverlappingPeaks	0	+
chr20	19756199	19756709	NonOverlappingPeaks	0	+
chr20	19764509	19765769	NonOverlappingPeaks	0	+
chr20	19916519	19916849	NonOverlappingPeaks	0	+
chr20	19945049	19945679	NonOverlappingPeaks	0	+
chr20	19947479	19947809	NonOverlappingPeaks	0	+
chr20	19949159	19949729	NonOverlappingPeaks	0	+
chr20	19973789	19974059	NonOverlappingPeaks	0	+
chr20	20173469	20173799	NonOverlappingPeaks	0	+
chr20	20421809	20422319	NonOverlappingPeaks	0	+
chr20	20432939	20433209	NonOverlappingPeaks	0	+
chr20	20529269	20529749	NonOverlappingPeaks	0	+
chr20	20529779	20530079	NonOverlappingPeaks	0	+
chr20	20530349	20530709	NonOverlappingPeaks	0	+
chr20	20740349	20740679	NonOverlappingPeaks	0	+
chr20	20753159	20753699	NonOverlappingPeaks	0	+
chr20	20761049	20761349	NonOverlappingPeaks	0	+
chr20	20796779	20797019	NonOverlappingPeaks	0	+
chr20	21046859	21047039	NonOverlappingPeaks	0	+
chr20	21070199	21070409	NonOverlappingPeaks	0	+
chr20	21098759	21099119	NonOverlappingPeaks	0	+
chr20	21216149	21216569	NonOverlappingPeaks	0	+
chr20	21260939	21261209	NonOverlappingPeaks	0	+
chr20	21602909	21603119	NonOverlappingPeaks	0	+
chr20	21748649	21748859	NonOverlappingPeaks	0	+
chr20	22276769	22277039	NonOverlappingPeaks	0	+
chr20	22356659	22356869	NonOverlappingPeaks	0	+
chr20	22383629	22383959	NonOverlappingPeaks	0	+
chr20	22600019	22600229	NonOverlappingPeaks	0	+
chr20	22785899	22786139	NonOverlappingPeaks	0	+
chr20	22787609	22787999	NonOverlappingPeaks	0	+
chr20	22901639	22901819	NonOverlappingPeaks	0	+
chr20	22902599	22902989	NonOverlappingPeaks	0	+
chr20	22980449	22980659	NonOverlappingPeaks	0	+
chr20	23027159	23027399	NonOverlappingPeaks	0	+
chr20	23124689	23125049	NonOverlappingPeaks	0	+
chr20	23183459	23183699	NonOverlappingPeaks	0	+
chr20	23184569	23184989	NonOverlappingPeaks	0	+
chr20	23192759	23193419	NonOverlappingPeaks	0	+
chr20	23208569	23208839	NonOverlappingPeaks	0	+
chr20	23504999	23505179	NonOverlappingPeaks	0	+
chr20	23900729	23901359	NonOverlappingPeaks	0	+
chr20	23907659	23907959	NonOverlappingPeaks	0	+
chr20	24015479	24015899	NonOverlappingPeaks	0	+
chr20	24187679	24187919	NonOverlappingPeaks	0	+
chr20	24297389	24297569	NonOverlappingPeaks	0	+
chr20	24387719	24387899	NonOverlappingPeaks	0	+
chr20	24601829	24602069	NonOverlappingPeaks	0	+
chr20	24630509	24631079	NonOverlappingPeaks	0	+
chr20	24659489	24659699	NonOverlappingPeaks	0	+
chr20	24675809	24676079	NonOverlappingPeaks	0	+
chr20	24911099	24911579	NonOverlappingPeaks	0	+
chr20	24971459	24971729	NonOverlappingPeaks	0	+
chr20	24980879	24981359	NonOverlappingPeaks	0	+
chr20	24997949	24998429	NonOverlappingPeaks	0	+
chr20	24999119	24999539	NonOverlappingPeaks	0	+
chr20	25003439	25003679	NonOverlappingPeaks	0	+
chr20	25028459	25028669	NonOverlappingPeaks	0	+
chr20	25029089	25029419	NonOverlappingPeaks	0	+
chr20	25037789	25038089	NonOverlappingPeaks	0	+
chr20	25046519	25046759	NonOverlappingPeaks	0	+
chr20	25057589	25057799	NonOverlappingPeaks	0	+
chr20	25158749	25158989	NonOverlappingPeaks	0	+
chr20	25159409	25160039	NonOverlappingPeaks	0	+
chr20	25214069	25214369	NonOverlappingPeaks	0	+
chr20	25218629	25218809	NonOverlappingPeaks	0	+
chr20	25290959	25291259	NonOverlappingPeaks	0	+
chr20	25341299	25341599	NonOverlappingPeaks	0	+
chr20	25365269	25365629	NonOverlappingPeaks	0	+
chr20	25478099	25478369	NonOverlappingPeaks	0	+
chr20	25534499	25534739	NonOverlappingPeaks	0	+
chr20	25604219	25604459	NonOverlappingPeaks	0	+
chr20	29638169	29638349	NonOverlappingPeaks	0	+
chr20	30101969	30102209	NonOverlappingPeaks	0	+
chr20	30102239	30102449	NonOverlappingPeaks	0	+
chr20	30141059	30141329	NonOverlappingPeaks	0	+
chr20	30154799	30155009	NonOverlappingPeaks	0	+
chr20	30160499	30160979	NonOverlappingPeaks	0	+
chr20	30181079	30181949	NonOverlappingPeaks	0	+
chr20	30191969	30192359	NonOverlappingPeaks	0	+
chr20	30192839	30193049	NonOverlappingPeaks	0	+
chr20	30196259	30196619	NonOverlappingPeaks	0	+
chr20	30199439	30199739	NonOverlappingPeaks	0	+
chr20	30200699	30200939	NonOverlappingPeaks	0	+
chr20	30266519	30266819	NonOverlappingPeaks	0	+
chr20	30296489	30296849	NonOverlappingPeaks	0	+
chr20	30307139	30307889	NonOverlappingPeaks	0	+
chr20	30308039	30308279	NonOverlappingPeaks	0	+
chr20	30432989	30433289	NonOverlappingPeaks	0	+
chr20	30439379	30439679	NonOverlappingPeaks	0	+
chr20	30502439	30502799	NonOverlappingPeaks	0	+
chr20	30539879	30540149	NonOverlappingPeaks	0	+
chr20	30628589	30628859	NonOverlappingPeaks	0	+
chr20	30844439	30844649	NonOverlappingPeaks	0	+
chr20	30873539	30873809	NonOverlappingPeaks	0	+
chr20	31097489	31097789	NonOverlappingPeaks	0	+
chr20	31282979	31283189	NonOverlappingPeaks	0	+
chr20	31332809	31333079	NonOverlappingPeaks	0	+
chr20	31564709	31565039	NonOverlappingPeaks	0	+
chr20	31766549	31766819	NonOverlappingPeaks	0	+
chr20	31961729	31962059	NonOverlappingPeaks	0	+
chr20	32065229	32065619	NonOverlappingPeaks	0	+
chr20	32238839	32239169	NonOverlappingPeaks	0	+
chr20	32241989	32242229	NonOverlappingPeaks	0	+
chr20	32312309	32312489	NonOverlappingPeaks	0	+
chr20	32377319	32377709	NonOverlappingPeaks	0	+
chr20	32384309	32384669	NonOverlappingPeaks	0	+
chr20	32403629	32403989	NonOverlappingPeaks	0	+
chr20	32496149	32496479	NonOverlappingPeaks	0	+
chr20	32768699	32769089	NonOverlappingPeaks	0	+
chr20	32898299	32898569	NonOverlappingPeaks	0	+
chr20	32902259	32902559	NonOverlappingPeaks	0	+
chr20	32923619	32923889	NonOverlappingPeaks	0	+
chr20	32937479	32937779	NonOverlappingPeaks	0	+
chr20	32937959	32938289	NonOverlappingPeaks	0	+
chr20	32978699	32978879	NonOverlappingPeaks	0	+
chr20	33113729	33114059	NonOverlappingPeaks	0	+
chr20	33945569	33945749	NonOverlappingPeaks	0	+
chr20	34163939	34164209	NonOverlappingPeaks	0	+
chr20	34195379	34195709	NonOverlappingPeaks	0	+
chr20	34330109	34330709	NonOverlappingPeaks	0	+
chr20	34364459	34364849	NonOverlappingPeaks	0	+
chr20	34650749	34651019	NonOverlappingPeaks	0	+
chr20	34673759	34673999	NonOverlappingPeaks	0	+
chr20	34679669	34679849	NonOverlappingPeaks	0	+
chr20	34737479	34737719	NonOverlappingPeaks	0	+
chr20	35075579	35075819	NonOverlappingPeaks	0	+
chr20	35213909	35214209	NonOverlappingPeaks	0	+
chr20	35215679	35216069	NonOverlappingPeaks	0	+
chr20	35490359	35490659	NonOverlappingPeaks	0	+
chr20	35907659	35907989	NonOverlappingPeaks	0	+
chr20	36153269	36153479	NonOverlappingPeaks	0	+
chr20	36255509	36255689	NonOverlappingPeaks	0	+
chr20	36256259	36256469	NonOverlappingPeaks	0	+
chr20	36339389	36339779	NonOverlappingPeaks	0	+
chr20	36451709	36452009	NonOverlappingPeaks	0	+
chr20	36632819	36633269	NonOverlappingPeaks	0	+
chr20	36736949	36737189	NonOverlappingPeaks	0	+
chr20	36738089	36738899	NonOverlappingPeaks	0	+
chr20	36746159	36746339	NonOverlappingPeaks	0	+
chr20	36767639	36767969	NonOverlappingPeaks	0	+
chr20	36771749	36771929	NonOverlappingPeaks	0	+
chr20	36773489	36773669	NonOverlappingPeaks	0	+
chr20	36809249	36809459	NonOverlappingPeaks	0	+
chr20	36928499	36928679	NonOverlappingPeaks	0	+
chr20	37063949	37064159	NonOverlappingPeaks	0	+
chr20	37228229	37228559	NonOverlappingPeaks	0	+
chr20	37233479	37233959	NonOverlappingPeaks	0	+
chr20	37780829	37781039	NonOverlappingPeaks	0	+
chr20	38489999	38490239	NonOverlappingPeaks	0	+
chr20	38915519	38916239	NonOverlappingPeaks	0	+
chr20	38945999	38946569	NonOverlappingPeaks	0	+
chr20	38948309	38948729	NonOverlappingPeaks	0	+
chr20	38988119	38988569	NonOverlappingPeaks	0	+
chr20	39026189	39026459	NonOverlappingPeaks	0	+
chr20	39043799	39044219	NonOverlappingPeaks	0	+
chr20	39192029	39192209	NonOverlappingPeaks	0	+
chr20	39267119	39267329	NonOverlappingPeaks	0	+
chr20	39277079	39277499	NonOverlappingPeaks	0	+
chr20	39292859	39293129	NonOverlappingPeaks	0	+
chr20	39297419	39297599	NonOverlappingPeaks	0	+
chr20	39302159	39302369	NonOverlappingPeaks	0	+
chr20	39489329	39489659	NonOverlappingPeaks	0	+
chr20	39532079	39532379	NonOverlappingPeaks	0	+
chr20	39574679	39574859	NonOverlappingPeaks	0	+
chr20	39584459	39584639	NonOverlappingPeaks	0	+
chr20	39587189	39587699	NonOverlappingPeaks	0	+
chr20	39591419	39591929	NonOverlappingPeaks	0	+
chr20	39631709	39632279	NonOverlappingPeaks	0	+
chr20	39646169	39646349	NonOverlappingPeaks	0	+
chr20	39658499	39658679	NonOverlappingPeaks	0	+
chr20	39695519	39695729	NonOverlappingPeaks	0	+
chr20	39707039	39707519	NonOverlappingPeaks	0	+
chr20	39715319	39716159	NonOverlappingPeaks	0	+
chr20	39724049	39724229	NonOverlappingPeaks	0	+
chr20	39877949	39878219	NonOverlappingPeaks	0	+
chr20	39889289	39889499	NonOverlappingPeaks	0	+
chr20	39891299	39891539	NonOverlappingPeaks	0	+
chr20	39896999	39897539	NonOverlappingPeaks	0	+
chr20	39929129	39929339	NonOverlappingPeaks	0	+
chr20	39945509	39945809	NonOverlappingPeaks	0	+
chr20	40016069	40016489	NonOverlappingPeaks	0	+
chr20	40021559	40021919	NonOverlappingPeaks	0	+
chr20	40028159	40028549	NonOverlappingPeaks	0	+
chr20	40104599	40104839	NonOverlappingPeaks	0	+
chr20	40104869	40105349	NonOverlappingPeaks	0	+
chr20	40126559	40126829	NonOverlappingPeaks	0	+
chr20	40163669	40163999	NonOverlappingPeaks	0	+
chr20	40182809	40183109	NonOverlappingPeaks	0	+
chr20	40196849	40197149	NonOverlappingPeaks	0	+
chr20	40246139	40246379	NonOverlappingPeaks	0	+
chr20	40278089	40278449	NonOverlappingPeaks	0	+
chr20	40279019	40279709	NonOverlappingPeaks	0	+
chr20	40321739	40322039	NonOverlappingPeaks	0	+
chr20	40808399	40808609	NonOverlappingPeaks	0	+
chr20	41201399	41201579	NonOverlappingPeaks	0	+
chr20	42286049	42286229	NonOverlappingPeaks	0	+
chr20	42354059	42354299	NonOverlappingPeaks	0	+
chr20	42356489	42357149	NonOverlappingPeaks	0	+
chr20	42404519	42404969	NonOverlappingPeaks	0	+
chr20	42584039	42584279	NonOverlappingPeaks	0	+
chr20	42733829	42734039	NonOverlappingPeaks	0	+
chr20	42810689	42811019	NonOverlappingPeaks	0	+
chr20	42832709	42833069	NonOverlappingPeaks	0	+
chr20	42839699	42839939	NonOverlappingPeaks	0	+
chr20	42857129	42857309	NonOverlappingPeaks	0	+
chr20	42930989	42931199	NonOverlappingPeaks	0	+
chr20	42999179	42999509	NonOverlappingPeaks	0	+
chr20	43181939	43182359	NonOverlappingPeaks	0	+
chr20	43321649	43322009	NonOverlappingPeaks	0	+
chr20	43343189	43343639	NonOverlappingPeaks	0	+
chr20	43345439	43345649	NonOverlappingPeaks	0	+
chr20	43349459	43349639	NonOverlappingPeaks	0	+
chr20	43357319	43357829	NonOverlappingPeaks	0	+
chr20	43375829	43376279	NonOverlappingPeaks	0	+
chr20	43394249	43394909	NonOverlappingPeaks	0	+
chr20	43517279	43517549	NonOverlappingPeaks	0	+
chr20	43699979	43700309	NonOverlappingPeaks	0	+
chr20	43950539	43950899	NonOverlappingPeaks	0	+
chr20	43958219	43958549	NonOverlappingPeaks	0	+
chr20	43965299	43965599	NonOverlappingPeaks	0	+
chr20	43968929	43969349	NonOverlappingPeaks	0	+
chr20	43970699	43971179	NonOverlappingPeaks	0	+
chr20	43971959	43972379	NonOverlappingPeaks	0	+
chr20	43974389	43974689	NonOverlappingPeaks	0	+
chr20	43986029	43986269	NonOverlappingPeaks	0	+
chr20	43991459	43991729	NonOverlappingPeaks	0	+
chr20	44002469	44002769	NonOverlappingPeaks	0	+
chr20	44005439	44005709	NonOverlappingPeaks	0	+
chr20	44048249	44048609	NonOverlappingPeaks	0	+
chr20	44325239	44325809	NonOverlappingPeaks	0	+
chr20	44330399	44330729	NonOverlappingPeaks	0	+
chr20	44399759	44400119	NonOverlappingPeaks	0	+
chr20	44407679	44408219	NonOverlappingPeaks	0	+
chr20	44501219	44501729	NonOverlappingPeaks	0	+
chr20	44600219	44600489	NonOverlappingPeaks	0	+
chr20	44600759	44601389	NonOverlappingPeaks	0	+
chr20	44622059	44622599	NonOverlappingPeaks	0	+
chr20	44624159	44624549	NonOverlappingPeaks	0	+
chr20	44859539	44859719	NonOverlappingPeaks	0	+
chr20	44884049	44884409	NonOverlappingPeaks	0	+
chr20	44921819	44922029	NonOverlappingPeaks	0	+
chr20	44996999	44997419	NonOverlappingPeaks	0	+
chr20	45337619	45337859	NonOverlappingPeaks	0	+
chr20	45343919	45344339	NonOverlappingPeaks	0	+
chr20	45368369	45368849	NonOverlappingPeaks	0	+
chr20	45410999	45411359	NonOverlappingPeaks	0	+
chr20	45420629	45420809	NonOverlappingPeaks	0	+
chr20	45443279	45443969	NonOverlappingPeaks	0	+
chr20	45584399	45584609	NonOverlappingPeaks	0	+
chr20	45587669	45588029	NonOverlappingPeaks	0	+
chr20	45591989	45592259	NonOverlappingPeaks	0	+
chr20	45599699	45599879	NonOverlappingPeaks	0	+
chr20	45619169	45619559	NonOverlappingPeaks	0	+
chr20	45637619	45638189	NonOverlappingPeaks	0	+
chr20	45640589	45641129	NonOverlappingPeaks	0	+
chr20	45658499	45658769	NonOverlappingPeaks	0	+
chr20	45762569	45762809	NonOverlappingPeaks	0	+
chr20	47562389	47562689	NonOverlappingPeaks	0	+
chr20	47895209	47895419	NonOverlappingPeaks	0	+
chr20	47905649	47905889	NonOverlappingPeaks	0	+
chr20	47923559	47923859	NonOverlappingPeaks	0	+
chr20	48107399	48107579	NonOverlappingPeaks	0	+
chr20	48133949	48134369	NonOverlappingPeaks	0	+
chr20	48151559	48151799	NonOverlappingPeaks	0	+
chr20	48175589	48176009	NonOverlappingPeaks	0	+
chr20	48200099	48200669	NonOverlappingPeaks	0	+
chr20	48210839	48211049	NonOverlappingPeaks	0	+
chr20	48221099	48221279	NonOverlappingPeaks	0	+
chr20	48232109	48232589	NonOverlappingPeaks	0	+
chr20	48242249	48242489	NonOverlappingPeaks	0	+
chr20	48295049	48295289	NonOverlappingPeaks	0	+
chr20	48328229	48328439	NonOverlappingPeaks	0	+
chr20	48384689	48385259	NonOverlappingPeaks	0	+
chr20	48428939	48429209	NonOverlappingPeaks	0	+
chr20	48449129	48449369	NonOverlappingPeaks	0	+
chr20	48467189	48467369	NonOverlappingPeaks	0	+
chr20	48477329	48477719	NonOverlappingPeaks	0	+
chr20	48483959	48484139	NonOverlappingPeaks	0	+
chr20	49574969	49575209	NonOverlappingPeaks	0	+
chr20	49598909	49599149	NonOverlappingPeaks	0	+
chr20	49650329	49650599	NonOverlappingPeaks	0	+
chr20	49738589	49738859	NonOverlappingPeaks	0	+
chr20	49758839	49759169	NonOverlappingPeaks	0	+
chr20	49776899	49777289	NonOverlappingPeaks	0	+
chr20	49837619	49837859	NonOverlappingPeaks	0	+
chr20	50618879	50619119	NonOverlappingPeaks	0	+
chr20	50912069	50912279	NonOverlappingPeaks	0	+
chr20	51852749	51852929	NonOverlappingPeaks	0	+
chr20	51962669	51963269	NonOverlappingPeaks	0	+
chr20	52111919	52112459	NonOverlappingPeaks	0	+
chr20	52130189	52130519	NonOverlappingPeaks	0	+
chr20	52132439	52132649	NonOverlappingPeaks	0	+
chr20	53566769	53567279	NonOverlappingPeaks	0	+
chr20	53875259	53875439	NonOverlappingPeaks	0	+
chr20	54777599	54777839	NonOverlappingPeaks	0	+
chr20	54949049	54949259	NonOverlappingPeaks	0	+
chr20	54967229	54967619	NonOverlappingPeaks	0	+
chr20	55016939	55017119	NonOverlappingPeaks	0	+
chr20	55026119	55026299	NonOverlappingPeaks	0	+
chr20	55091069	55091249	NonOverlappingPeaks	0	+
chr20	55141679	55142129	NonOverlappingPeaks	0	+
chr20	55163999	55164179	NonOverlappingPeaks	0	+
chr20	55167299	55167899	NonOverlappingPeaks	0	+
chr20	55179689	55179929	NonOverlappingPeaks	0	+
chr20	55181399	55181999	NonOverlappingPeaks	0	+
chr20	55204229	55204589	NonOverlappingPeaks	0	+
chr20	55204769	55204949	NonOverlappingPeaks	0	+
chr20	55205099	55205549	NonOverlappingPeaks	0	+
chr20	55205849	55206059	NonOverlappingPeaks	0	+
chr20	55206659	55206869	NonOverlappingPeaks	0	+
chr20	55244099	55244309	NonOverlappingPeaks	0	+
chr20	57555899	57556109	NonOverlappingPeaks	0	+
chr20	57556949	57557129	NonOverlappingPeaks	0	+
chr20	57574529	57574829	NonOverlappingPeaks	0	+
chr20	57606239	57606659	NonOverlappingPeaks	0	+
chr20	57606959	57607289	NonOverlappingPeaks	0	+
chr20	57639479	57639689	NonOverlappingPeaks	0	+
chr20	57663029	57663269	NonOverlappingPeaks	0	+
chr20	57714959	57715469	NonOverlappingPeaks	0	+
chr20	57729779	57729959	NonOverlappingPeaks	0	+
chr20	57732959	57733169	NonOverlappingPeaks	0	+
chr20	57771149	57771419	NonOverlappingPeaks	0	+
chr20	57828839	57829019	NonOverlappingPeaks	0	+
chr20	57874889	57875249	NonOverlappingPeaks	0	+
chr20	57889799	57890009	NonOverlappingPeaks	0	+
chr20	57925769	57925949	NonOverlappingPeaks	0	+
chr20	57926519	57926759	NonOverlappingPeaks	0	+
chr20	58226939	58227269	NonOverlappingPeaks	0	+
chr20	58229429	58229609	NonOverlappingPeaks	0	+
chr20	58232219	58232549	NonOverlappingPeaks	0	+
chr20	58289729	58289939	NonOverlappingPeaks	0	+
chr20	58348409	58348679	NonOverlappingPeaks	0	+
chr20	58378769	58378979	NonOverlappingPeaks	0	+
chr20	58453439	58453649	NonOverlappingPeaks	0	+
chr20	58460309	58460549	NonOverlappingPeaks	0	+
chr20	58466369	58466549	NonOverlappingPeaks	0	+
chr20	58468859	58469039	NonOverlappingPeaks	0	+
chr20	58469789	58469969	NonOverlappingPeaks	0	+
chr20	58477319	58477499	NonOverlappingPeaks	0	+
chr20	58480649	58480859	NonOverlappingPeaks	0	+
chr20	58495709	58495979	NonOverlappingPeaks	0	+
chr20	58499219	58499519	NonOverlappingPeaks	0	+
chr20	58500749	58500989	NonOverlappingPeaks	0	+
chr20	58501469	58501799	NonOverlappingPeaks	0	+
chr20	58504529	58504739	NonOverlappingPeaks	0	+
chr20	58513379	58513649	NonOverlappingPeaks	0	+
chr20	58515119	58515419	NonOverlappingPeaks	0	+
chr20	58515809	58516229	NonOverlappingPeaks	0	+
chr20	58521059	58521299	NonOverlappingPeaks	0	+
chr20	58524869	58525349	NonOverlappingPeaks	0	+
chr20	58532669	58532939	NonOverlappingPeaks	0	+
chr20	58543769	58544219	NonOverlappingPeaks	0	+
chr20	58562969	58563149	NonOverlappingPeaks	0	+
chr20	58563449	58563929	NonOverlappingPeaks	0	+
chr20	58588289	58588529	NonOverlappingPeaks	0	+
chr20	58637849	58638029	NonOverlappingPeaks	0	+
chr20	58653419	58653659	NonOverlappingPeaks	0	+
chr20	58729769	58730039	NonOverlappingPeaks	0	+
chr20	58730459	58730669	NonOverlappingPeaks	0	+
chr20	58739189	58739429	NonOverlappingPeaks	0	+
chr20	58803449	58803659	NonOverlappingPeaks	0	+
chr20	58830239	58830479	NonOverlappingPeaks	0	+
chr20	58846859	58847129	NonOverlappingPeaks	0	+
chr20	58847579	58848419	NonOverlappingPeaks	0	+
chr20	58872779	58872989	NonOverlappingPeaks	0	+
chr20	58874699	58874879	NonOverlappingPeaks	0	+
chr20	58875059	58875449	NonOverlappingPeaks	0	+
chr20	58875629	58875869	NonOverlappingPeaks	0	+
chr20	58927049	58927349	NonOverlappingPeaks	0	+
chr20	59083889	59084099	NonOverlappingPeaks	0	+
chr20	59795249	59795609	NonOverlappingPeaks	0	+
chr20	59878769	59879129	NonOverlappingPeaks	0	+
chr20	59997989	59998409	NonOverlappingPeaks	0	+
chr20	60017339	60017699	NonOverlappingPeaks	0	+
chr20	60057389	60057659	NonOverlappingPeaks	0	+
chr20	60150629	60151019	NonOverlappingPeaks	0	+
chr20	60183269	60183569	NonOverlappingPeaks	0	+
chr20	60277529	60277739	NonOverlappingPeaks	0	+
chr20	60364409	60364709	NonOverlappingPeaks	0	+
chr20	60510089	60510419	NonOverlappingPeaks	0	+
chr20	60514589	60515069	NonOverlappingPeaks	0	+
chr20	60730679	60730889	NonOverlappingPeaks	0	+
chr20	60734969	60735179	NonOverlappingPeaks	0	+
chr20	60757799	60757979	NonOverlappingPeaks	0	+
chr20	60803279	60803489	NonOverlappingPeaks	0	+
chr20	60842669	60842909	NonOverlappingPeaks	0	+
chr20	60925109	60925439	NonOverlappingPeaks	0	+
chr20	60949769	60950129	NonOverlappingPeaks	0	+
chr20	60995969	60996149	NonOverlappingPeaks	0	+
chr20	61001849	61002269	NonOverlappingPeaks	0	+
chr20	61002449	61002959	NonOverlappingPeaks	0	+
chr20	61027859	61028159	NonOverlappingPeaks	0	+
chr20	61045259	61045499	NonOverlappingPeaks	0	+
chr20	61057169	61057349	NonOverlappingPeaks	0	+
chr20	61086419	61086629	NonOverlappingPeaks	0	+
chr20	61154669	61154999	NonOverlappingPeaks	0	+
chr20	61164869	61165199	NonOverlappingPeaks	0	+
chr20	61195979	61196219	NonOverlappingPeaks	0	+
chr20	61334999	61335179	NonOverlappingPeaks	0	+
chr20	61335569	61335959	NonOverlappingPeaks	0	+
chr20	61382789	61382999	NonOverlappingPeaks	0	+
chr20	61397999	61398419	NonOverlappingPeaks	0	+
chr20	61422839	61423079	NonOverlappingPeaks	0	+
chr20	61425389	61425569	NonOverlappingPeaks	0	+
chr20	61450889	61451129	NonOverlappingPeaks	0	+
chr20	61462649	61463129	NonOverlappingPeaks	0	+
chr20	61552619	61552859	NonOverlappingPeaks	0	+
chr20	61586999	61587569	NonOverlappingPeaks	0	+
chr20	61650719	61651109	NonOverlappingPeaks	0	+
chr20	61720439	61720799	NonOverlappingPeaks	0	+
chr20	61722569	61722779	NonOverlappingPeaks	0	+
chr20	61745999	61746479	NonOverlappingPeaks	0	+
chr20	61856069	61856309	NonOverlappingPeaks	0	+
chr20	61880579	61880789	NonOverlappingPeaks	0	+
chr20	61904969	61905239	NonOverlappingPeaks	0	+
chr20	62018459	62018729	NonOverlappingPeaks	0	+
chr20	62092739	62092919	NonOverlappingPeaks	0	+
chr20	62170169	62170559	NonOverlappingPeaks	0	+
chr20	62176529	62176829	NonOverlappingPeaks	0	+
chr20	62313599	62314319	NonOverlappingPeaks	0	+
chr20	62477429	62478059	NonOverlappingPeaks	0	+
chr20	62606099	62606519	NonOverlappingPeaks	0	+
chr20	62610029	62610209	NonOverlappingPeaks	0	+
chr20	62676119	62676329	NonOverlappingPeaks	0	+
chr20	62697269	62697749	NonOverlappingPeaks	0	+
chr22	17711279	17711489	NonOverlappingPeaks	0	+
chr22	17809919	17810369	NonOverlappingPeaks	0	+
chr22	17861489	17861789	NonOverlappingPeaks	0	+
chr22	17876549	17876819	NonOverlappingPeaks	0	+
chr22	18083759	18084179	NonOverlappingPeaks	0	+
chr22	18320099	18320309	NonOverlappingPeaks	0	+
chr22	18330119	18330449	NonOverlappingPeaks	0	+
chr22	18470729	18471089	NonOverlappingPeaks	0	+
chr22	18539129	18539369	NonOverlappingPeaks	0	+
chr22	19155749	19156079	NonOverlappingPeaks	0	+
chr22	19172579	19172759	NonOverlappingPeaks	0	+
chr22	19542359	19542599	NonOverlappingPeaks	0	+
chr22	19561049	19561229	NonOverlappingPeaks	0	+
chr22	19675229	19675679	NonOverlappingPeaks	0	+
chr22	19696589	19696829	NonOverlappingPeaks	0	+
chr22	19793999	19794479	NonOverlappingPeaks	0	+
chr22	19837349	19837529	NonOverlappingPeaks	0	+
chr22	19950539	19950779	NonOverlappingPeaks	0	+
chr22	19998119	19998329	NonOverlappingPeaks	0	+
chr22	20921759	20922059	NonOverlappingPeaks	0	+
chr22	21131939	21132419	NonOverlappingPeaks	0	+
chr22	21153689	21154139	NonOverlappingPeaks	0	+
chr22	21197819	21198149	NonOverlappingPeaks	0	+
chr22	21239969	21240329	NonOverlappingPeaks	0	+
chr22	21241709	21242129	NonOverlappingPeaks	0	+
chr22	21258989	21259259	NonOverlappingPeaks	0	+
chr22	21271079	21271559	NonOverlappingPeaks	0	+
chr22	21392099	21392339	NonOverlappingPeaks	0	+
chr22	21454469	21454859	NonOverlappingPeaks	0	+
chr22	21462839	21463049	NonOverlappingPeaks	0	+
chr22	21811559	21811799	NonOverlappingPeaks	0	+
chr22	21937739	21937949	NonOverlappingPeaks	0	+
chr22	23489789	23490239	NonOverlappingPeaks	0	+
chr22	23534429	23534789	NonOverlappingPeaks	0	+
chr22	23810159	23810459	NonOverlappingPeaks	0	+
chr22	24699239	24699419	NonOverlappingPeaks	0	+
chr22	24921419	24921629	NonOverlappingPeaks	0	+
chr22	24922199	24922469	NonOverlappingPeaks	0	+
chr22	24928049	24928469	NonOverlappingPeaks	0	+
chr22	25123229	25123439	NonOverlappingPeaks	0	+
chr22	25290449	25290809	NonOverlappingPeaks	0	+
chr22	25341419	25341689	NonOverlappingPeaks	0	+
chr22	25796879	25797119	NonOverlappingPeaks	0	+
chr22	25884149	25884539	NonOverlappingPeaks	0	+
chr22	26326709	26327099	NonOverlappingPeaks	0	+
chr22	27503819	27504119	NonOverlappingPeaks	0	+
chr22	27512399	27512579	NonOverlappingPeaks	0	+
chr22	27741419	27741629	NonOverlappingPeaks	0	+
chr22	27870959	27871229	NonOverlappingPeaks	0	+
chr22	28025219	28025519	NonOverlappingPeaks	0	+
chr22	28361669	28361939	NonOverlappingPeaks	0	+
chr22	29180039	29180249	NonOverlappingPeaks	0	+
chr22	29204729	29205179	NonOverlappingPeaks	0	+
chr22	29209619	29210159	NonOverlappingPeaks	0	+
chr22	29214479	29215049	NonOverlappingPeaks	0	+
chr22	29215289	29215979	NonOverlappingPeaks	0	+
chr22	29218859	29219429	NonOverlappingPeaks	0	+
chr22	29319869	29320229	NonOverlappingPeaks	0	+
chr22	29706359	29706539	NonOverlappingPeaks	0	+
chr22	29740049	29740499	NonOverlappingPeaks	0	+
chr22	29773199	29773409	NonOverlappingPeaks	0	+
chr22	29773919	29774309	NonOverlappingPeaks	0	+
chr22	29781419	29781749	NonOverlappingPeaks	0	+
chr22	29913449	29913899	NonOverlappingPeaks	0	+
chr22	29977919	29978099	NonOverlappingPeaks	0	+
chr22	30014039	30014459	NonOverlappingPeaks	0	+
chr22	30018029	30018419	NonOverlappingPeaks	0	+
chr22	30084449	30084629	NonOverlappingPeaks	0	+
chr22	30086609	30086819	NonOverlappingPeaks	0	+
chr22	30183269	30183749	NonOverlappingPeaks	0	+
chr22	30191729	30191999	NonOverlappingPeaks	0	+
chr22	30194729	30195599	NonOverlappingPeaks	0	+
chr22	30217259	30217529	NonOverlappingPeaks	0	+
chr22	30303809	30304019	NonOverlappingPeaks	0	+
chr22	30450629	30451049	NonOverlappingPeaks	0	+
chr22	30603029	30603419	NonOverlappingPeaks	0	+
chr22	30606269	30606569	NonOverlappingPeaks	0	+
chr22	30608489	30608999	NonOverlappingPeaks	0	+
chr22	30620159	30620399	NonOverlappingPeaks	0	+
chr22	30694319	30694799	NonOverlappingPeaks	0	+
chr22	30708179	30708449	NonOverlappingPeaks	0	+
chr22	30804719	30805139	NonOverlappingPeaks	0	+
chr22	31527689	31528019	NonOverlappingPeaks	0	+
chr22	31575359	31575689	NonOverlappingPeaks	0	+
chr22	31603169	31603739	NonOverlappingPeaks	0	+
chr22	31739309	31739639	NonOverlappingPeaks	0	+
chr22	31975799	31976279	NonOverlappingPeaks	0	+
chr22	31981379	31981829	NonOverlappingPeaks	0	+
chr22	31982129	31982729	NonOverlappingPeaks	0	+
chr22	32042609	32042939	NonOverlappingPeaks	0	+
chr22	32953499	32953799	NonOverlappingPeaks	0	+
chr22	32954729	32954969	NonOverlappingPeaks	0	+
chr22	33096299	33096479	NonOverlappingPeaks	0	+
chr22	33387899	33388139	NonOverlappingPeaks	0	+
chr22	34247969	34248329	NonOverlappingPeaks	0	+
chr22	35848649	35848829	NonOverlappingPeaks	0	+
chr22	35985389	35985689	NonOverlappingPeaks	0	+
chr22	36025859	36026159	NonOverlappingPeaks	0	+
chr22	36291149	36291329	NonOverlappingPeaks	0	+
chr22	37270439	37270619	NonOverlappingPeaks	0	+
chr22	37428959	37429229	NonOverlappingPeaks	0	+
chr22	37585169	37585529	NonOverlappingPeaks	0	+
chr22	37966259	37966529	NonOverlappingPeaks	0	+
chr22	38173349	38173529	NonOverlappingPeaks	0	+
chr22	38180819	38181029	NonOverlappingPeaks	0	+
chr22	38283659	38283959	NonOverlappingPeaks	0	+
chr22	38291129	38291339	NonOverlappingPeaks	0	+
chr22	38395469	38395709	NonOverlappingPeaks	0	+
chr22	38632829	38633159	NonOverlappingPeaks	0	+
chr22	38945099	38945369	NonOverlappingPeaks	0	+
chr22	39320459	39320939	NonOverlappingPeaks	0	+
chr22	39331139	39331409	NonOverlappingPeaks	0	+
chr22	39636809	39637079	NonOverlappingPeaks	0	+
chr22	39689729	39689999	NonOverlappingPeaks	0	+
chr22	39757109	39757379	NonOverlappingPeaks	0	+
chr22	39878879	39879089	NonOverlappingPeaks	0	+
chr22	40030829	40031039	NonOverlappingPeaks	0	+
chr22	40049579	40049849	NonOverlappingPeaks	0	+
chr22	40552049	40552319	NonOverlappingPeaks	0	+
chr22	40792919	40793189	NonOverlappingPeaks	0	+
chr22	41128649	41129039	NonOverlappingPeaks	0	+
chr22	41397689	41397959	NonOverlappingPeaks	0	+
chr22	42591029	42591329	NonOverlappingPeaks	0	+
chr22	42857909	42858209	NonOverlappingPeaks	0	+
chr22	43011239	43011569	NonOverlappingPeaks	0	+
chr22	43130429	43130819	NonOverlappingPeaks	0	+
chr22	43196819	43197209	NonOverlappingPeaks	0	+
chr22	43336319	43336559	NonOverlappingPeaks	0	+
chr22	43351319	43351649	NonOverlappingPeaks	0	+
chr22	43541069	43541249	NonOverlappingPeaks	0	+
chr22	44851259	44851589	NonOverlappingPeaks	0	+
chr22	45151889	45152129	NonOverlappingPeaks	0	+
chr22	45155519	45155759	NonOverlappingPeaks	0	+
chr22	45486449	45486629	NonOverlappingPeaks	0	+
chr22	45968399	45968639	NonOverlappingPeaks	0	+
chr22	45993539	45993779	NonOverlappingPeaks	0	+
chr22	46992839	46993049	NonOverlappingPeaks	0	+
chr22	47138699	47139239	NonOverlappingPeaks	0	+
chr22	47169839	47170079	NonOverlappingPeaks	0	+
chr22	47856689	47856899	NonOverlappingPeaks	0	+
chr22	48737429	48737729	NonOverlappingPeaks	0	+
chr22	48765899	48766199	NonOverlappingPeaks	0	+
chr22	48981839	48982169	NonOverlappingPeaks	0	+
chr22	49411919	49412099	NonOverlappingPeaks	0	+
chr22	49881599	49881869	NonOverlappingPeaks	0	+
chr14	20386799	20387039	NonOverlappingPeaks	0	+
chr14	20811149	20811659	NonOverlappingPeaks	0	+
chr14	20967329	20967569	NonOverlappingPeaks	0	+
chr14	21077399	21077699	NonOverlappingPeaks	0	+
chr14	21078029	21078269	NonOverlappingPeaks	0	+
chr14	21078449	21078629	NonOverlappingPeaks	0	+
chr14	21081179	21082199	NonOverlappingPeaks	0	+
chr14	21093329	21093509	NonOverlappingPeaks	0	+
chr14	21093719	21093959	NonOverlappingPeaks	0	+
chr14	21098429	21098819	NonOverlappingPeaks	0	+
chr14	21099209	21099509	NonOverlappingPeaks	0	+
chr14	21100979	21101489	NonOverlappingPeaks	0	+
chr14	21125849	21126119	NonOverlappingPeaks	0	+
chr14	21140129	21140369	NonOverlappingPeaks	0	+
chr14	21149729	21150059	NonOverlappingPeaks	0	+
chr14	21151259	21151739	NonOverlappingPeaks	0	+
chr14	21152129	21152369	NonOverlappingPeaks	0	+
chr14	21175859	21176189	NonOverlappingPeaks	0	+
chr14	21188009	21188219	NonOverlappingPeaks	0	+
chr14	21211829	21212009	NonOverlappingPeaks	0	+
chr14	21317579	21317819	NonOverlappingPeaks	0	+
chr14	21458369	21458759	NonOverlappingPeaks	0	+
chr14	22011839	22012049	NonOverlappingPeaks	0	+
chr14	22099289	22099589	NonOverlappingPeaks	0	+
chr14	22239899	22240199	NonOverlappingPeaks	0	+
chr14	22632449	22633049	NonOverlappingPeaks	0	+
chr14	22736729	22736939	NonOverlappingPeaks	0	+
chr14	22757519	22757789	NonOverlappingPeaks	0	+
chr14	22764689	22764989	NonOverlappingPeaks	0	+
chr14	22802459	22802969	NonOverlappingPeaks	0	+
chr14	23029949	23030279	NonOverlappingPeaks	0	+
chr14	23041589	23041769	NonOverlappingPeaks	0	+
chr14	23071889	23072099	NonOverlappingPeaks	0	+
chr14	23372609	23372849	NonOverlappingPeaks	0	+
chr14	23398769	23399159	NonOverlappingPeaks	0	+
chr14	23476199	23476379	NonOverlappingPeaks	0	+
chr14	23532899	23533169	NonOverlappingPeaks	0	+
chr14	23598929	23599709	NonOverlappingPeaks	0	+
chr14	23623199	23623499	NonOverlappingPeaks	0	+
chr14	23623739	23623919	NonOverlappingPeaks	0	+
chr14	23640929	23641229	NonOverlappingPeaks	0	+
chr14	23755679	23755859	NonOverlappingPeaks	0	+
chr14	24109829	24110009	NonOverlappingPeaks	0	+
chr14	24134549	24135029	NonOverlappingPeaks	0	+
chr14	24163499	24164159	NonOverlappingPeaks	0	+
chr14	24299459	24299669	NonOverlappingPeaks	0	+
chr14	24375779	24375959	NonOverlappingPeaks	0	+
chr14	24732929	24733379	NonOverlappingPeaks	0	+
chr14	24835889	24836249	NonOverlappingPeaks	0	+
chr14	24865469	24865709	NonOverlappingPeaks	0	+
chr14	24902309	24902579	NonOverlappingPeaks	0	+
chr14	25840319	25840559	NonOverlappingPeaks	0	+
chr14	26308859	26309069	NonOverlappingPeaks	0	+
chr14	26311409	26311949	NonOverlappingPeaks	0	+
chr14	26870849	26871089	NonOverlappingPeaks	0	+
chr14	26917709	26917979	NonOverlappingPeaks	0	+
chr14	28465019	28465259	NonOverlappingPeaks	0	+
chr14	28851989	28852379	NonOverlappingPeaks	0	+
chr14	29098559	29098919	NonOverlappingPeaks	0	+
chr14	29145719	29145959	NonOverlappingPeaks	0	+
chr14	29146709	29146949	NonOverlappingPeaks	0	+
chr14	30365609	30365849	NonOverlappingPeaks	0	+
chr14	30375779	30376079	NonOverlappingPeaks	0	+
chr14	30692699	30693149	NonOverlappingPeaks	0	+
chr14	31079969	31080209	NonOverlappingPeaks	0	+
chr14	31091549	31091789	NonOverlappingPeaks	0	+
chr14	31503149	31503359	NonOverlappingPeaks	0	+
chr14	31633409	31633589	NonOverlappingPeaks	0	+
chr14	31698899	31699289	NonOverlappingPeaks	0	+
chr14	31805969	31806149	NonOverlappingPeaks	0	+
chr14	31910729	31910969	NonOverlappingPeaks	0	+
chr14	32036939	32037119	NonOverlappingPeaks	0	+
chr14	32288519	32288939	NonOverlappingPeaks	0	+
chr14	32304479	32304659	NonOverlappingPeaks	0	+
chr14	32479769	32480099	NonOverlappingPeaks	0	+
chr14	32553149	32553359	NonOverlappingPeaks	0	+
chr14	32603759	32604329	NonOverlappingPeaks	0	+
chr14	32670209	32670599	NonOverlappingPeaks	0	+
chr14	32670959	32671199	NonOverlappingPeaks	0	+
chr14	32672129	32672669	NonOverlappingPeaks	0	+
chr14	32728889	32729159	NonOverlappingPeaks	0	+
chr14	32777069	32777759	NonOverlappingPeaks	0	+
chr14	32867129	32867489	NonOverlappingPeaks	0	+
chr14	32978879	32979179	NonOverlappingPeaks	0	+
chr14	33137039	33137399	NonOverlappingPeaks	0	+
chr14	33383069	33383249	NonOverlappingPeaks	0	+
chr14	33463049	33463319	NonOverlappingPeaks	0	+
chr14	33634529	33634889	NonOverlappingPeaks	0	+
chr14	33728909	33729149	NonOverlappingPeaks	0	+
chr14	33944879	33945119	NonOverlappingPeaks	0	+
chr14	34058639	34058939	NonOverlappingPeaks	0	+
chr14	34147319	34147529	NonOverlappingPeaks	0	+
chr14	34161149	34161479	NonOverlappingPeaks	0	+
chr14	34166309	34166729	NonOverlappingPeaks	0	+
chr14	34174829	34175009	NonOverlappingPeaks	0	+
chr14	34179119	34179299	NonOverlappingPeaks	0	+
chr14	34197179	34197479	NonOverlappingPeaks	0	+
chr14	34250099	34251179	NonOverlappingPeaks	0	+
chr14	34308869	34309199	NonOverlappingPeaks	0	+
chr14	34412369	34412579	NonOverlappingPeaks	0	+
chr14	34500119	34500389	NonOverlappingPeaks	0	+
chr14	34547399	34547669	NonOverlappingPeaks	0	+
chr14	34550729	34551389	NonOverlappingPeaks	0	+
chr14	34582349	34582799	NonOverlappingPeaks	0	+
chr14	34649009	34649249	NonOverlappingPeaks	0	+
chr14	34671449	34671659	NonOverlappingPeaks	0	+
chr14	34672709	34673099	NonOverlappingPeaks	0	+
chr14	34801019	34801349	NonOverlappingPeaks	0	+
chr14	34837559	34838129	NonOverlappingPeaks	0	+
chr14	34842119	34842329	NonOverlappingPeaks	0	+
chr14	34844339	34844519	NonOverlappingPeaks	0	+
chr14	34848779	34848989	NonOverlappingPeaks	0	+
chr14	34966109	34966319	NonOverlappingPeaks	0	+
chr14	35120249	35120579	NonOverlappingPeaks	0	+
chr14	35169389	35169749	NonOverlappingPeaks	0	+
chr14	35801219	35801699	NonOverlappingPeaks	0	+
chr14	35805779	35806259	NonOverlappingPeaks	0	+
chr14	35823059	35823449	NonOverlappingPeaks	0	+
chr14	35838989	35839229	NonOverlappingPeaks	0	+
chr14	35860109	35860379	NonOverlappingPeaks	0	+
chr14	36139019	36139439	NonOverlappingPeaks	0	+
chr14	36346619	36346799	NonOverlappingPeaks	0	+
chr14	36402239	36402539	NonOverlappingPeaks	0	+
chr14	36527039	36527249	NonOverlappingPeaks	0	+
chr14	36677939	36678179	NonOverlappingPeaks	0	+
chr14	36867359	36867569	NonOverlappingPeaks	0	+
chr14	37170329	37170659	NonOverlappingPeaks	0	+
chr14	37218509	37218719	NonOverlappingPeaks	0	+
chr14	37220429	37220609	NonOverlappingPeaks	0	+
chr14	37236929	37237139	NonOverlappingPeaks	0	+
chr14	37240079	37240859	NonOverlappingPeaks	0	+
chr14	37242329	37242599	NonOverlappingPeaks	0	+
chr14	37257899	37258109	NonOverlappingPeaks	0	+
chr14	37304369	37304729	NonOverlappingPeaks	0	+
chr14	37325279	37325729	NonOverlappingPeaks	0	+
chr14	37343969	37344359	NonOverlappingPeaks	0	+
chr14	37405289	37405469	NonOverlappingPeaks	0	+
chr14	37413989	37414169	NonOverlappingPeaks	0	+
chr14	37582319	37582679	NonOverlappingPeaks	0	+
chr14	37583249	37583639	NonOverlappingPeaks	0	+
chr14	37586159	37586549	NonOverlappingPeaks	0	+
chr14	37612169	37612349	NonOverlappingPeaks	0	+
chr14	37905689	37906049	NonOverlappingPeaks	0	+
chr14	37996649	37996829	NonOverlappingPeaks	0	+
chr14	37998839	37999169	NonOverlappingPeaks	0	+
chr14	38015939	38016689	NonOverlappingPeaks	0	+
chr14	38035979	38036759	NonOverlappingPeaks	0	+
chr14	38052179	38053199	NonOverlappingPeaks	0	+
chr14	38063579	38063759	NonOverlappingPeaks	0	+
chr14	38064929	38065649	NonOverlappingPeaks	0	+
chr14	38110319	38110739	NonOverlappingPeaks	0	+
chr14	38119589	38120369	NonOverlappingPeaks	0	+
chr14	38124269	38124479	NonOverlappingPeaks	0	+
chr14	38176949	38177189	NonOverlappingPeaks	0	+
chr14	38401709	38401979	NonOverlappingPeaks	0	+
chr14	38406389	38406629	NonOverlappingPeaks	0	+
chr14	38574419	38574659	NonOverlappingPeaks	0	+
chr14	38656799	38657249	NonOverlappingPeaks	0	+
chr14	39131999	39132269	NonOverlappingPeaks	0	+
chr14	39639509	39639749	NonOverlappingPeaks	0	+
chr14	39687569	39687959	NonOverlappingPeaks	0	+
chr14	40474199	40474859	NonOverlappingPeaks	0	+
chr14	40682849	40683359	NonOverlappingPeaks	0	+
chr14	40690499	40691069	NonOverlappingPeaks	0	+
chr14	40691189	40691969	NonOverlappingPeaks	0	+
chr14	40834499	40834919	NonOverlappingPeaks	0	+
chr14	40837289	40838009	NonOverlappingPeaks	0	+
chr14	40862519	40862849	NonOverlappingPeaks	0	+
chr14	40883699	40884029	NonOverlappingPeaks	0	+
chr14	41099669	41099969	NonOverlappingPeaks	0	+
chr14	41888909	41889149	NonOverlappingPeaks	0	+
chr14	41918369	41918759	NonOverlappingPeaks	0	+
chr14	41991179	41991389	NonOverlappingPeaks	0	+
chr14	42104699	42104969	NonOverlappingPeaks	0	+
chr14	42106139	42106349	NonOverlappingPeaks	0	+
chr14	42109229	42109799	NonOverlappingPeaks	0	+
chr14	42661949	42662789	NonOverlappingPeaks	0	+
chr14	43010969	43011149	NonOverlappingPeaks	0	+
chr14	43396469	43396859	NonOverlappingPeaks	0	+
chr14	43463309	43463699	NonOverlappingPeaks	0	+
chr14	43489019	43489229	NonOverlappingPeaks	0	+
chr14	43775969	43776179	NonOverlappingPeaks	0	+
chr14	43883609	43883909	NonOverlappingPeaks	0	+
chr14	43889759	43889999	NonOverlappingPeaks	0	+
chr14	43929839	43930289	NonOverlappingPeaks	0	+
chr14	43973519	43973789	NonOverlappingPeaks	0	+
chr14	44058599	44058809	NonOverlappingPeaks	0	+
chr14	44118689	44119289	NonOverlappingPeaks	0	+
chr14	44215229	44215529	NonOverlappingPeaks	0	+
chr14	44233499	44234129	NonOverlappingPeaks	0	+
chr14	44247779	44248739	NonOverlappingPeaks	0	+
chr14	44249549	44250209	NonOverlappingPeaks	0	+
chr14	44258549	44258969	NonOverlappingPeaks	0	+
chr14	44371079	44371409	NonOverlappingPeaks	0	+
chr14	44786159	44786399	NonOverlappingPeaks	0	+
chr14	45082499	45082739	NonOverlappingPeaks	0	+
chr14	45236879	45237179	NonOverlappingPeaks	0	+
chr14	45240659	45241199	NonOverlappingPeaks	0	+
chr14	45465149	45465389	NonOverlappingPeaks	0	+
chr14	45582149	45582449	NonOverlappingPeaks	0	+
[truncated: 16,966 more rows]
