# Supplementary material for: Global analysis of ZNF217 chromatin occupancy in the breast cancer cell genome reveals an association with ERalpha
Source: BMC Genomics. 2014 Jun 24;15(1):520. doi: 10.1186/1471-2164-15-520 (PMC4082627; doi:10.1186/1471-2164-15-520)
Supplement: Supplementary file 2 — Additional file 2: Table S2: ZNF217-associated genes (6,965) from ChIP-seq binding sites. (XLS 432 KB) [file 12864_2014_6197_MOESM2_ESM.xls]

## Sheet: gene_count_MCF7_ZNF217
Supplemental Table 2: ZNF217 Associated Genes	Count
A2BP1	2
A2M	1
A4GALT	1
AAAS	1
AACS	1
AADAC	2
AADACL2	2
AADAT	1
AAGAB	1
AAK1	1
AASS	1
ABAT	5
ABCA1	7
ABCA12	4
ABCA17P	1
ABCA3	1
ABCA4	3
ABCA5	1
ABCA8	4
ABCB11	1
ABCB4	1
ABCB6	1
ABCB8	1
ABCB9	1
ABCC1	2
ABCC11	1
ABCC13	1
ABCC2	2
ABCC3	4
ABCC4	2
ABCC5	4
ABCC8	1
ABCF1	1
ABCG2	1
ABCG8	2
ABHD10	1
ABHD11	3
ABHD12	3
ABHD12B	1
ABHD2	7
ABHD4	1
ABHD5	3
ABI1	1
ABI3BP	1
ABL1	2
ABL2	1
ABLIM1	4
ABLIM2	1
ABLIM3	6
ABP1	1
ABR	2
ABRA	2
ABT1	2
ABTB2	8
ACAA1	1
ACAA2	1
ACACA	1
ACAD9	1
ACADL	1
ACAN	1
ACAP2	1
ACBD3	2
ACBD6	4
ACCN1	1
ACE	2
ACER2	1
ACER3	3
ACHE	3
ACIN1	1
ACMSD	2
ACO1	1
ACOT4	1
ACOT7	1
ACOX1	1
ACOX3	2
ACOXL	4
ACP2	2
ACP6	5
ACPL2	1
ACPP	4
ACSBG1	6
ACSF3	2
ACSL1	1
ACSL3	5
ACSL6	1
ACSS1	7
ACSS3	3
ACTBL2	6
ACTL7B	18
ACTN1	5
ACTN4	4
ACTR3	1
ACTR3B	1
ACTR6	2
ACVR1	1
ACVR1B	1
ACVR2A	4
ACVRL1	1
ACYP2	1
ADAM10	1
ADAM12	5
ADAM17	1
ADAM28	2
ADAM8	1
ADAMTS12	2
ADAMTS15	1
ADAMTS16	1
ADAMTS17	4
ADAMTS18	1
ADAMTS19	5
ADAMTS9	1
ADAMTSL3	4
ADAMTSL4	3
ADAP1	1
ADARB1	1
ADARB2	6
ADCK1	1
ADCK2	1
ADCK4	1
ADCK5	1
ADCY1	1
ADCY10	1
ADCY2	1
ADCY3	1
ADCY5	4
ADCY9	3
ADH7	1
ADHFE1	1
ADIG	2
ADIPOQ	1
ADIPOR2	3
ADK	4
ADORA2B	3
ADORA3	3
ADPGK	1
ADRA1B	1
ADRA1D	3
ADRA2C	4
ADRB1	4
ADRB2	2
ADRBK2	1
AFAP1	5
AFAP1L2	2
AFARP1	1
AFF1	9
AFF3	6
AFF4	2
AFG3L1	1
AFMID	1
AFTPH	1
AGA	1
AGAP1	7
AGAP3	1
AGBL1	10
AGBL3	1
AGBL4	2
AGBL5	2
AGFG1	3
AGK	1
AGPAT2	2
AGPAT3	1
AGPAT9	3
AGR2	4
AGR3	13
AGTPBP1	1
AGTR1	2
AGXT2L1	1
AHCY	2
AHCYL1	3
AHCYL2	4
AHDC1	2
AHNAK	6
AHNAK2	2
AHR	10
AHSA2	1
AIF1L	1
AIG1	1
AIM1L	1
AIPL1	2
AK2	2
AK3L1	1
AK5	1
AKAP1	4
AKAP10	2
AKAP11	1
AKAP13	7
AKAP6	5
AKAP9	2
AKD1	1
AKIRIN2	3
AKR1B1	3
AKR1B10	1
AKR1B10L	1
AKR1C1	1
AKR1C3	3
AKR1CL1	1
AKR1CL2	3
AKR1D1	3
AKT1	1
AKT2	1
ALCAM	10
ALDH1L1	3
ALDH2	1
ALDH3A2	1
ALDH3B2	2
ALDH5A1	1
ALDH7A1	1
ALDH8A1	1
ALDOA	4
ALG10	1
ALG14	1
ALG8	1
ALK	5
ALKBH1	2
ALKBH3	1
ALMS1	2
ALOX15B	1
ALOX5AP	3
ALOXE3	2
ALPK1	1
ALPK3	2
ALS2CR11	1
AMBP	2
AMBRA1	3
AMFR	1
AMHR2	2
AMIGO2	7
AMN	1
AMN1	3
AMOTL1	4
AMOTL2	8
AMPD2	2
AMPD3	1
AMZ1	2
AMZ2	1
ANAPC1	3
ANAPC4	1
ANG	4
ANGPT1	3
ANK2	3
ANK3	5
ANKFY1	2
ANKH	6
ANKK1	1
ANKMY2	2
ANKRD1	1
ANKRD11	10
ANKRD13A	1
ANKRD16	1
ANKRD17	1
ANKRD2	2
ANKRD22	1
ANKRD27	1
ANKRD28	7
ANKRD29	2
ANKRD30A	3
ANKRD30B	2
ANKRD34C	4
ANKRD35	1
ANKRD36B	1
ANKRD39	1
ANKRD44	2
ANKRD46	6
ANKRD5	1
ANKRD50	14
ANKRD55	17
ANKRD56	1
ANKRD57	4
ANKRD6	1
ANKS1B	8
ANKS6	1
ANLN	3
ANO1	5
ANO3	1
ANO4	2
ANO5	2
ANO6	11
ANP32A	2
ANP32E	3
ANPEP	3
ANUBL1	1
ANXA1	2
ANXA11	1
ANXA13	3
ANXA2	7
ANXA3	2
ANXA4	5
ANXA6	1
ANXA9	4
AOAH	1
AOX2P	3
AP1B1	4
AP1G1	1
AP1S3	2
AP2A1	1
AP2A2	1
AP2B1	1
AP2S1	7
AP3B1	3
AP3D1	1
AP3S1	1
AP3S2	3
AP4E1	5
AP4S1	1
APBA1	1
APBB2	7
APBB3	1
APC	3
APCDD1	2
APH1A	1
API5	2
APLP1	1
APOB	2
APOBEC3A	2
APOH	3
APOLD1	1
APP	2
APPL2	3
APRT	1
AQP11	1
AQP3	1
ARAP2	4
ARAP3	2
AREG	9
ARF4	1
ARF6	1
ARFGAP1	1
ARFGAP3	1
ARFGEF1	1
ARFGEF2	1
ARGLU1	3
ARHGAP10	11
ARHGAP12	2
ARHGAP15	1
ARHGAP17	8
ARHGAP18	2
ARHGAP20	1
ARHGAP21	2
ARHGAP24	6
ARHGAP26	9
ARHGAP29	1
ARHGAP5	5
ARHGEF1	1
ARHGEF10	1
ARHGEF10L	5
ARHGEF18	2
ARHGEF3	2
ARHGEF4	2
ARID1A	1
ARID1B	3
ARID2	7
ARID3B	1
ARID4A	1
ARID4B	1
ARID5A	1
ARID5B	8
ARIH1	1
ARL13B	1
ARL14	1
ARL15	1
ARL2	1
ARL3	1
ARL4A	21
ARL4C	8
ARL5B	6
ARL6IP1	1
ARL6IP5	1
ARL6IP6	3
ARL8A	1
ARL8B	1
ARMC1	1
ARMC2	7
ARMC3	2
ARMC4	1
ARMC7	1
ARMC9	1
ARNT	4
ARPC5	2
ARPM1	1
ARPP19	1
ARRB1	8
ARRDC1	1
ARRDC2	1
ARRDC4	1
ARSB	1
ARSG	7
ARSJ	2
ART3	1
ART4	1
ARVCF	1
ASAM	2
ASAP1	7
ASAP2	8
ASAP3	2
ASB1	1
ASB13	4
ASB15	1
ASB17	1
ASB2	1
ASB3	1
ASB4	1
ASB7	4
ASCC1	2
ASCC2	3
ASCC3	2
ASH2L	1
ASL	1
ASNSD1	1
ASPG	2
ASPH	6
ASPRV1	3
ASRGL1	2
ASS1	1
ASTN2	1
ASXL2	1
ATAD2	2
ATAD2B	3
ATAD3A	1
ATAD4	4
ATF1	2
ATF2	1
ATF6	1
ATF7	2
ATF7IP	3
ATF7IP2	1
ATG16L1	2
ATG16L2	1
ATG5	3
ATG7	2
ATG9B	1
ATIC	8
ATL2	4
ATM	1
ATOH8	2
ATOX1	1
ATP10A	1
ATP11A	1
ATP11B	7
ATP12A	3
ATP13A3	2
ATP13A5	1
ATP1A1	2
ATP1A2	1
ATP1B1	5
ATP1B3	2
ATP2A2	1
ATP2A3	1
ATP2B1	1
ATP2B2	2
ATP2B4	2
ATP2C2	5
ATP5E	2
ATP5EP2	1
ATP5G3	2
ATP5H	2
ATP5L	1
ATP5O	1
ATP5S	1
ATP6V0A4	3
ATP6V0D2	3
ATP6V0E1	1
ATP6V1C1	3
ATP6V1C2	2
ATP6V1E1	1
ATP6V1E2	1
ATP6V1G1	5
ATP6V1H	6
ATP7B	1
ATP8A1	1
ATP8A2	19
ATP8B2	2
ATP8B4	13
ATP9A	11
ATP9B	1
ATPAF1	2
ATPBD4	2
ATR	3
ATRIP	2
ATRNL1	4
ATXN1	5
ATXN2	1
ATXN7	3
ATXN7L1	11
ATXN8OS	2
AUH	2
AURKA	1
AUTS2	8
AVEN	1
AVPR1A	1
AVPR1B	2
AXIN1	2
AXIN2	12
AZIN1	10
B3GALNT1	3
B3GALT1	1
B3GALT5	3
B3GALTL	1
B3GAT1	1
B3GNT2	4
B3GNT3	1
B3GNT5	1
B3GNT6	1
B3GNT7	1
B3GNTL1	4
B4GALNT2	5
B4GALNT3	2
B4GALT1	1
B4GALT3	1
B4GALT5	2
BAALC	4
BACE2	2
BACH1	3
BACH2	1
BAG3	3
BAGE	3
BAI2	1
BAI3	6
BAIAP2	2
BAIAP2L1	2
BAMBI	5
BANF1	1
BANK1	13
BANP	2
BARD1	1
BARX1	1
BARX2	2
BASP1	23
BAT2D1	2
BAT2L	4
BATF	3
BAZ2B	2
BBOX1	3
BBS10	1
BBS9	1
BCAM	3
BCAR1	3
BCAR3	3
BCAS3	1
BCAS4	2
BCCIP	2
BCHE	4
BCKDHB	1
BCL10	1
BCL11B	3
BCL2L1	4
BCL2L10	1
BCL2L14	2
BCL3	1
BCL6	8
BCL7C	4
BCL9	8
BCL9L	5
BCMO1	5
BCR	1
BDH1	5
BDKRB1	1
BDKRB2	2
BEND5	1
BEND7	2
BEST1	1
BEST3	1
BFAR	1
BFSP1	2
BFSP2	9
BHLHE23	1
BHLHE40	8
BHLHE41	1
BHMT	1
BICD1	2
BICD2	3
BIN1	1
BIN2	1
BIN3	1
BLCAP	1
BLK	1
BLNK	3
BLVRA	3
BLVRB	1
BLZF1	1
BMF	3
BMP10	1
BMP3	1
BMP5	7
BMP6	1
BMP7	2
BMP8B	1
BMPER	21
BMPR1B	4
BMPR2	1
BNC1	4
BNIP1	2
BNIP2	1
BNIP3	1
BNIP3L	1
BNIPL	1
BOC	3
BOD1	6
BOD1L	1
BOLA1	1
BOLA3	1
BPI	1
BPTF	4
BRD3	2
BRD7	1
BRE	3
BRI3BP	1
BRIP1	1
BRMS1L	3
BRP44	1
BRUNOL4	1
BRWD1	2
BRWD2	1
BTAF1	1
BTBD11	2
BTBD7	1
BTBD9	5
BTC	1
BTD	5
BTF3	1
BTG1	8
BTG2	2
BTN3A2	4
BTNL8	1
BTRC	1
BUB1B	1
BUB3	7
BZW2	4
C10orf107	2
C10orf114	6
C10orf116	1
C10orf118	1
C10orf125	1
C10orf131	1
C10orf4	1
C10orf40	4
C10orf46	1
C10orf47	4
C10orf51	1
C10orf57	1
C10orf67	1
C10orf68	2
C10orf72	1
C10orf75	1
C10orf76	2
C10orf81	1
C10orf90	2
C10orf93	1
C11orf2	2
C11orf34	1
C11orf41	3
C11orf46	1
C11orf49	3
C11orf60	1
C11orf66	1
C11orf70	2
C11orf80	4
C11orf84	2
C11orf86	3
C11orf92	1
C12orf11	1
C12orf24	1
C12orf26	1
C12orf36	1
C12orf42	1
C12orf44	1
C12orf48	1
C12orf49	1
C12orf50	1
C12orf51	2
C12orf57	1
C12orf60	1
C12orf61	4
C12orf66	1
C12orf70	1
C12orf71	1
C12orf73	1
C12orf74	1
C12orf75	1
C13orf1	1
C13orf18	1
C13orf23	1
C13orf26	4
C13orf30	3
C13orf31	1
C14orf126	1
C14orf128	1
C14orf132	5
C14orf135	2
C14orf145	1
C14orf147	6
C14orf148	1
C14orf159	4
C14orf165	2
C14orf166B	3
C14orf177	8
C14orf181	1
C14orf182	11
C14orf2	2
C14orf28	2
C14orf33	4
C14orf34	2
C14orf37	1
C14orf4	14
C14orf43	8
C14orf53	1
C14orf64	4
C14orf83	1
C14orf93	1
C15orf17	1
C15orf29	1
C15orf33	2
C15orf38	3
C15orf41	1
C15orf44	1
C15orf50	4
C15orf52	1
C15orf53	3
C15orf54	4
C15orf59	1
C16orf13	1
C16orf45	5
C16orf52	1
C16orf53	1
C16orf54	1
C16orf62	2
C16orf63	2
C16orf72	1
C16orf73	1
C16orf74	5
C16orf75	4
C16orf88	1
C17orf100	1
C17orf28	1
C17orf44	4
C17orf54	2
C17orf58	1
C17orf59	2
C17orf68	2
C17orf71	2
C17orf85	1
C17orf87	1
C18orf1	6
C18orf2	1
C18orf21	2
C18orf25	3
C18orf45	3
C18orf62	1
C19orf33	2
C19orf41	2
C19orf47	1
C19orf50	1
C19orf52	1
C19orf57	1
C19orf6	1
C1D	4
C1GALT1	8
C1orf100	4
C1orf101	1
C1orf105	5
C1orf110	1
C1orf112	1
C1orf116	2
C1orf127	2
C1orf130	4
C1orf14	2
C1orf151	2
C1orf156	2
C1orf157	1
C1orf159	2
C1orf161	4
C1orf163	1
C1orf168	1
C1orf173	1
C1orf180	2
C1orf192	3
C1orf198	2
C1orf203	9
C1orf21	15
C1orf213	1
C1orf220	1
C1orf228	1
C1orf230	3
C1orf51	1
C1orf56	1
C1orf62	5
C1orf65	1
C1orf71	2
C1orf9	6
C1orf95	1
C1QTNF6	1
C1QTNF7	1
C1QTNF9B	2
C20orf103	1
C20orf107	1
C20orf111	3
C20orf112	1
C20orf117	1
C20orf135	1
C20orf144	2
C20orf151	3
C20orf166	2
C20orf177	2
C20orf19	4
C20orf196	2
C20orf197	15
C20orf199	2
C20orf20	3
C20orf200	1
C20orf26	1
C20orf27	1
C20orf29	2
C20orf3	2
C20orf30	1
C20orf39	6
C20orf43	1
C20orf54	1
C20orf70	1
C20orf74	9
C20orf79	4
C20orf94	2
C21orf109	2
C21orf119	1
C21orf121	1
C21orf122	2
C21orf129	3
C21orf130	4
C21orf131	1
C21orf29	1
C21orf34	2
C21orf63	1
C21orf82	1
C21orf84	6
C21orf88	2
C22orf13	1
C22orf29	1
C22orf34	1
C2CD2	3
C2CD3	5
C2orf18	1
C2orf29	1
C2orf34	3
C2orf43	2
C2orf48	1
C2orf51	1
C2orf55	3
C2orf57	2
C2orf58	4
C2orf60	1
C2orf61	1
C2orf69	1
C2orf76	1
C2orf81	1
C2orf83	2
C2orf85	3
C2orf86	1
C3orf17	1
C3orf21	4
C3orf26	18
C3orf27	1
C3orf31	5
C3orf32	2
C3orf33	1
C3orf44	2
C3orf50	8
C3orf52	2
C3orf55	2
C3orf57	19
C3orf58	6
C3orf59	9
C3orf67	3
C3orf70	1
C3orf77	1
C4orf16	1
C4orf18	8
C4orf19	3
C4orf22	1
C4orf26	1
C4orf3	1
C4orf32	5
C4orf34	1
C4orf36	2
C4orf37	4
C4orf39	1
C4orf50	1
C4orf8	1
C5	2
C5AR1	1
C5orf13	3
C5orf22	1
C5orf24	1
C5orf27	2
C5orf28	2
C5orf30	1
C5orf32	1
C5orf34	1
C5orf37	2
C5orf38	6
C5orf39	2
C5orf4	1
C5orf41	3
C5orf43	2
C5orf46	1
C5orf47	2
C5orf56	2
C6orf122	3
C6orf123	1
C6orf125	1
C6orf127	1
C6orf134	1
C6orf138	2
C6orf141	3
C6orf142	4
C6orf145	2
C6orf155	1
C6orf165	1
C6orf167	1
C6orf170	2
C6orf182	4
C6orf191	1
C6orf195	1
C6orf204	2
C6orf217	2
C6orf223	1
C6orf227	1
C6orf35	1
C6orf89	1
C6orf94	1
C6orf97	2
C7orf11	1
C7orf16	1
C7orf25	3
C7orf27	1
C7orf33	1
C7orf4	5
C7orf41	3
C7orf44	1
C7orf50	5
C7orf53	2
C7orf55	1
C7orf58	1
C7orf63	1
C7orf65	2
C7orf68	4
C7orf69	1
C8orf31	2
C8orf34	9
C8orf37	9
C8orf38	8
C8orf39	1
C8orf4	3
C8orf42	1
C8orf46	4
C8orf47	1
C8orf56	1
C8orf71	2
C8orf75	9
C8orf76	2
C8orf77	1
C8orf79	1
C8orf83	32
C8orf85	2
C8orf86	1
C9	1
C9orf103	1
C9orf106	5
C9orf116	1
C9orf117	1
C9orf119	2
C9orf122	2
C9orf129	1
C9orf150	7
C9orf156	2
C9orf169	1
C9orf170	2
C9orf27	1
C9orf3	16
C9orf30	2
C9orf43	1
C9orf44	1
C9orf47	9
C9orf5	4
C9orf50	8
C9orf64	1
C9orf70	1
C9orf75	2
C9orf84	3
C9orf85	1
C9orf89	2
C9orf91	1
C9orf96	1
C9orf98	2
CA1	1
CA10	1
CA12	4
CA13	2
CA14	2
CA2	3
CA6	1
CA8	1
CAB39	1
CAB39L	2
CABC1	1
CABLES1	2
CACHD1	2
CACNA1B	1
CACNA1C	3
CACNA1D	6
CACNA1E	1
CACNA1I	2
CACNA1S	2
CACNA2D1	1
CACNA2D3	4
CACNA2D4	2
CACNB2	1
CACNB4	1
CACNG1	1
CACNG3	1
CACNG4	7
CACNG6	1
CACYBP	2
CADM1	4
CADPS2	4
CALB1	1
CALCOCO1	4
CALCOCO2	1
CALCR	4
CALD1	1
CALHM2	1
CALHM3	1
CALM1	7
CALM2	8
CALML3	10
CALML5	6
CALN1	2
CALR3	1
CAMK1D	8
CAMK1G	1
CAMK2B	1
CAMK2D	2
CAMK2G	5
CAMSAP1	1
CAMTA1	7
CAND1	7
CAP1	1
CAP2	3
CAPG	4
CAPN1	1
CAPN11	1
CAPN13	5
CAPN2	3
CAPN5	4
CAPN8	3
CAPN9	2
CAPNS1	2
CAPRIN1	1
CAPZA2	2
CAPZB	1
CARD11	5
CARD14	1
CARHSP1	1
CARKD	1
CARM1	2
CARTPT	3
CASC2	1
CASC5	1
CASD1	2
CASP14	1
CASP2	1
CASQ2	3
CASS4	2
CAST	4
CASZ1	2
CAT	2
CATSPER3	2
CATSPERB	3
CAV1	2
CAV2	3
CAV3	3
CBFA2T2	1
CBFA2T3	6
CBFB	1
CBLB	17
CBLC	1
CBLL1	1
CBLN1	1
CBLN4	1
CBR3	1
CBR4	2
CBWD2	1
CBX4	3
CCBL1	2
CCBP2	2
CCDC109B	1
CCDC112	1
CCDC114	1
CCDC115	2
CCDC117	1
CCDC12	4
CCDC123	1
CCDC125	1
CCDC129	1
CCDC132	1
CCDC14	1
CCDC140	2
CCDC147	1
CCDC148	5
CCDC149	1
CCDC15	1
CCDC19	1
CCDC28A	1
CCDC40	1
CCDC42	1
CCDC45	2
CCDC46	5
CCDC47	3
CCDC48	1
CCDC52	1
CCDC53	1
CCDC54	2
CCDC57	1
CCDC58	1
CCDC6	4
CCDC60	1
CCDC64	8
CCDC64B	1
CCDC69	1
CCDC70	3
CCDC73	1
CCDC80	6
CCDC83	5
CCDC85C	7
CCDC88A	1
CCDC88B	1
CCDC88C	5
CCDC90A	1
CCDC91	1
CCDC93	1
CCDC97	1
CCK	2
CCL17	2
CCL2	1
CCL24	1
CCL28	1
CCM2	1
CCNA1	1
CCND1	6
CCNE1	1
CCNF	1
CCNG2	1
CCNJL	1
CCNL1	3
CCNO	1
CCNT2	2
CCNY	2
CCNYL1	3
CCPG1	2
CCR1	2
CCR7	2
CCRK	1
CCRL2	2
CCRN4L	4
CCT2	1
CCT4	1
CCT6B	1
CD109	4
CD14	1
CD160	1
CD164	3
CD180	8
CD1D	2
CD200R1L	1
CD209	1
CD22	2
CD247	1
CD276	1
CD28	1
CD2AP	2
CD302	1
CD36	3
CD3E	1
CD44	2
CD46	1
CD47	8
CD5	1
CD55	5
CD58	1
CD59	3
CD63	1
CD83	2
CD8A	1
CD9	4
CD93	4
CD96	4
CDA	1
CDC14A	2
CDC2	6
CDC20B	2
CDC2L5	1
CDC34	1
CDC42	1
CDC42BPB	2
CDC42BPG	1
CDC42EP3	6
CDC42EP4	2
CDC42SE1	1
CDC42SE2	2
CDC5L	3
CDC6	1
CDC73	1
CDCA7	2
CDCA7L	1
CDCP1	2
CDH1	13
CDH11	3
CDH12	9
CDH13	1
CDH17	6
CDH18	32
CDH22	3
CDH26	6
CDH3	2
CDH4	10
CDH5	3
CDH6	5
CDIPT	1
CDK5RAP1	1
CDK5RAP2	1
CDK5RAP3	1
CDK6	4
CDKAL1	5
CDKL4	2
CDKN1A	2
CDKN2AIPNL	2
CDKN2B	2
CDKN2BAS	3
CDKN3	1
CDO1	1
CDR2	1
CDS1	1
CDT1	1
CDV3	4
CDYL	7
CDYL2	8
CEACAM16	1
CEACAM19	1
CEACAM3	1
CEACAM6	3
CEBPB	8
CEBPG	1
CECR1	2
CECR2	2
CELSR2	6
CENPE	2
CENPF	2
CENPJ	2
CENPK	1
CENPP	1
CEP110	1
CEP120	1
CEP350	4
CEP55	1
CEP63	2
CEP70	1
CERK	1
CERKL	2
CETN1	1
CETN3	5
CFDP1	1
CFL2	1
CFLAR	1
CFTR	6
CGN	3
CGNL1	2
CHAC2	2
CHCHD3	6
CHCHD4	1
CHCHD5	2
CHCHD6	5
CHD1	6
CHD1L	3
CHD2	6
CHD3	1
CHD5	1
CHD6	10
CHD7	4
CHGA	1
CHI3L2	2
CHKA	2
CHMP2B	1
CHMP4B	2
CHN2	5
CHP2	1
CHRD	3
CHRDL2	1
CHRM1	1
CHRM3	1
CHRNA4	1
CHRNA5	1
CHRNA9	3
CHST11	5
CHST12	5
CHST13	1
CHST14	1
CHST15	2
CHST4	1
CHST6	2
CHST8	1
CHSY1	4
CHSY3	1
CHTF18	1
CHURC1	1
CIB1	1
CIB2	1
CIB3	1
CIB4	1
CIDEC	1
CIITA	1
CILP	1
CISH	2
CIT	3
CITED2	19
CITED4	4
CIZ1	1
CKAP4	1
CLASP1	1
CLCC1	2
CLCN3	2
CLDN1	3
CLDN10	1
CLDN12	1
CLDN14	2
CLDN22	1
CLDN23	3
CLDN3	1
CLDN4	7
CLDN9	2
CLEC14A	1
CLEC16A	4
CLEC1A	1
CLEC3A	2
CLEC3B	1
CLEC4GP1	2
CLECL1	1
CLIC3	1
CLIC4	1
CLIC5	2
CLINT1	1
CLIP1	3
CLIP4	3
CLK4	1
CLLU1OS	2
CLMN	4
CLN3	1
CLNK	3
CLPB	1
CLPP	1
CLPTM1	1
CLPX	1
CLRN1	1
CLRN2	1
CLSPN	1
CLSTN1	2
CLSTN2	5
CLTC	13
CLTCL1	1
CLU	1
CLYBL	1
CMAH	4
CMAS	2
CMBL	2
CMIP	4
CMKLR1	1
CMTM6	1
CMTM7	2
CMTM8	5
CMYA5	1
CNBD1	7
CNBP	1
CNGB3	4
CNIH	2
CNIH3	1
CNKSR3	4
CNN3	1
CNNM2	3
CNNM3	2
CNNM4	2
CNOT1	1
CNOT10	2
CNOT2	3
CNOT4	1
CNOT6	1
CNOT8	3
CNP	1
CNPY1	2
CNRIP1	1
CNTD2	1
CNTNAP2	1
CNTNAP4	2
CNTNAP5	2
COBL	5
COBLL1	4
COG3	2
COG5	1
COG6	1
COG7	3
COIL	1
COL11A1	1
COL12A1	1
COL13A1	2
COL14A1	1
COL16A1	1
COL18A1	8
COL21A1	3
COL22A1	4
COL23A1	1
COL24A1	1
COL28A1	2
COL2A1	2
COL4A2	2
COL4A3	1
COL4A3BP	2
COL4A4	1
COL5A1	7
COL5A2	7
COL6A3	1
COL6A6	1
COL7A1	1
COL8A1	1
COL9A2	1
COL9A3	2
COLEC10	3
COLEC12	2
COLQ	1
COMMD1	1
COMMD10	2
COMMD2	1
COMMD3	1
COMMD7	1
COMT	1
COMTD1	1
COPG	2
COPS4	1
COPS5	1
COPS8	8
COPZ2	1
COQ2	1
COQ4	2
COQ7	2
CORIN	1
CORO1C	2
CORO2A	5
CORO2B	2
CORO7	2
COX10	3
COX16	1
COX4NB	1
COX6C	2
COX7A2L	1
COX7C	1
CP	8
CPA1	1
CPA4	2
CPA5	1
CPA6	4
CPAMD8	2
CPB2	2
CPE	1
CPEB1	5
CPEB2	2
CPEB3	3
CPEB4	9
CPLX2	4
CPLX3	1
CPN1	1
CPN2	1
CPNE3	1
CPNE4	4
CPNE5	1
CPNE7	1
CPOX	1
CPPED1	4
CPSF4L	1
CPSF6	2
CPT1A	5
CPT1C	1
CPVL	2
CPXM2	1
CRABP1	2
CRABP2	2
CRADD	3
CRAMP1L	1
CRAT	2
CRB1	1
CRB2	3
CREB1	2
CREB3L1	2
CREB3L2	7
CREB5	1
CREBBP	2
CREBL2	1
CREG1	1
CREG2	2
CREM	1
CRH	1
CRHR2	1
CRIM1	10
CRIP2	1
CRIPT	1
CRISP2	1
CRISPLD2	7
CRKL	2
CRKRS	1
CRNN	4
CROCC	2
CROCCL1	1
CROCCL2	1
CROT	1
CRTC1	2
CRTC3	2
CRY1	3
CRYAA	2
CRYBG3	4
CRYGD	1
CRYGN	1
CRYL1	3
CS	1
CSAD	3
CSF3R	3
CSGALNACT1	3
CSK	1
CSMD1	1
CSMD3	17
CSNK1A1	5
CSNK1A1L	1
CSNK1G3	3
CSNK2A1P	1
CSPG4	1
CSRNP1	3
CSRP1	5
CST5	2
CST6	1
CST7	1
CSTA	1
CSTF1	1
CSTT	1
CTAGE1	2
CTBP2	3
CTDSP2	2
CTDSPL	4
CTGF	1
CTH	1
CTNNA1	2
CTNNA3	2
CTNNAL1	1
CTNNB1	3
CTNNBIP1	1
CTNNBL1	4
CTNND1	2
CTNND2	33
CTPS	1
CTR9	1
CTRB2	1
CTSB	2
CTSC	2
CTSH	1
CTSL1	2
CTSL2	2
CTSL3	5
CTSZ	1
CTTNBP2	7
CTTNBP2NL	1
CTXN3	1
CUBN	1
CUEDC1	6
CUL1	2
CUL2	3
CUX1	10
CUX2	3
CWH43	1
CX3CR1	1
CXADR	7
CXCL12	9
CXCL13	3
CXCL17	3
CXCR4	5
CXCR6	1
CXCR7	5
CXXC4	1
CXXC5	5
CYB561	5
CYB5B	2
CYB5D2	1
CYB5R1	1
CYBRD1	2
CYFIP1	3
CYFIP2	2
CYP11A1	2
CYP19A1	3
CYP1B1	3
CYP26B1	4
CYP27C1	3
CYP2A7	1
CYP2B6	1
CYP2S1	1
CYP2W1	1
CYP39A1	1
CYP3A43	1
CYP3A7	1
CYP4F3	1
CYP4F8	1
CYP4X1	1
CYP51A1	1
CYTH3	2
CYTL1	2
CYTSA	1
D2HGDH	2
DAAM1	11
DAB1	1
DAB2	6
DAB2IP	3
DACH1	3
DAD1	7
DAD1L	3
DAGLA	4
DAOA	3
DAP	4
DAPK1	12
DAPK2	4
DAPL1	6
DARS	1
DBC1	1
DBN1	1
DBX1	1
DCAF13	2
DCAF17	1
DCAF4	1
DCAF5	1
DCAF7	2
DCAKD	1
DCBLD2	2
DCDC1	1
DCDC2	2
DCLK1	6
DCLK2	3
DCN	7
DCP1B	1
DCP2	1
DCTN4	1
DCTN6	1
DCTPP1	2
DCUN1D3	2
DCUN1D5	1
DDAH1	2
DDB2	2
DDC	4
DDHD1	3
DDI2	2
DDIT3	1
DDIT4	1
DDR1	1
DDX1	1
DDX31	1
DDX41	1
DDX42	2
DDX47	1
DDX5	1
DDX55	1
DEDD2	1
DEGS1	2
DEGS2	1
DENND1A	2
DENND1B	4
DENND2A	1
DENND2D	2
DENND3	6
DENND4A	1
DENND5B	2
DENR	1
DEPDC1B	5
DEPDC4	1
DEPDC6	4
DEPDC7	1
DFNB31	2
DGAT2	2
DGKD	1
DGKE	1
DGKH	1
DGKZ	1
DGUOK	1
DHCR24	1
DHCR7	5
DHFRL1	1
DHH	1
DHODH	1
DHRS2	3
DHRS7B	1
DHRS9	2
DHX15	2
DHX34	1
DHX37	1
DHX40	4
DIAPH3	1
DICER1	1
DIDO1	1
DIO2	2
DIO3OS	4
DIP2B	8
DIP2C	11
DIRAS2	10
DIRC1	3
DIRC3	20
DIS3L2	3
DISC1	5
DISC2	1
DKFZp434J0226	3
DKFZp566F0947	3
DKFZP586I1420	2
DKK1	10
DKK2	7
DLC1	5
DLEU7	2
DLG1	3
DLG2	3
DLG5	6
DLGAP1	6
DLGAP4	1
DLK1	1
DLL1	1
DLX2	1
DLX3	1
DLX4	1
DMC1	1
DMKN	1
DMP1	1
DMPK	1
DMRT1	2
DMRT2	8
DMRT3	1
DMTF1	1
DMXL1	1
DMXL2	12
DNAH1	1
DNAH11	3
DNAH12	1
DNAH14	1
DNAH3	1
DNAH5	14
DNAH8	3
DNAI1	1
DNAJA4	1
DNAJB11	1
DNAJB12	1
DNAJB6	10
DNAJB8	2
DNAJB9	2
DNAJC1	6
DNAJC10	1
DNAJC12	1
DNAJC15	3
DNAJC17	3
DNAJC2	1
DNAJC22	2
DNAJC25	2
DNAJC25-GNG10	1
DNAJC5B	7
DNAJC5G	1
DNAJC6	2
DNAL1	1
DNASE1	2
DNASE1L3	1
DNER	1
DNM2	1
DNM3	7
DNMBP	6
DNMT1	1
DNMT3A	2
DNPEP	3
DNTT	1
DOCK1	1
DOCK2	5
DOCK3	2
DOCK4	4
DOCK5	1
DOCK6	1
DOCK8	1
DOCK9	1
DOK5	1
DOK7	2
DOPEY1	1
DOPEY2	6
DOT1L	1
DPEP2	2
DPF3	3
DPM1	1
DPP4	1
DPP6	1
DPP9	1
DPPA2	1
DPRX	1
DPT	2
DPY19L1	2
DPY19L3	1
DPY19L4	1
DPYD	3
DR1	1
DRAM1	1
DRD1	8
DRD3	2
DRGX	1
DSC1	3
DSC3	1
DSCAM	31
DSCAML1	2
DSCR10	1
DSCR3	2
DSCR8	2
DSG1	3
DSG2	1
DSG3	1
DSG4	2
DSP	4
DST	2
DSTN	4
DSTYK	1
DTD1	4
DTL	1
DTNA	9
DTNB	4
DTNBP1	1
DTWD1	5
DTWD2	11
DTX1	1
DTX3L	1
DUSP1	1
DUSP10	4
DUSP16	3
DUSP19	1
DUSP2	1
DUSP22	1
DUSP27	1
DUSP4	1
DUSP5	5
DUSP6	11
DUT	1
DYNC1H1	2
DYNC1LI1	2
DYNLL1	1
DYNLL2	3
DYNLRB1	1
DYNLRB2	2
DYRK1A	1
DYRK2	8
DYSF	6
DZIP1L	1
DZIP3	1
E2F2	2
E2F6	2
E2F7	3
E2F8	2
E4F1	2
EARS2	1
EBAG9	1
EBF1	1
EBF2	2
ECE1	5
ECH1	1
ECHDC1	1
ECHDC3	3
ECT2L	1
EDAR	1
EDARADD	2
EDC3	1
EDEM1	3
EDEM3	2
EDN1	8
EDN2	2
EDN3	4
EEA1	3
EED	2
EEF1A1	1
EEF1DP3	1
EEF1E1	1
EEF1G	1
EEF2K	2
EEFSEC	4
EEPD1	4
EFCAB1	3
EFCAB3	3
EFCAB4B	2
EFCAB7	1
EFEMP1	4
EFHA1	3
EFHB	2
EFHD1	4
EFNA1	6
EFNA5	12
EFNB2	4
EFR3A	2
EFR3B	2
EGF	1
EGFR	1
EGLN3	9
EHBP1	2
EHD1	2
EHD4	4
EHF	9
EHHADH	2
EHMT1	4
EID2	3
EID2B	1
EIF2AK2	2
EIF2AK3	2
EIF2B2	1
EIF2B5	2
EIF2C2	1
EIF2C3	1
EIF2S1	1
EIF2S2	1
EIF3E	4
EIF3H	8
EIF3IP1	2
EIF3L	1
EIF4A2	3
EIF4A3	1
EIF4B	3
EIF4E3	1
EIF4G1	1
EIF4G3	2
EIF5	1
EIF5A2	1
ELAC2	3
ELAVL2	1
ELF1	6
ELF3	8
ELF5	2
ELL	1
ELL2	4
ELMO1	2
ELMO2	1
ELOVL2	5
ELOVL5	4
ELOVL6	2
ELOVL7	1
ELP2	1
ELP3	1
ELTD1	11
EMB	1
EMCN	5
EMID2	4
EMILIN1	1
EMILIN3	3
EML1	2
EML2	1
EML4	3
EML5	3
EML6	3
EMP1	4
EMP2	6
EMX2	1
EN1	2
EN2	2
ENAH	1
ENC1	12
ENO1	5
ENOX1	5
ENPP1	4
ENPP2	5
ENPP6	3
ENPP7	1
ENSA	2
ENTPD1	1
ENTPD3	2
ENTPD5	1
ENTPD6	2
ENTPD8	1
ENY2	2
EOMES	1
EPAS1	3
EPB41	2
EPB41L1	3
EPB41L2	2
EPB41L4A	3
EPB41L4B	8
EPB41L5	4
EPB42	1
EPC1	2
EPC2	2
EPCAM	3
EPHA1	1
EPHA2	3
EPHA3	5
EPHA4	14
EPHA6	20
EPHA7	3
EPHB1	2
EPHB2	2
EPHB3	2
EPHB4	1
EPHX1	1
[truncated: 4,966 more rows]
