# Supplementary material for: Global analysis of ZNF217 chromatin occupancy in the breast cancer cell genome reveals an association with ERalpha
Source: BMC Genomics. 2014 Jun 24;15(1):520. doi: 10.1186/1471-2164-15-520 (PMC4082627; doi:10.1186/1471-2164-15-520)
Supplement: Supplementary file 5 — Additional file 5: Table S3: GREAT annotation of top 5 k ZNF217-associated genes. Table showing GO Biological Process category from gene analysis using the GREAT web tool. (XLSX 22 KB) [file 12864_2014_6197_MOESM5_ESM.xlsx]

## Sheet: Sheet1
Supplemental Table 3
GREAT: Top 5000 ZNF217- bound regions
Ontology	# Term Name	Observed Gene Hits	Binom Rank	Binom Raw P-Value	Binom FDR Q-Val	Binom Fold Enrichment	Binom Observed Region Hits	Binom Region Set Coverage	Hyper Rank	Hyper FDR Q-Val	Hyper Fold Enrichment	Hyper Total Genes	Hyper Gene Set Coverage
GO Biological Process	embryonic skeletal joint morphogenesis	6	23	1.10741e-108	4.21825e-106	14.8482	138	0.0276	307	0.0424608	3.6232	8	0.0016
	mesoderm formation	24	31	1.20485e-98	3.40507e-96	6.122	224	0.0448	121	0.00106868	2.3188	50	0.0065
	mesoderm morphogenesis	26	34	1.47648e-95	3.80454e-93	5.7753	228	0.0456	98	0.000352122	2.3699	53	0.0071
	gland morphogenesis	39	48	1.08205e-80	1.97496e-78	3.476	328	0.0656	132	0.00139355	1.8841	100	0.0106
	mesenchymal cell proliferation	7	53	7.281e-78	1.20356e-75	8.4517	138	0.0276	233	0.0147358	3.7574	9	0.0019
	branching involved in salivary gland morphogenesis	10	57	3.68015e-76	5.65645e-74	7.052	154	0.0308	258	0.0222426	2.8417	17	0.0027
	formation of primary germ layer	29	58	6.73065e-76	1.01668e-73	4.4297	233	0.0466	125	0.00119909	2.1227	66	0.0079
	negative regulation of signal transduction	145	67	8.16785e-72	1.06804e-69	2.1269	654	0.1308	67	6.00521e-05	1.4563	481	0.0395
	branch elongation of an epithelium	8	70	8.15616e-69	1.0208e-66	7.1802	137	0.0274	265	0.024442	3.2206	12	0.0022
	mesoderm development	35	72	2.57028e-68	3.12753e-66	3.735	254	0.0508	211	0.0108626	1.7613	96	0.0095
	negative regulation of cell communication	154	76	2.84618e-66	3.28098e-64	2.0172	681	0.1362	69	7.47327e-05	1.4335	519	0.0419
	negative regulation of signaling	154	77	4.48832e-66	5.10677e-64	2.0147	681	0.1362	69	7.47327e-05	1.4335	519	0.0419
	mammary gland development	42	85	7.91627e-63	8.15935e-61	3.0385	307	0.0614	158	0.00355213	1.7643	115	0.0114
	epithelial to mesenchymal transition	20	87	8.63194e-62	8.69246e-60	4.5034	186	0.0372	170	0.00447701	2.3004	42	0.0054
	negative regulation of insulin receptor signaling pathway	11	91	5.73278e-59	5.51922e-57	9.8203	94	0.0188	200	0.00955763	2.9522	18	0.003
	exocrine system development	18	97	4.22093e-57	3.81232e-55	4.4696	173	0.0346	281	0.0296454	2.0704	42	0.0049
	epithelial cell development	27	98	1.62061e-55	1.4488e-53	3.8595	198	0.0396	184	0.00701032	1.9763	66	0.0074
	gastrulation	39	99	2.99563e-55	2.65098e-53	3.1963	251	0.0502	156	0.00331649	1.8116	104	0.0106
	regulation of insulin receptor signaling pathway	12	104	1.12586e-54	9.48426e-53	8.5979	95	0.019	271	0.0265603	2.5205	23	0.0033
	renal system development	49	113	1.69635e-52	1.3152e-50	2.4715	359	0.0718	225	0.0128683	1.5887	149	0.0133
Ontology	# Term Name	Observed Gene Hits	Binom Rank	Binom Raw P-Value	Binom FDR Q-Val	Binom Fold Enrichment	Binom Observed Region Hits	Binom Region Set Coverage	Hyper Rank	Hyper FDR Q-Val	Hyper Fold Enrichment	Hyper Observed Gene Hits	Hyper Total Genes	Hyper Gene Set Coverage
Pathway Commons	ALK1 pathway	96	4	3.3294e-67	1.33759e-64	2.4597	462	0.0924	56	0.00256664	1.427	96	325	0.0261
	BMP receptor signaling	67	5	3.06036e-64	9.83599e-62	2.694	378	0.0756	79	0.019985	1.4259	67	227	0.0182
	Validated nuclear estrogen receptor alpha network	26	6	2.76348e-63	7.40153e-61	4.4937	191	0.0382	64	0.00557004	1.9626	26	64	0.0071
	FOXA1 transcription factor network	19	9	6.78398e-53	1.21132e-50	4.3667	164	0.0328	71	0.01399	2.0861	19	44	0.0052
	Role of Calcineurin-dependent NFAT signaling in lymphocytes	34	13	5.13042e-43	6.34199e-41	3.355	182	0.0364	70	0.013487	1.711	34	96	0.0093
	FOXA transcription factor networks	29	35	4.52755e-42	2.07879e-40	3.3395	179	0.0358	82	0.0288914	1.7085	29	82	0.0079
	Platelet activation, signaling and aggregation	45	67	1.99701e-26	4.78984e-25	2.4558	180	0.036	73	0.0152572	1.5753	45	138	0.0123
	p38 MAPK signaling pathway	56	76	1.71821e-23	3.63311e-22	2.0697	228	0.0456	87	0.0465283	1.4239	56	190	0.0152
	IL6-mediated signaling events	20	100	1.23132e-11	1.97874e-10	2.3925	77	0.0154	69	0.013144	2.0557	20	47	0.0054
	IL27-mediated signaling events	13	142	2.17536e-07	2.46183e-06	2.6914	36	0.0072	77	0.017615	2.4155	13	26	0.0035
Ontology	# Term Name	Observed Gene Hits	Binom Rank	Binom Raw P-Value	Binom FDR Q-Val	Binom Fold Enrichment	Binom Observed Region Hits	Binom Region Set Coverage	Hyper Rank	Hyper FDR Q-Val	Hyper Fold Enrichment	Hyper Observed Gene Hits	Hyper Total Genes	Hyper Gene Set Coverage
MSigDB Pathway	TGF-beta signaling pathway	37	6	8.40841e-53	1.23323e-50	3.3481	225	0.045	1	0.00144284	2.1029	37	85	0.0101
The test set of 5,000 genomic regions picked 3,673 genes (21%) of all 17,744 genes.
GO Biological Process has 8,761 terms covering 14,760 (83%) of all 17,744 genes.	8,761 ontology terms were tested (100%) using an annotation count range of [1, Inf].
GREAT version 2.0.2
Species assembly: hg19
Association rule: Basal+extension: 5000 bp upstream, 1000 bp downstream, 1000000 bp max extension, curated regulatory domains included
