# Supplementary material for: Global analysis of ZNF217 chromatin occupancy in the breast cancer cell genome reveals an association with ERalpha
Source: BMC Genomics. 2014 Jun 24;15(1):520. doi: 10.1186/1471-2164-15-520 (PMC4082627; doi:10.1186/1471-2164-15-520)
Supplement: Supplementary file 8 — Additional file 8: Table S4: 4-way Venn Diagram Gene Overlap for multiple TF binding. sites. Excel file contains multiple worksheets listing the ZNF217, ERα, FOXA1 and GATA3-associated genes and co-bound genes for TF combinations. (XLSX 13 MB) [file 12864_2014_6197_MOESM8_ESM.xlsx]

## Sheet: ZNF217_only
PeakID (cmd=ZNF217only.txt hg19)	Chr	Start	End	Strand	Peak Score	Focus Ratio/Region Size	Annotation	Detailed Annotation	Distance to TSS	Nearest PromoterID	Entrez ID	Nearest Unigene	Nearest Refseq	Nearest Ensembl	Gene Name	Gene Alias	Gene Description	Gene Type
Merged-chr16-84840435-1	chr16	84840385	84840485	+	0	ZNF217_MCF7_no_dups.txt	Intergenic	Intergenic	-13152	NM_031476	83716	Hs.617091	NM_031476	ENSG00000103196	CRISPLD2	CRISP11|LCRISP2	cysteine-rich secretory protein LCCL domain containing 2	protein-coding
Merged-chr2-233489400-1	chr2	233489350	233489450	+	0	ZNF217_MCF7_no_dups.txt	intron (NM_001243252, intron 1 of 3)	intron (NM_001243252, intron 1 of 3)	-8807	NM_025202	80303	Hs.742159	NM_001243252	ENSG00000115468	EFHD1	MST133|MSTP133|SWS2	EF-hand domain family, member D1	protein-coding
Merged-chr8-126492045-1	chr8	126491995	126492095	+	0	ZNF217_MCF7_no_dups.txt	Intergenic	L2a|LINE|L2	49482	NM_025195	10221	Hs.444947	NM_025195	ENSG00000173334	TRIB1	C8FW|GIG2|SKIP1|TRB1	tribbles homolog 1 (Drosophila)	protein-coding
Merged-chr2-95697675-1	chr2	95697625	95697725	+	0	ZNF217_MCF7_no_dups.txt	intron (NM_022440, intron 1 of 1)	intron (NM_022440, intron 1 of 1)	6275	NM_022438	4118	Hs.80395	NM_002371	ENSG00000172005	MAL	-	mal, T-cell differentiation protein	protein-coding
Merged-chr20-58803555-1	chr20	58803505	58803605	+	0	ZNF217_MCF7_no_dups.txt	intron (NR_046099, intron 3 of 4)	intron (NR_046099, intron 3 of 4)	90007	NR_046099	284757	Hs.737441	NM_001004305		LOC284757	-	uncharacterized LOC284757	miscRNA
Merged-chr17-81041760-1	chr17	81041710	81041810	+	0	ZNF217_MCF7_no_dups.txt	intron (NM_001004431, intron 1 of 3)	intron (NM_001004431, intron 1 of 3)	4193	NM_001004431	284207	Hs.378821	NM_001004431	ENSG00000176845	METRNL	-	meteorin, glial cell differentiation regulator-like	protein-coding
Merged-chr12-99037980-1	chr12	99037930	99038030	+	0	ZNF217_MCF7_no_dups.txt	intron (NM_153687, intron 1 of 2)	intron (NM_153687, intron 1 of 2)	849	NM_153687	121457	Hs.252543	NM_153687	ENSG00000166130	IKBIP	IKIP	IKBKB interacting protein	protein-coding
Merged-chr3-129363915-1	chr3	129363865	129363965	+	0	ZNF217_MCF7_no_dups.txt	Intergenic	Intergenic	-38333	NM_015103	23129	Hs.301685	NM_015103	ENSG00000004399	PLXND1	PLEXD1	plexin D1	protein-coding
Merged-chr8-91713600-1	chr8	91713550	91713650	+	0	ZNF217_MCF7_no_dups.txt	Intergenic	MER58A|DNA|hAT-Charlie	-55467	NM_001008495	169200	Hs.737401	NM_001008495	ENSG00000180694	TMEM64	-	transmembrane protein 64	protein-coding
Merged-chr2-214015260-1	chr2	214015210	214015310	+	0	ZNF217_MCF7_no_dups.txt	promoter-TSS (NM_016260)	promoter-TSS (NM_016260)	-202	NM_016260	22807	Hs.604950	NM_001079526	ENSG00000030419	IKZF2	ANF1A2|HELIOS|ZNF1A2|ZNFN1A2	IKAROS family zinc finger 2 (Helios)	protein-coding
Merged-chr5-122185590-1	chr5	122185540	122185640	+	0	ZNF217_MCF7_no_dups.txt	intron (NM_014035, intron 1 of 6)	intron (NM_014035, intron 1 of 6)	4430	NM_014035	28966	Hs.483200	NM_014035	ENSG00000064652	SNX24	PRO1284	sorting nexin 24	protein-coding
Merged-chr12-97702620-1	chr12	97702570	97702670	+	0	ZNF217_MCF7_no_dups.txt	Intergenic	Intergenic	-156179	NR_024037	196475	Hs.652568	NR_024037		RMST	LINC00054|NCRMS|NCRNA00054	rhabdomyosarcoma 2 associated transcript (non-protein coding)	miscRNA
Merged-chr1-179074635-1	chr1	179074585	179074685	+	0	ZNF217_MCF7_no_dups.txt	3' UTR (NM_001168239, exon 12 of 12)	3' UTR (NM_001168239, exon 12 of 12)	23523	NM_022371	64222	Hs.584957	NM_022371	ENSG00000186283	TOR3A	ADIR|ADIR2	torsin family 3, member A	protein-coding
Merged-chr17-64459320-1	chr17	64459270	64459370	+	0	ZNF217_MCF7_no_dups.txt	intron (NM_002737, intron 2 of 16)	intron (NM_002737, intron 2 of 16)	160394	NM_002737	5578	Hs.708867	NM_002737	ENSG00000154229	PRKCA	AAG6|PKC-alpha|PKCA|PRKACA	protein kinase C, alpha	protein-coding
Merged-chr1-218534865-1	chr1	218534815	218534915	+	0	ZNF217_MCF7_no_dups.txt	intron (NM_003238, intron 1 of 6)	intron (NM_003238, intron 1 of 6)	-15845	NR_046268	728463	Hs.568469	NR_046268		LOC728463	-	uncharacterized LOC728463	miscRNA
Merged-chr11-63614970-1	chr11	63614920	63615020	+	0	ZNF217_MCF7_no_dups.txt	intron (NM_001163296, intron 1 of 16)	intron (NM_001163296, intron 1 of 16)	8570	NM_001039469	2011	Hs.567261	NM_001039469	ENSG00000072518	MARK2	EMK-1|EMK1|PAR-1|Par-1b|Par1b	MAP/microtubule affinity-regulating kinase 2	protein-coding
Merged-chr8-120124935-1	chr8	120124885	120124985	+	0	ZNF217_MCF7_no_dups.txt	Intergenic	Intergenic	45511	NM_006438	10584	Hs.176615	NM_006438	ENSG00000184374	COLEC10	CLL1	collectin sub-family member 10 (C-type lectin)	protein-coding
Merged-chr9-101366505-1	chr9	101366455	101366555	+	0	ZNF217_MCF7_no_dups.txt	intron (NM_005458, intron 1 of 18)	MER5A|DNA|hAT-Charlie	104974	NM_005458	9568	Hs.198612	NM_005458	ENSG00000136928	GABBR2	GABABR2|GPR51|GPRC3B|HG20|HRIHFB2099	gamma-aminobutyric acid (GABA) B receptor, 2	protein-coding
Merged-chr15-58624485-1	chr15	58624435	58624535	+	0	ZNF217_MCF7_no_dups.txt	Intergenic	Intergenic	-99690	NM_000236	3990	Hs.654472	NM_000236	ENSG00000166035	LIPC	HDLCQ12|HL|HTGL|LIPH	lipase, hepatic	protein-coding
Merged-chr2-38029710-1	chr2	38029660	38029760	+	0	ZNF217_MCF7_no_dups.txt	Intergenic	Intergenic	-122752	NM_001170791	151393	Hs.591566	NM_001170791	ENSG00000115841	FAM82A1	FAM82A|PRO34163|PYST9371|RMD-2|RMD2|RMD4	family with sequence similarity 82, member A1	protein-coding
Merged-chr3-193310895-1	chr3	193310845	193310945	+	0	ZNF217_MCF7_no_dups.txt	promoter-TSS (NM_130837)	promoter-TSS (NM_130837)	-38	NM_130835	4976	Hs.741294	NM_015560	ENSG00000198836	OPA1	MGM1|NPG|NTG|largeG	optic atrophy 1 (autosomal dominant)	protein-coding
Merged-chr2-222581310-1	chr2	222581260	222581360	+	0	ZNF217_MCF7_no_dups.txt	Intergenic	Intergenic	-144300	NM_004438	2043	Hs.371218	NM_004438	ENSG00000116106	EPHA4	HEK8|SEK|TYRO1	EPH receptor A4	protein-coding
Merged-chr12-27856725-1	chr12	27856675	27856775	+	0	ZNF217_MCF7_no_dups.txt	Intergenic	Intergenic	-6981	NM_021821	60488	Hs.714076	NM_021821	ENSG00000061794	MRPS35	MDS023|MRP-S28|MRPS28	mitochondrial ribosomal protein S35	protein-coding
Merged-chr8-91605975-1	chr8	91605925	91606025	+	0	ZNF217_MCF7_no_dups.txt	Intergenic	Intergenic	52158	NM_001146273	169200	Hs.737401	NM_001008495	ENSG00000180694	TMEM64	-	transmembrane protein 64	protein-coding
Merged-chr1-36852225-1	chr1	36852175	36852275	+	0	ZNF217_MCF7_no_dups.txt	promoter-TSS (NM_032017)	promoter-TSS (NM_032017)	-740	NM_032017	83931	Hs.471768	NM_032017	ENSG00000196182	STK40	RP11-268J15.4|SHIK|SgK495	serine/threonine kinase 40	protein-coding
Merged-chr15-41158335-1	chr15	41158285	41158385	+	0	ZNF217_MCF7_no_dups.txt	Intergenic	Intergenic	8152	NM_133639	171177	Hs.447901	NM_133639	ENSG00000104140	RHOV	ARHV|CHP|WRCH2	ras homolog family member V	protein-coding
Merged-chr8-99956715-1	chr8	99956665	99956765	+	0	ZNF217_MCF7_no_dups.txt	promoter-TSS (NM_001142462)	promoter-TSS (NM_001142462)	84	NM_053001	116039	Hs.253247	NM_001142462	ENSG00000164920	OSR2	-	odd-skipped related 2 (Drosophila)	protein-coding
Merged-chr13-25497345-1	chr13	25497295	25497395	+	0	ZNF217_MCF7_no_dups.txt	promoter-TSS (NM_018451)	promoter-TSS (NM_018451)	-318	NR_047594	55835	Hs.741581	NM_018451	ENSG00000151849	CENPJ	BM032|CENP-J|CPAP|LAP|LIP1|MCPH6|SASS4|SCKL4|Sas-4	centromere protein J	protein-coding
Merged-chr1-151170630-1	chr1	151170580	151170680	+	0	ZNF217_MCF7_no_dups.txt	promoter-TSS (NM_001135637)	promoter-TSS (NM_001135637)	-391	NM_003557	8394	Hs.661888	NM_001135636	ENSG00000143398	PIP5K1A	-	phosphatidylinositol-4-phosphate 5-kinase, type I, alpha	protein-coding
Merged-chr1-161067525-1	chr1	161067475	161067575	+	0	ZNF217_MCF7_no_dups.txt	promoter-TSS (NR_033386)	promoter-TSS (NR_033386)	-626	NR_033386	126823	Hs.507290	NM_001007256	ENSG00000162755	KLHDC9	KARCA1	kelch domain containing 9	protein-coding
Merged-chr20-44921925-1	chr20	44921875	44921975	+	0	ZNF217_MCF7_no_dups.txt	Intergenic	Intergenic	-41591	NM_021248	64405	Hs.472861	NM_021248	ENSG00000149654	CDH22	C20orf25|dJ998H6.1	cadherin 22, type 2	protein-coding
Merged-chr20-44407950-1	chr20	44407900	44408000	+	0	ZNF217_MCF7_no_dups.txt	intron (NM_080614, intron 4 of 6)	intron (NM_080614, intron 4 of 6)	12597	NM_080614	140686	Hs.419126	NM_080614	ENSG00000124116	WFDC3	WAP14|dJ447F3.3	WAP four-disulfide core domain 3	protein-coding
Merged-chr1-117029310-1	chr1	117029260	117029360	+	0	ZNF217_MCF7_no_dups.txt	Intergenic	Intergenic	-68066	NR_027646	84852	Hs.664752	NR_024124		ATP1A1OS	C1orf203	ATP1A1 opposite strand	miscRNA
Merged-chr12-51041325-1	chr12	51041275	51041375	+	0	ZNF217_MCF7_no_dups.txt	intron (NM_173602, intron 3 of 37)	intron (NM_173602, intron 3 of 37)	-116464	NM_005171	466	Hs.648565	NM_005171	ENSG00000123268	ATF1	EWS-ATF1|FUS/ATF-1|TREB36	activating transcription factor 1	protein-coding
Merged-chr12-96252585-1	chr12	96252535	96252635	+	0	ZNF217_MCF7_no_dups.txt	promoter-TSS (NM_003095)	promoter-TSS (NM_003095)	-124	NM_003095	6636	Hs.105465	NM_003095	ENSG00000139343	SNRPF	SMF|Sm-F|snRNP-F	small nuclear ribonucleoprotein polypeptide F	protein-coding
Merged-chr6-36235680-1	chr6	36235630	36235730	+	0	ZNF217_MCF7_no_dups.txt	intron (NM_173676, intron 1 of 7)	intron (NM_173676, intron 1 of 7)	-2557	NM_001145717	285848	Hs.407002	NM_001145716	ENSG00000180316	PNPLA1	dJ50J22.1	patatin-like phospholipase domain containing 1	protein-coding
Merged-chr21-41712240-1	chr21	41712190	41712290	+	0	ZNF217_MCF7_no_dups.txt	intron (NM_001389, intron 6 of 32)	intron (NM_001389, intron 6 of 32)	-42770	NR_038898	100506492	Hs.667053	NR_038896		DSCAM-AS1	M41	DSCAM antisense RNA 1	miscRNA
Merged-chr12-125424390-1	chr12	125424340	125424440	+	0	ZNF217_MCF7_no_dups.txt	Intergenic	Intergenic	24297	NR_049820	100847004		NR_049820		MIR5188	-	microRNA 5188	miscRNA
Merged-chr1-234859485-1	chr1	234859435	234859535	+	0	ZNF217_MCF7_no_dups.txt	promoter-TSS (NR_038856)	promoter-TSS (NR_038856)	-304	NR_038856	100506810	Hs.586634	NR_038856		LOC100506810	-	uncharacterized LOC100506810	miscRNA
Merged-chr2-85483245-1	chr2	85483195	85483295	+	0	ZNF217_MCF7_no_dups.txt	intron (NM_031283, intron 3 of 11)	intron (NM_031283, intron 3 of 11)	72174	NM_001206840	10618	Hs.593382	NM_001206840	ENSG00000152291	TGOLN2	TGN38|TGN46|TGN48|TGN51|TTGN2	trans-golgi network protein 2	protein-coding
Merged-chr15-99342780-1	chr15	99342730	99342830	+	0	ZNF217_MCF7_no_dups.txt	intron (NM_000875, intron 2 of 20)	intron (NM_000875, intron 2 of 20)	15125	NR_039864	100616432		NR_039864		MIR4714	-	microRNA 4714	miscRNA
Merged-chr8-119890080-1	chr8	119890030	119890130	+	0	ZNF217_MCF7_no_dups.txt	Intergenic	LTR16A1|LTR|ERVL	74303	NM_002546	4982	Hs.81791	NM_002546	ENSG00000164761	TNFRSF11B	OCIF|OPG|TR1	tumor necrosis factor receptor superfamily, member 11b	protein-coding
Merged-chr8-97377450-1	chr8	97377400	97377500	+	0	ZNF217_MCF7_no_dups.txt	Intergenic	MIRb|SINE|MIR	103283	NM_014754	9791	Hs.292579	NM_014754	ENSG00000156471	PTDSS1	PSS1|PSSA	phosphatidylserine synthase 1	protein-coding
Merged-chr3-157815750-1	chr3	157815700	157815800	+	0	ZNF217_MCF7_no_dups.txt	3' UTR (NM_003030, exon 6 of 6)	3' UTR (NM_003030, exon 6 of 6)	8202	NM_003030	6474	Hs.55967	NM_001163678	ENSG00000168779	SHOX2	OG12|OG12X|SHOT	short stature homeobox 2	protein-coding
Merged-chr8-105598905-1	chr8	105598855	105598955	+	0	ZNF217_MCF7_no_dups.txt	intron (NM_013437, intron 1 of 6)	intron (NM_013437, intron 1 of 6)	2347	NM_013437	29967	Hs.715867	NM_001135703	ENSG00000147650	LRP12	ST7	low density lipoprotein receptor-related protein 12	protein-coding
Merged-chr5-52912980-1	chr5	52912930	52913030	+	0	ZNF217_MCF7_no_dups.txt	intron (NM_002495, intron 2 of 4)	intron (NM_002495, intron 2 of 4)	56515	NM_002495	4724	Hs.528222	NM_002495	ENSG00000164258	NDUFS4	AQDQ|CI-18	NADH dehydrogenase (ubiquinone) Fe-S protein 4, 18kDa (NADH-coenzyme Q reductase)	protein-coding
Merged-chr12-66631815-1	chr12	66631765	66631865	+	0	ZNF217_MCF7_no_dups.txt	intron (NM_001142523, intron 7 of 10)	intron (NM_001142523, intron 7 of 10)	48837	NM_007199	11213	Hs.369265	NM_001142523	ENSG00000090376	IRAK3	ASRT5|IRAKM	interleukin-1 receptor-associated kinase 3	protein-coding
Merged-chr14-77385390-1	chr14	77385340	77385440	+	0	ZNF217_MCF7_no_dups.txt	Intergenic	Intergenic	92665	NM_194287	145497	Hs.147276	NM_194287	ENSG00000100565	C14orf166B	-	chromosome 14 open reading frame 166B	protein-coding
Merged-chr10-52834470-1	chr10	52834420	52834520	+	0	ZNF217_MCF7_no_dups.txt	exon (NM_006258, exon 1 of 18)	exon (NM_006258, exon 1 of 18)	236	NM_006258	5592	Hs.407535	NM_001098512	ENSG00000185532	PRKG1	1|PKG|PRKG1B|PRKGR1B|cGK|cGK 1|cGK1|cGKI|cGKI-BETA|cGKI-alpha	protein kinase, cGMP-dependent, type I	protein-coding
Merged-chr13-26345550-1	chr13	26345500	26345600	+	0	ZNF217_MCF7_no_dups.txt	intron (NM_016529, intron 26 of 36)	intron (NM_016529, intron 26 of 36)	279648	NM_001007538	387914	Hs.433791	NM_001007538	ENSG00000180730	SHISA2	C13orf13|PRO28631|TMEM46|WGAR9166|bA398O19.2|hShisa	shisa homolog 2 (Xenopus laevis)	protein-coding
Merged-chr12-110906280-1	chr12	110906230	110906330	+	0	ZNF217_MCF7_no_dups.txt	promoter-TSS (NM_001164373)	promoter-TSS (NM_001164373)	48	NM_013300	29902	Hs.436618	NM_013300	ENSG00000204856	FAM216A	C12orf24|HSU79274	family with sequence similarity 216, member A	protein-coding
Merged-chr22-30603225-1	chr22	30603175	30603275	+	0	ZNF217_MCF7_no_dups.txt	Intergenic	Intergenic	39615	NM_001257135	3976	Hs.2250	NM_001257135	ENSG00000128342	LIF	CDF|DIA|HILDA|MLPLI	leukemia inhibitory factor	protein-coding
Merged-chr2-238499760-1	chr2	238499710	238499810	+	0	ZNF217_MCF7_no_dups.txt	promoter-TSS (NR_033308)	promoter-TSS (NR_033308)	9	NM_022449	64284	Hs.44278	NM_022449	ENSG00000124839	RAB17	-	RAB17, member RAS oncogene family	protein-coding
Merged-chr8-96036975-1	chr8	96036925	96037025	+	0	ZNF217_MCF7_no_dups.txt	promoter-TSS (NM_152416)	promoter-TSS (NM_152416)	-239	NM_152416	137682	Hs.729144	NM_152416	ENSG00000156170	NDUFAF6	C8orf38	NADH dehydrogenase (ubiquinone) complex I, assembly factor 6	protein-coding
Merged-chr6-26569125-1	chr6	26569075	26569175	+	0	ZNF217_MCF7_no_dups.txt	Intergenic	tRNA-Tyr-TAC|tRNA|tRNA	-28046	NM_013375	29777	Hs.254406	NM_013375	ENSG00000146109	ABT1	hABT1	activator of basal transcription 1	protein-coding
Merged-chr14-38063670-1	chr14	38063620	38063720	+	0	ZNF217_MCF7_no_dups.txt	intron (NM_004496, intron 1 of 1)	CpG	655	NM_004496	3169	Hs.163484	NM_004496	ENSG00000129514	FOXA1	HNF3A|TCF3A	forkhead box A1	protein-coding
Merged-chr6-28909380-1	chr6	28909330	28909430	+	0	ZNF217_MCF7_no_dups.txt	Intergenic	tRNA-Gln-CAG|tRNA|tRNA	-17612	NM_006510	5987	Hs.440382	NM_006510	ENSG00000204713	TRIM27	RFP|RNF76	tripartite motif containing 27	protein-coding
Merged-chr4-173258940-1	chr4	173258890	173258990	+	0	ZNF217_MCF7_no_dups.txt	intron (NM_001034845, intron 4 of 12)	L1MA4A|LINE|L1	524365	NM_001034845	442117	Hs.386236	NM_001034845	ENSG00000174473	GALNTL6	GALNT17	UDP-N-acetyl-alpha-D-galactosamine:polypeptide N-acetylgalactosaminyltransferase-like 6	protein-coding
Merged-chr8-90796530-1	chr8	90796480	90796580	+	0	ZNF217_MCF7_no_dups.txt	intron (NM_003821, intron 8 of 10)	MIR3|SINE|MIR	26555	NM_003821	8767	Hs.103755	NM_003821	ENSG00000104312	RIPK2	CARD3|CARDIAK|CCK|GIG30|RICK|RIP2	receptor-interacting serine-threonine kinase 2	protein-coding
Merged-chr1-204049710-1	chr1	204049660	204049760	+	0	ZNF217_MCF7_no_dups.txt	intron (NM_005686, intron 1 of 13)	intron (NM_005686, intron 1 of 13)	7464	NM_005686	9580	Hs.201671	NM_005686	ENSG00000143842	SOX13	ICA12|Sox-13	SRY (sex determining region Y)-box 13	protein-coding
Merged-chr16-89626980-1	chr16	89626930	89627030	+	0	ZNF217_MCF7_no_dups.txt	promoter-TSS (NM_033251)	promoter-TSS (NM_033251)	-85	NM_001243131	6137	Hs.410817	NM_000977	ENSG00000167526	RPL13	BBC1|D16S444E|D16S44E|L13	ribosomal protein L13	protein-coding
Merged-chr15-89923080-1	chr15	89923030	89923130	+	0	ZNF217_MCF7_no_dups.txt	intron (NR_015411, intron 2 of 6)	intron (NR_015411, intron 2 of 6)	1807	NR_015411	254559	Hs.136313	NR_015411		LOC254559	-	uncharacterized LOC254559	miscRNA
Merged-chr1-205680375-1	chr1	205680325	205680425	+	0	ZNF217_MCF7_no_dups.txt	Intergenic	Intergenic	-30745	NM_033102	85414	Hs.278695	NM_033102	ENSG00000158715	SLC45A3	IPCA-2|IPCA-6|IPCA-8|IPCA6|PCANAP2|PCANAP6|PCANAP8|PRST	solute carrier family 45, member 3	protein-coding
Merged-chr10-28580925-1	chr10	28580875	28580975	+	0	ZNF217_MCF7_no_dups.txt	Intergenic	Tigger3b|DNA|TcMar-Tigger	-9858	NM_173496	143098	Hs.499159	NM_173496	ENSG00000150054	MPP7	-	membrane protein, palmitoylated 7 (MAGUK p55 subfamily member 7)	protein-coding
Merged-chr17-64337625-1	chr17	64337575	64337675	+	0	ZNF217_MCF7_no_dups.txt	intron (NM_002737, intron 2 of 16)	intron (NM_002737, intron 2 of 16)	38699	NM_002737	5578	Hs.708867	NM_002737	ENSG00000154229	PRKCA	AAG6|PKC-alpha|PKCA|PRKACA	protein kinase C, alpha	protein-coding
Merged-chr3-25732665-1	chr3	25732615	25732715	+	0	ZNF217_MCF7_no_dups.txt	Intergenic	Intergenic	-26235	NR_039644	100616477		NR_039644		MIR4442	-	microRNA 4442	miscRNA
Merged-chr6-110214345-1	chr6	110214295	110214395	+	0	ZNF217_MCF7_no_dups.txt	Intergenic	HERV3-int|LTR|ERV1	-85953	NM_005284	2830	Hs.46332	NM_005284	ENSG00000146360	GPR6	-	G protein-coupled receptor 6	protein-coding
Merged-chr17-66508470-1	chr17	66508420	66508520	+	0	ZNF217_MCF7_no_dups.txt	promoter-TSS (NM_002734)	promoter-TSS (NM_002734)	-73	NM_002734	5573	Hs.280342	NM_002734	ENSG00000108946	PRKAR1A	ACRDYS1|ADOHR|CAR|CNC|CNC1|PKR1|PPNAD1|PRKAR1|TSE1	protein kinase, cAMP-dependent, regulatory, type I, alpha	protein-coding
Merged-chr5-55643055-1	chr5	55643005	55643105	+	0	ZNF217_MCF7_no_dups.txt	Intergenic	LTR29|LTR|ERV1	-113869	NM_024669	79722	Hs.436214	NM_001039935	ENSG00000164512	ANKRD55	-	ankyrin repeat domain 55	protein-coding
Merged-chr8-93770745-1	chr8	93770695	93770795	+	0	ZNF217_MCF7_no_dups.txt	intron (NR_046114, intron 1 of 2)	intron (NR_046114, intron 1 of 2)	27543	NR_046114	441369	Hs.521683	NR_046114		FLJ46284	-	uncharacterized LOC441369	miscRNA
Merged-chr8-102648420-1	chr8	102648370	102648470	+	0	ZNF217_MCF7_no_dups.txt	intron (NM_024915, intron 11 of 15)	intron (NM_024915, intron 11 of 15)	143752	NM_024915	79977	Hs.661088	NM_024915	ENSG00000083307	GRHL2	BOM|DFNA28|TFCP2L3	grainyhead-like 2 (Drosophila)	protein-coding
Merged-chr11-16110510-1	chr11	16110460	16110560	+	0	ZNF217_MCF7_no_dups.txt	intron (NM_001145811, intron 8 of 14)	intron (NM_001145811, intron 8 of 14)	313903	NM_001145819	55553	Hs.368226	NM_001145811	ENSG00000110693	SOX6	HSSOX6|SOXD	SRY (sex determining region Y)-box 6	protein-coding
Merged-chr5-96270990-1	chr5	96270940	96271040	+	0	ZNF217_MCF7_no_dups.txt	promoter-TSS (NM_005575)	promoter-TSS (NM_005575)	-356	NM_005575	4012	Hs.656905	NM_005575	ENSG00000113441	LNPEP	CAP|IRAP|P-LAP|PLAP	leucyl/cystinyl aminopeptidase	protein-coding
Merged-chr5-56033265-1	chr5	56033215	56033315	+	0	ZNF217_MCF7_no_dups.txt	Intergenic	Intergenic	-77635	NM_005921	4214	Hs.653654	NM_005921	ENSG00000095015	MAP3K1	MAPKKK1|MEKK|MEKK 1|MEKK1|SRXY6	mitogen-activated protein kinase kinase kinase 1, E3 ubiquitin protein ligase	protein-coding
Merged-chr3-150021705-1	chr3	150021655	150021755	+	0	ZNF217_MCF7_no_dups.txt	Intergenic	Intergenic	-105083	NM_014779	9819	Hs.730710	NM_014779	ENSG00000196428	TSC22D2	TILZ4a|TILZ4b|TILZ4c	TSC22 domain family, member 2	protein-coding
Merged-chr20-39945660-1	chr20	39945610	39945710	+	0	ZNF217_MCF7_no_dups.txt	Intergenic	CpG	-16921	NM_015035	23051	Hs.380133	NM_015035	ENSG00000174306	ZHX3	TIX1	zinc fingers and homeoboxes 3	protein-coding
Merged-chr1-226594485-1	chr1	226594435	226594535	+	0	ZNF217_MCF7_no_dups.txt	intron (NM_001618, intron 1 of 22)	intron (NM_001618, intron 1 of 22)	1316	NM_001618	142	Hs.177766	NM_001618	ENSG00000143799	PARP1	ADPRT|ADPRT 1|ADPRT1|ARTD1|PARP|PARP-1|PPOL|pADPRT-1	poly (ADP-ribose) polymerase 1	protein-coding
Merged-chr7-73877100-1	chr7	73877050	73877150	+	0	ZNF217_MCF7_no_dups.txt	intron (NM_016328, intron 1 of 26)	intron (NM_016328, intron 1 of 26)	8980	NM_001199207	9569	Hs.647056	NM_001199207	ENSG00000006704	GTF2IRD1	BEN|CREAM1|GTF3|MUSTRD1|RBAP2|WBS|WBSCR11|WBSCR12|hMusTRD1alpha1	GTF2I repeat domain containing 1	protein-coding
Merged-chr13-27546510-1	chr13	27546460	27546560	+	0	ZNF217_MCF7_no_dups.txt	Intergenic	Intergenic	199523	NM_182488	219333	Hs.42400	NM_182488	ENSG00000152484	USP12	UBH1|USP12L1	ubiquitin specific peptidase 12	protein-coding
Merged-chr1-118134075-1	chr1	118134025	118134125	+	0	ZNF217_MCF7_no_dups.txt	Intergenic	Intergenic	-14529	NM_017709	54855	Hs.356216	NM_017709	ENSG00000183508	FAM46C	-	family with sequence similarity 46, member C	protein-coding
Merged-chr15-70161840-1	chr15	70161790	70161890	+	0	ZNF217_MCF7_no_dups.txt	Intergenic	MLT1A1|LTR|ERVL-MaLR	34267	NR_026764	414926	Hs.569502	NR_026764		LINC00593	C15orf50	long intergenic non-protein coding RNA 593	miscRNA
Merged-chr12-131513010-1	chr12	131512960	131513060	+	0	ZNF217_MCF7_no_dups.txt	intron (NM_198827, intron 13 of 24)	L1ME3A|LINE|L1	74558	NM_198827	283383	Hs.719239	NM_198827	ENSG00000111452	GPR133	PGR25	G protein-coupled receptor 133	protein-coding
Merged-chr12-65212230-1	chr12	65212180	65212280	+	0	ZNF217_MCF7_no_dups.txt	Intergenic	AluSc5|SINE|Alu	-6122	NM_015279	23329	Hs.192492	NM_015279	ENSG00000111490	TBC1D30	-	TBC1 domain family, member 30	protein-coding
Merged-chr1-201252570-1	chr1	201252520	201252620	+	0	ZNF217_MCF7_no_dups.txt	promoter-TSS (NM_001005337)	promoter-TSS (NM_001005337)	-10	NM_001005337	5317	Hs.497350	NM_000299	ENSG00000081277	PKP1	B6P	plakophilin 1 (ectodermal dysplasia/skin fragility syndrome)	protein-coding
Merged-chr12-81319185-1	chr12	81319135	81319235	+	0	ZNF217_MCF7_no_dups.txt	intron (NM_004664, intron 1 of 5)	intron (NM_004664, intron 1 of 5)	10427	NR_030349	693203		NR_030349		MIR618	MIRN618|hsa-mir-618	microRNA 618	miscRNA
Merged-chr9-110582430-1	chr9	110582380	110582480	+	0	ZNF217_MCF7_no_dups.txt	Intergenic	Intergenic	-330383	NM_004235	9314	Hs.376206	NM_004235	ENSG00000136826	KLF4	EZF|GKLF	Kruppel-like factor 4 (gut)	protein-coding
Merged-chr11-47879850-1	chr11	47879800	47879900	+	0	ZNF217_MCF7_no_dups.txt	Intergenic	Intergenic	-9793	NM_015231	23279	Hs.731939	NM_015231	ENSG00000030066	NUP160	-	nucleoporin 160kDa	protein-coding
Merged-chr2-36885735-1	chr2	36885685	36885785	+	0	ZNF217_MCF7_no_dups.txt	Intergenic	MIR3|SINE|MIR	-38098	NM_053276	5212	Hs.137415	NM_001177969	ENSG00000205221	VIT	-	vitrin	protein-coding
Merged-chr20-60757890-1	chr20	60757840	60757940	+	0	ZNF217_MCF7_no_dups.txt	promoter-TSS (NM_015666)	promoter-TSS (NM_015666)	-191	NM_015666	26164	Hs.340636	NM_015666	ENSG00000101181	GTPBP5	ObgH1|dJ1005F21.2	GTP binding protein 5 (putative)	protein-coding
Merged-chr13-24353040-1	chr13	24352990	24353090	+	0	ZNF217_MCF7_no_dups.txt	intron (NM_005932, intron 16 of 18)	intron (NM_005932, intron 16 of 18)	-109988	NM_001014442	542767	Hs.642624	NM_001014442		C1QTNF9B-AS1	PCOTH	C1QTNF9B antisense RNA 1	protein-coding
Merged-chr12-69080565-1	chr12	69080515	69080615	+	0	ZNF217_MCF7_no_dups.txt	promoter-TSS (NM_020401)	promoter-TSS (NM_020401)	74	NR_038930	100507250	Hs.600731	NR_038930		LOC100507250	-	uncharacterized LOC100507250	miscRNA
Merged-chr1-33225840-1	chr1	33225790	33225890	+	0	ZNF217_MCF7_no_dups.txt	intron (NM_020888, intron 1 of 6)	intron (NM_020888, intron 1 of 6)	-5395	NM_001198973	57648	Hs.591502	NM_001198972	ENSG00000162522	KIAA1522	-	KIAA1522	protein-coding
Merged-chr19-54619050-1	chr19	54619000	54619100	+	0	ZNF217_MCF7_no_dups.txt	promoter-TSS (NM_013342)	promoter-TSS (NM_013342)	5	NM_013342	29844	Hs.741781	NM_013342	ENSG00000105619	TFPT	FB1|INO80F|amida	TCF3 (E2A) fusion partner (in childhood Leukemia)	protein-coding
Merged-chr1-114185580-1	chr1	114185530	114185630	+	0	ZNF217_MCF7_no_dups.txt	intron (NM_152900, intron 10 of 20)	intron (NM_152900, intron 10 of 20)	116197	NM_006608	10745	Hs.655824	NM_006608	ENSG00000116793	PHTF1	PHTF	putative homeodomain transcription factor 1	protein-coding
Merged-chr2-65633925-1	chr2	65633875	65633975	+	0	ZNF217_MCF7_no_dups.txt	intron (NM_181784, intron 1 of 5)	intron (NM_181784, intron 1 of 5)	25731	NM_181784	200734	Hs.59332	NM_001128210	ENSG00000198369	SPRED2	Spred-2	sprouty-related, EVH1 domain containing 2	protein-coding
Merged-chr2-159314745-1	chr2	159314695	159314795	+	0	ZNF217_MCF7_no_dups.txt	intron (NM_001005476, intron 1 of 20)	CpG	1269	NM_001005476	8502	Hs.407580	NM_001005476	ENSG00000144283	PKP4	p0071	plakophilin 4	protein-coding
Merged-chr1-17560275-1	chr1	17560225	17560325	+	0	ZNF217_MCF7_no_dups.txt	intron (NM_013358, intron 11 of 15)	intron (NM_013358, intron 11 of 15)	-15318	NM_016233	51702	Hs.149195	NM_016233	ENSG00000142619	PADI3	PAD3|PDI3	peptidyl arginine deiminase, type III	protein-coding
Merged-chr5-110427990-1	chr5	110427940	110428040	+	0	ZNF217_MCF7_no_dups.txt	exon (NM_139281, exon 1 of 23)	exon (NM_139281, exon 1 of 23)	120	NM_139281	134430	Hs.533237	NM_139281	ENSG00000134987	WDR36	GLC1G|TA-WDRP|TAWDRP|UTP21	WD repeat domain 36	protein-coding
Merged-chr20-20530530-1	chr20	20530480	20530580	+	0	ZNF217_MCF7_no_dups.txt	intron (NM_020343, intron 23 of 39)	intron (NM_020343, intron 23 of 39)	162736	NM_020343	57186	Hs.472285	NM_020343	ENSG00000188559	RALGAPA2	AS250|C20orf74|bA287B20.1|dJ1049G11|dJ1049G11.4|p220	Ral GTPase activating protein, alpha subunit 2 (catalytic)	protein-coding
Merged-chr14-65532615-1	chr14	65532565	65532665	+	0	ZNF217_MCF7_no_dups.txt	intron (NM_197957, intron 3 of 3)	MIRc|SINE|MIR	21209	NR_039855	100616490		NR_039855		MIR4706	-	microRNA 4706	miscRNA
Merged-chr8-91926825-1	chr8	91926775	91926875	+	0	ZNF217_MCF7_no_dups.txt	intron (NM_022351, intron 5 of 12)	intron (NM_022351, intron 5 of 12)	70660	NM_001190972	100127983	Hs.733266	NM_001190972	ENSG00000253250	LOC100127983	-	uncharacterized LOC100127983	protein-coding
Merged-chr14-22764840-1	chr14	22764790	22764890	+	0	ZNF217_MCF7_no_dups.txt	Intergenic	Intergenic	293303	NM_001344	1603	Hs.82890	NM_001344	ENSG00000129562	DAD1	OST2	defender against cell death 1	protein-coding
Merged-chr1-172501425-1	chr1	172501375	172501475	+	0	ZNF217_MCF7_no_dups.txt	promoter-TSS (NM_016227)	promoter-TSS (NM_016227)	-835	NM_014283	51430	Hs.204559	NM_014283	ENSG00000094975	SUCO	C1orf9|CH1|OPT|SLP1	SUN domain containing ossification factor	protein-coding
Merged-chr9-124049550-1	chr9	124049500	124049600	+	0	ZNF217_MCF7_no_dups.txt	intron (NM_001258029, intron 1 of 16)	MIR3|SINE|MIR	1191	NM_001258029	2934	Hs.522373	NM_000177	ENSG00000148180	GSN	ADF|AGEL	gelsolin	protein-coding
Merged-chr14-23476290-1	chr14	23476240	23476340	+	0	ZNF217_MCF7_no_dups.txt	intron (NM_001130706, intron 1 of 7)	CpG	3070	NM_021944	60686	Hs.255874	NM_001130706	ENSG00000100802	C14orf93	-	chromosome 14 open reading frame 93	protein-coding
Merged-chr8-94384230-1	chr8	94384180	94384280	+	0	ZNF217_MCF7_no_dups.txt	intron (NR_033858, intron 9 of 10)	L3|LINE|CR1	-205151	NM_001242668	389676	Hs.386711	NM_001242668	ENSG00000254318	C8orf87	-	chromosome 8 open reading frame 87	protein-coding
Merged-chr6-90367365-1	chr6	90367315	90367415	+	0	ZNF217_MCF7_no_dups.txt	intron (NM_014611, intron 90 of 101)	intron (NM_014611, intron 90 of 101)	-18891	NM_020466	57226	Hs.177275	NM_020466	ENSG00000083099	LYRM2	DJ122O8.2	LYR motif containing 2	protein-coding
Merged-chr5-124662120-1	chr5	124662070	124662170	+	0	ZNF217_MCF7_no_dups.txt	Intergenic	Intergenic	-581315	NM_020747	57507	Hs.266616	NM_020747	ENSG00000168916	ZNF608	NY-REN-36	zinc finger protein 608	protein-coding
Merged-chr16-19396185-1	chr16	19396135	19396235	+	0	ZNF217_MCF7_no_dups.txt	Intergenic	Intergenic	-25872	NM_001105249	79838	Hs.115838	NM_001105248	ENSG00000103534	TMC5	-	transmembrane channel-like 5	protein-coding
Merged-chr1-120273840-1	chr1	120273790	120273890	+	0	ZNF217_MCF7_no_dups.txt	intron (NM_006623, intron 5 of 11)	L3|LINE|CR1	19421	NM_006623	26227	Hs.487296	NM_006623	ENSG00000092621	PHGDH	3-PGDH|3PGDH|PDG|PGAD|PGD|PGDH|SERA	phosphoglycerate dehydrogenase	protein-coding
Merged-chr15-52161465-1	chr15	52161415	52161515	+	0	ZNF217_MCF7_no_dups.txt	exon (NM_014547, exon 3 of 10)	exon (NM_014547, exon 3 of 10)	39640	NM_014547	29766	Hs.4998	NM_014547	ENSG00000138594	TMOD3	UTMOD	tropomodulin 3 (ubiquitous)	protein-coding
Merged-chr15-52992060-1	chr15	52992010	52992110	+	0	ZNF217_MCF7_no_dups.txt	Intergenic	Intergenic	-21240	NM_019600	56204	Hs.152385	NM_019600	ENSG00000047346	FAM214A	KIAA1370	family with sequence similarity 214, member A	protein-coding
Merged-chr8-95419095-1	chr8	95419045	95419145	+	0	ZNF217_MCF7_no_dups.txt	intron (NM_001205263, intron 3 of 12)	intron (NM_001205263, intron 3 of 12)	30085	NM_001205263	25788	Hs.657457	NM_001205262	ENSG00000197275	RAD54B	RDH54	RAD54 homolog B (S. cerevisiae)	protein-coding
Merged-chr2-9450660-1	chr2	9450610	9450710	+	0	ZNF217_MCF7_no_dups.txt	intron (NM_001135191, intron 3 of 26)	intron (NM_001135191, intron 3 of 26)	103766	NM_003887	8853	Hs.555902	NM_001135191	ENSG00000151693	ASAP2	AMAP2|CENTB3|DDEF2|PAG3|PAP|Pap-alpha|SHAG1	ArfGAP with SH3 domain, ankyrin repeat and PH domain 2	protein-coding
Merged-chr12-53293350-1	chr12	53293300	53293400	+	0	ZNF217_MCF7_no_dups.txt	intron (NR_045962, intron 6 of 8)	intron (NR_045962, intron 6 of 8)	5518	NM_002273	3856	Hs.708445	NM_001256282	ENSG00000170421	KRT8	CARD2|CK-8|CK8|CYK8|K2C8|K8|KO	keratin 8	protein-coding
Merged-chr7-75931860-1	chr7	75931810	75931910	+	0	ZNF217_MCF7_no_dups.txt	promoter-TSS (NM_001540)	promoter-TSS (NM_001540)	-15	NM_001540	3315	Hs.520973	NM_001540	ENSG00000106211	HSPB1	CMT2F|HMN2B|HS.76067|HSP27|HSP28|Hsp25|SRP27	heat shock 27kDa protein 1	protein-coding
Merged-chr9-123975675-1	chr9	123975625	123975725	+	0	ZNF217_MCF7_no_dups.txt	Intergenic	Intergenic	-11310	NM_016322	51552	Hs.371563	NM_016322	ENSG00000119396	RAB14	FBP|RAB-14	RAB14, member RAS oncogene family	protein-coding
Merged-chr1-184362480-1	chr1	184362430	184362530	+	0	ZNF217_MCF7_no_dups.txt	intron (NM_030806, intron 1 of 5)	intron (NM_030806, intron 1 of 5)	6330	NM_030806	81563	Hs.741286	NM_030806	ENSG00000116667	C1orf21	PIG13	chromosome 1 open reading frame 21	protein-coding
Merged-chr8-130996695-1	chr8	130996645	130996745	+	0	ZNF217_MCF7_no_dups.txt	intron (NR_046361, intron 1 of 13)	MIR3|SINE|MIR	24004	NR_049826	100847051		NR_049826		MIR5194	-	microRNA 5194	miscRNA
Merged-chr10-183735-1	chr10	183685	183785	+	0	ZNF217_MCF7_no_dups.txt	intron (NM_001202464, intron 1 of 13)	intron (NM_001202464, intron 1 of 13)	2311	NM_001202464	10771	Hs.740145	NM_001202464	ENSG00000015171	ZMYND11	BRAM1|BS69	zinc finger, MYND-type containing 11	protein-coding
Merged-chr2-159610680-1	chr2	159610630	159610730	+	0	ZNF217_MCF7_no_dups.txt	Intergenic	Intergenic	-41149	NM_001017920	92196	Hs.59761	NM_001017920	ENSG00000163331	DAPL1	-	death associated protein-like 1	protein-coding
Merged-chr7-107886915-1	chr7	107886865	107886965	+	0	ZNF217_MCF7_no_dups.txt	intron (NM_001193583, intron 3 of 29)	intron (NM_001193583, intron 3 of 29)	-6301	NM_001037132	4897	Hs.21422	NM_001037132	ENSG00000091129	NRCAM	-	neuronal cell adhesion molecule	protein-coding
Merged-chr8-92248875-1	chr8	92248825	92248925	+	0	ZNF217_MCF7_no_dups.txt	Intergenic	Intergenic	-12641	NM_134266	115111	Hs.354013	NM_052832	ENSG00000147606	SLC26A7	SUT2	solute carrier family 26, member 7	protein-coding
Merged-chr3-159350865-1	chr3	159350815	159350915	+	0	ZNF217_MCF7_no_dups.txt	intron (NM_001197108, intron 1 of 6)	intron (NM_001197108, intron 1 of 6)	-206785	NM_001197109	29970	Hs.134665	NM_001197107	ENSG00000151967	SCHIP1	SCHIP-1	schwannomin interacting protein 1	protein-coding
Merged-chr14-75774675-1	chr14	75774625	75774725	+	0	ZNF217_MCF7_no_dups.txt	Intergenic	Intergenic	13568	NR_038421	731223	Hs.534624	NR_038421		LOC731223	-	uncharacterized LOC731223	miscRNA
Merged-chr12-104351025-1	chr12	104350975	104351075	+	0	ZNF217_MCF7_no_dups.txt	promoter-TSS (NM_001135570)	promoter-TSS (NM_001135570)	-32	NM_001135570	728568	Hs.42547	NR_024026	ENSG00000204954	C12orf73	-	chromosome 12 open reading frame 73	protein-coding
Merged-chr1-96828315-1	chr1	96828265	96828365	+	0	ZNF217_MCF7_no_dups.txt	Intergenic	L2a|LINE|L2	-358860	NM_021190	58155	Hs.596061	NM_021190	ENSG00000117569	PTBP2	PTB|PTBLP|brPTB|nPTB|nPTB5|nPTB6|nPTB7|nPTB8	polypyrimidine tract binding protein 2	protein-coding
Merged-chr7-4771620-1	chr7	4771570	4771670	+	0	ZNF217_MCF7_no_dups.txt	intron (NM_001037165, intron 1 of 8)	intron (NM_001037165, intron 1 of 8)	-43642	NM_014855	9907	Hs.558440	NM_014855	ENSG00000242802	AP5Z1	KIAA0415|SPG48|zeta	adaptor-related protein complex 5, zeta 1 subunit	protein-coding
Merged-chr5-57479790-1	chr5	57479740	57479840	+	0	ZNF217_MCF7_no_dups.txt	Intergenic	L2b|LINE|L2	276176	NM_006622	10769	Hs.658132	NM_001252226	ENSG00000145632	PLK2	SNK|hPlk2|hSNK	polo-like kinase 2	protein-coding
Merged-chr11-46258845-1	chr11	46258795	46258895	+	0	ZNF217_MCF7_no_dups.txt	Intergenic	L2b|LINE|L2	-40383	NM_052854	90993	Hs.405961	NM_052854	ENSG00000157613	CREB3L1	OASIS	cAMP responsive element binding protein 3-like 1	protein-coding
Merged-chr19-31390425-1	chr19	31390375	31390475	+	0	ZNF217_MCF7_no_dups.txt	Intergenic	Intergenic	-250358	NR_026894	94023	Hs.220597	NR_026894		DKFZp566F0947	-	uncharacterized LOC94023	miscRNA
Merged-chr21-40152375-1	chr21	40152325	40152425	+	0	ZNF217_MCF7_no_dups.txt	Intergenic	ORSL-2b|DNA|hAT-Tip100	-6974	NR_027065	400866	Hs.278704	NR_027065		LINC00114	C21orf24|NCRNA00114	long intergenic non-protein coding RNA 114	miscRNA
Merged-chr2-10548420-1	chr2	10548370	10548470	+	0	ZNF217_MCF7_no_dups.txt	intron (NM_001258357, intron 2 of 4)	intron (NM_001258357, intron 2 of 4)	38555	NR_028374	100302743	Hs.730525	NR_028374		SNORA80B	ACA67B	small nucleolar RNA, H/ACA box 80B	snoRNA
Merged-chr14-53418735-1	chr14	53418685	53418785	+	0	ZNF217_MCF7_no_dups.txt	promoter-TSS (NM_001134999)	promoter-TSS (NM_001134999)	-920	NM_006832	10979	Hs.509343	NM_001134999	ENSG00000073712	FERMT2	KIND2|MIG2|PLEKHC1|UNC112|UNC112B|mig-2	fermitin family member 2	protein-coding
Merged-chr3-108170430-1	chr3	108170380	108170480	+	0	ZNF217_MCF7_no_dups.txt	intron (NM_014981, intron 22 of 41)	L1MEd|LINE|L1	77739	NM_014981	22989	Hs.731060	NM_014981	ENSG00000144821	MYH15	-	myosin, heavy chain 15	protein-coding
Merged-chr15-93447795-1	chr15	93447745	93447845	+	0	ZNF217_MCF7_no_dups.txt	TTS (NR_036136)	TTS (NR_036136)	166	NR_036136	100422995		NR_036136		MIR3175	-	microRNA 3175	miscRNA
Merged-chr16-14623110-1	chr16	14623060	14623160	+	0	ZNF217_MCF7_no_dups.txt	intron (NM_001134477, intron 21 of 23)	intron (NM_001134477, intron 21 of 23)	101018	NM_002582	5073	Hs.253197	NM_001134477	ENSG00000140694	PARN	DAN	poly(A)-specific ribonuclease	protein-coding
Merged-chr11-36616020-1	chr11	36615970	36616070	+	0	ZNF217_MCF7_no_dups.txt	promoter-TSS (NM_138787)	promoter-TSS (NM_138787)	-73	NM_138787	119710	Hs.159376	NM_138787	ENSG00000166352	C11orf74	-	chromosome 11 open reading frame 74	protein-coding
Merged-chr8-142037010-1	chr8	142036960	142037060	+	0	ZNF217_MCF7_no_dups.txt	Intergenic	MLT1M|LTR|ERVL-MaLR	-25598	NM_001199649	5747	Hs.395482	NM_001199649	ENSG00000169398	PTK2	FADK|FAK|FAK1|FRNK|PPP1R71|p125FAK|pp125FAK	PTK2 protein tyrosine kinase 2	protein-coding
Merged-chr8-112977870-1	chr8	112977820	112977920	+	0	ZNF217_MCF7_no_dups.txt	Intergenic	Intergenic	-677852	NR_031745	100302225		NR_031745		MIR2053	hsa-mir-2053	microRNA 2053	miscRNA
Merged-chr1-33225150-1	chr1	33225100	33225200	+	0	ZNF217_MCF7_no_dups.txt	intron (NM_020888, intron 1 of 6)	intron (NM_020888, intron 1 of 6)	-6085	NM_001198973	57648	Hs.591502	NM_001198972	ENSG00000162522	KIAA1522	-	KIAA1522	protein-coding
Merged-chr15-93412800-1	chr15	93412750	93412850	+	0	ZNF217_MCF7_no_dups.txt	Intergenic	Intergenic	-13273	NR_037600	100507217	Hs.622504	NR_037600		LOC100507217	-	uncharacterized LOC100507217	miscRNA
Merged-chr13-96756945-1	chr13	96756895	96756995	+	0	ZNF217_MCF7_no_dups.txt	intron (NM_153456, intron 1 of 1)	MER74A|LTR|ERVL	13852	NM_153456	266722	Hs.740393	XM_003846570	ENSG00000185352	HS6ST3	HS6ST-3	heparan sulfate 6-O-sulfotransferase 3	protein-coding
Merged-chr11-47242035-1	chr11	47241985	47242085	+	0	ZNF217_MCF7_no_dups.txt	intron (NM_000107, intron 3 of 9)	intron (NM_000107, intron 3 of 9)	5542	NM_000107	1643	Hs.700338	NM_000107	ENSG00000134574	DDB2	DDBB|UV-DDB2	damage-specific DNA binding protein 2, 48kDa	protein-coding
Merged-chr2-98307900-1	chr2	98307850	98307950	+	0	ZNF217_MCF7_no_dups.txt	intron (NR_038386, intron 7 of 9)	intron (NR_038386, intron 7 of 9)	21694	NR_038386	728537	Hs.469369	NR_038386		LOC728537	-	uncharacterized LOC728537	miscRNA
Merged-chr8-133724550-1	chr8	133724500	133724600	+	0	ZNF217_MCF7_no_dups.txt	intron (NM_001145153, intron 8 of 8)	intron (NM_001145153, intron 8 of 8)	-36737	NM_012472	23639	Hs.591865	NM_012472	ENSG00000129295	LRRC6	LRTP|TSLRP	leucine rich repeat containing 6	protein-coding
Merged-chr8-95284740-1	chr8	95284690	95284790	+	0	ZNF217_MCF7_no_dups.txt	Intergenic	Intergenic	-10193	NM_005261	2669	Hs.654463	NM_005261	ENSG00000164949	GEM	KIR	GTP binding protein overexpressed in skeletal muscle	protein-coding
Merged-chr8-121963635-1	chr8	121963585	121963685	+	0	ZNF217_MCF7_no_dups.txt	Intergenic	Intergenic	-139326	NM_021021	6641	Hs.46701	NM_021021	ENSG00000172164	SNTB1	59-DAP|A1B|BSYN2|DAPA1B|SNT2|SNT2B1|TIP-43	syntrophin, beta 1 (dystrophin-associated protein A1, 59kDa, basic component 1)	protein-coding
Merged-chr8-96126735-1	chr8	96126685	96126785	+	0	ZNF217_MCF7_no_dups.txt	Intergenic	Intergenic	-19214	NM_024613	79666	Hs.29724	NM_024613	ENSG00000175895	PLEKHF2	PHAFIN2|ZFYVE18	pleckstrin homology domain containing, family F (with FYVE domain) member 2	protein-coding
Merged-chr8-103644960-1	chr8	103644910	103645010	+	0	ZNF217_MCF7_no_dups.txt	Intergenic	Intergenic	21208	NM_001032282	7071	Hs.435001	NM_001032282	ENSG00000155090	KLF10	EGRA|TIEG|TIEG1	Kruppel-like factor 10	protein-coding
Merged-chr8-67454790-1	chr8	67454740	67454840	+	0	ZNF217_MCF7_no_dups.txt	Intergenic	CpG	49299	NM_152765	254778	Hs.268869	NM_152765	ENSG00000169085	C8orf46	-	chromosome 8 open reading frame 46	protein-coding
Merged-chr3-25767570-1	chr3	25767520	25767620	+	0	ZNF217_MCF7_no_dups.txt	intron (NM_018297, intron 10 of 11)	intron (NM_018297, intron 10 of 11)	57419	NM_018297	55768	Hs.368960	NM_001145293	ENSG00000151092	NGLY1	PNG1|PNGase	N-glycanase 1	protein-coding
Merged-chr17-61201695-1	chr17	61201645	61201745	+	0	ZNF217_MCF7_no_dups.txt	intron (NM_025185, intron 3 of 24)	intron (NM_025185, intron 3 of 24)	114797	NM_025185	26115	Hs.410889	NM_015623	ENSG00000170921	TANC2	ROLSA|rols	tetratricopeptide repeat, ankyrin repeat and coiled-coil containing 2	protein-coding
Merged-chr17-63481590-1	chr17	63481540	63481640	+	0	ZNF217_MCF7_no_dups.txt	Intergenic	MIRb|SINE|MIR	76150	NM_004655	8313	Hs.156527	NM_004655	ENSG00000168646	AXIN2	AXIL	axin 2	protein-coding
Merged-chr12-4006290-1	chr12	4006240	4006340	+	0	ZNF217_MCF7_no_dups.txt	Intergenic	L3|LINE|CR1	-23682	NM_020367	57097	Hs.657268	NM_020367	ENSG00000111224	PARP11	ARTD11|C12orf6	poly (ADP-ribose) polymerase family, member 11	protein-coding
Merged-chr15-68870325-1	chr15	68870275	68870375	+	0	ZNF217_MCF7_no_dups.txt	promoter-TSS (NM_006091)	promoter-TSS (NM_006091)	-983	NM_006091	10391	Hs.551213	NM_001190456	ENSG00000103647	CORO2B	CLIPINC	coronin, actin binding protein, 2B	protein-coding
Merged-chr16-87051135-1	chr16	87051085	87051185	+	0	ZNF217_MCF7_no_dups.txt	Intergenic	Intergenic	299891	NM_001256917	100506581	Hs.729380	NM_001195124	ENSG00000131152	C16orf95	-	chromosome 16 open reading frame 95	protein-coding
Merged-chr15-52122600-1	chr15	52122550	52122650	+	0	ZNF217_MCF7_no_dups.txt	intron (NM_014547, intron 1 of 9)	intron (NM_014547, intron 1 of 9)	775	NM_014547	29766	Hs.4998	NM_014547	ENSG00000138594	TMOD3	UTMOD	tropomodulin 3 (ubiquitous)	protein-coding
Merged-chr7-139471290-1	chr7	139471240	139471340	+	0	ZNF217_MCF7_no_dups.txt	intron (NM_022740, intron 1 of 14)	intron (NM_022740, intron 1 of 14)	6403	NM_022740	28996	Hs.731417	NM_001113239	ENSG00000064393	HIPK2	PRO0593	homeodomain interacting protein kinase 2	protein-coding
Merged-chr15-90295050-1	chr15	90295000	90295100	+	0	ZNF217_MCF7_no_dups.txt	promoter-TSS (NM_018670)	promoter-TSS (NM_018670)	-510	NM_018670	55897	Hs.447531	NM_018670	ENSG00000166823	MESP1	bHLHc5	mesoderm posterior 1 homolog (mouse)	protein-coding
Merged-chr13-20373555-1	chr13	20373505	20373605	+	0	ZNF217_MCF7_no_dups.txt	Intergenic	L1M4|LINE|L1	-16396	NM_001042414	55269	Hs.213198	NM_001042414	ENSG00000121390	PSPC1	PSP1	paraspeckle component 1	protein-coding
Merged-chr9-89952105-1	chr9	89952055	89952155	+	0	ZNF217_MCF7_no_dups.txt	Intergenic	Intergenic	-160651	NM_004938	1612	Hs.693441	NM_004938	ENSG00000196730	DAPK1	DAPK	death-associated protein kinase 1	protein-coding
Merged-chr11-48047070-1	chr11	48047020	48047120	+	0	ZNF217_MCF7_no_dups.txt	intron (NM_001098503, intron 1 of 8)	intron (NM_001098503, intron 1 of 8)	44960	NM_002843	5795	Hs.318547	NM_001098503	ENSG00000149177	PTPRJ	CD148|DEP1|HPTPeta|R-PTP-ETA|SCC1	protein tyrosine phosphatase, receptor type, J	protein-coding
Merged-chr16-30825585-1	chr16	30825535	30825635	+	0	ZNF217_MCF7_no_dups.txt	Intergenic	CpG	-27062	NM_001080417	23361	Hs.301094	NM_001080417	ENSG00000102870	ZNF629	ZNF|ZNF65	zinc finger protein 629	protein-coding
Merged-chr14-89680650-1	chr14	89680600	89680700	+	0	ZNF217_MCF7_no_dups.txt	intron (NM_001085471, intron 4 of 6)	intron (NM_001085471, intron 4 of 6)	202804	NM_005197	1112	Hs.434286	NM_001085471	ENSG00000053254	FOXN3	C14orf116|CHES1|PRO1635	forkhead box N3	protein-coding
Merged-chr3-177165915-1	chr3	177165865	177165965	+	0	ZNF217_MCF7_no_dups.txt	intron (NR_047568, intron 1 of 3)	intron (NR_047568, intron 1 of 3)	6206	NR_047568	100505566	Hs.581170	NR_047568		LINC00578	-	long intergenic non-protein coding RNA 578	miscRNA
Merged-chr9-92221455-1	chr9	92221405	92221505	+	0	ZNF217_MCF7_no_dups.txt	TTS (NM_006705)	TTS (NM_006705)	1528	NM_006705	10912	Hs.9701	NM_006705	ENSG00000130222	GADD45G	CR6|DDIT2|GADD45gamma|GRP17	growth arrest and DNA-damage-inducible, gamma	protein-coding
Merged-chr12-123322650-1	chr12	123322600	123322700	+	0	ZNF217_MCF7_no_dups.txt	intron (NM_003959, intron 1 of 31)	intron (NM_003959, intron 1 of 31)	2611	NM_003959	9026	Hs.714965	NM_003959	ENSG00000130787	HIP1R	HIP12|HIP3|ILWEQ	huntingtin interacting protein 1 related	protein-coding
Merged-chr9-126097845-1	chr9	126097795	126097895	+	0	ZNF217_MCF7_no_dups.txt	Intergenic	Intergenic	-20603	NM_173689	286204	Hs.710092	NM_173689	ENSG00000148204	CRB2	-	crumbs homolog 2 (Drosophila)	protein-coding
Merged-chr14-102783480-1	chr14	102783430	102783530	+	0	ZNF217_MCF7_no_dups.txt	promoter-TSS (NM_001267827)	promoter-TSS (NM_001267827)	-234	NM_001267827	55778	Hs.106005	NM_001267827	ENSG00000022976	ZNF839	C14orf131	zinc finger protein 839	protein-coding
Merged-chr8-86870610-1	chr8	86870560	86870660	+	0	ZNF217_MCF7_no_dups.txt	Intergenic	L2a|LINE|L2	-30439	NR_003594	100288527	Hs.535056	NR_003594		REXO1L2P	-	REX1, RNA exonuclease 1 homolog (S. cerevisiae)-like 2 (pseudogene)	pseudo
Merged-chr20-45619365-1	chr20	45619315	45619415	+	0	ZNF217_MCF7_no_dups.txt	intron (NM_172110, intron 2 of 13)	intron (NM_172110, intron 2 of 13)	96102	NM_172110	2139	Hs.722416	NM_005244	ENSG00000064655	EYA2	EAB1	eyes absent homolog 2 (Drosophila)	protein-coding
Merged-chr10-4775640-1	chr10	4775590	4775690	+	0	ZNF217_MCF7_no_dups.txt	Intergenic	MLT1H2|LTR|ERVL-MaLR	-55378	NR_024475	100216001	Hs.634869	NR_024475		LOC100216001	-	uncharacterized LOC100216001	miscRNA
Merged-chr16-20061405-1	chr16	20061355	20061455	+	0	ZNF217_MCF7_no_dups.txt	intron (NM_001002911, intron 1 of 1)	L2c|LINE|L2	23695	NM_001002911	124274	Hs.446875	NM_001002911	ENSG00000180269	GPR139	GPRg1|PGR3	G protein-coupled receptor 139	protein-coding
Merged-chr17-66030435-1	chr17	66030385	66030485	+	0	ZNF217_MCF7_no_dups.txt	Intergenic	MLT1K|LTR|ERVL-MaLR	-1413	NM_002266	3838	Hs.594238	NM_002266	ENSG00000182481	KPNA2	IPOA1|QIP2|RCH1|SRP1alpha	karyopherin alpha 2 (RAG cohort 1, importin alpha 1)	protein-coding
Merged-chr1-152365800-1	chr1	152365750	152365850	+	0	ZNF217_MCF7_no_dups.txt	Intergenic	Intergenic	20950	NM_016190	49860	Hs.242057	NM_016190	ENSG00000143536	CRNN	C1orf10|DRC1|PDRC1|SEP53	cornulin	protein-coding
Merged-chr9-134113530-1	chr9	134113480	134113580	+	0	ZNF217_MCF7_no_dups.txt	Intergenic	MIRb|SINE|MIR	38376	NM_033387	286336	Hs.704076	NM_033387	ENSG00000126882	FAM78A	C9orf59	family with sequence similarity 78, member A	protein-coding
Merged-chr21-42514245-1	chr21	42514195	42514295	+	0	ZNF217_MCF7_no_dups.txt	non-coding (NR_024100, exon 2 of 2)	non-coding (NR_024100, exon 2 of 2)	5746	NR_024100	284835	Hs.106234	NR_024100		LINC00323	C21orf130|NCRNA00323|PRED42	long intergenic non-protein coding RNA 323	miscRNA
Merged-chr9-91390680-1	chr9	91390630	91390730	+	0	ZNF217_MCF7_no_dups.txt	Intergenic	Intergenic	-29860	NR_036252	100423015		NR_036252		MIR4289	-	microRNA 4289	miscRNA
Merged-chr12-64474305-1	chr12	64474255	64474355	+	0	ZNF217_MCF7_no_dups.txt	intron (NM_020762, intron 10 of 21)	intron (NM_020762, intron 10 of 21)	141771	NM_152440	144577	Hs.505871	NM_152440	ENSG00000174206	C12orf66	-	chromosome 12 open reading frame 66	protein-coding
Merged-chr6-151128180-1	chr6	151128130	151128230	+	0	ZNF217_MCF7_no_dups.txt	intron (NM_001029884, intron 8 of 16)	MER44B|DNA|TcMar-Tigger	-58635	NM_001242769	25902	Hs.591343	NM_001242767	ENSG00000120254	MTHFD1L	FTHFSDC1|MTC1THFS|dJ292B18.2	methylenetetrahydrofolate dehydrogenase (NADP+ dependent) 1-like	protein-coding
Merged-chr9-124818990-1	chr9	124818940	124819040	+	0	ZNF217_MCF7_no_dups.txt	intron (NM_194252, intron 1 of 3)	intron (NM_194252, intron 1 of 3)	36895	NM_001139442	158135	Hs.640663	NM_001139442	ENSG00000175764	TTLL11	C9orf20|bA244O19.1	tubulin tyrosine ligase-like family, member 11	protein-coding
Merged-chr14-55240155-1	chr14	55240105	55240205	+	0	ZNF217_MCF7_no_dups.txt	intron (NM_015589, intron 8 of 11)	intron (NM_015589, intron 8 of 11)	18649	NM_001161577	23034	Hs.733324	NM_001161576	ENSG00000020577	SAMD4A	SAMD4|SMAUG|SMAUG1|SMG|SMGA	sterile alpha motif domain containing 4A	protein-coding
Merged-chr2-173164530-1	chr2	173164480	173164580	+	0	ZNF217_MCF7_no_dups.txt	Intergenic	Intergenic	-127784	NM_000210	3655	Hs.133397	NM_000210	ENSG00000091409	ITGA6	CD49f|ITGA6B|VLA-6	integrin, alpha 6	protein-coding
Merged-chr1-23730510-1	chr1	23730460	23730560	+	0	ZNF217_MCF7_no_dups.txt	intron (NM_003196, intron 5 of 10)	intron (NM_003196, intron 5 of 10)	20751	NM_003196	6920	Hs.446354	NM_003196	ENSG00000204219	TCEA3	TFIIS|TFIIS.H	transcription elongation factor A (SII), 3	protein-coding
Merged-chr12-49454535-1	chr12	49454485	49454585	+	0	ZNF217_MCF7_no_dups.txt	Intergenic	CpG	-5428	NM_003482	8085	Hs.731384	NM_003482	ENSG00000167548	MLL2	AAD10|ALR|CAGL114|KABUK1|KMS|KMT2D|MLL4|TNRC21	myeloid/lymphoid or mixed-lineage leukemia 2	protein-coding
Merged-chr16-27275715-1	chr16	27275665	27275765	+	0	ZNF217_MCF7_no_dups.txt	intron (NM_145080, intron 1 of 7)	AluJb|SINE|Alu	-3811	NR_037184	400512	Hs.434412	NR_037184		FLJ21408	-	uncharacterized LOC400512	miscRNA
Merged-chr1-220542060-1	chr1	220542010	220542110	+	0	ZNF217_MCF7_no_dups.txt	Intergenic	L3|LINE|CR1	-96217	NM_012414	25782	Hs.654849	NM_012414	ENSG00000118873	RAB3GAP2	RAB3-GAP150|RAB3GAP150|WARBM2|p150	RAB3 GTPase activating protein subunit 2 (non-catalytic)	protein-coding
Merged-chr13-21347760-1	chr13	21347710	21347810	+	0	ZNF217_MCF7_no_dups.txt	intron (NM_174928, intron 1 of 4)	CpG	297	NM_174928	221143	Hs.26674	NM_174928	ENSG00000150456	N6AMT2	ESP13	N-6 adenine-specific DNA methyltransferase 2 (putative)	protein-coding
Merged-chr5-36690855-1	chr5	36690805	36690905	+	0	ZNF217_MCF7_no_dups.txt	Intergenic	Intergenic	82424	NM_001166695	6507	Hs.481918	NM_001166695	ENSG00000079215	SLC1A3	EA6|EAAT1|GLAST|GLAST1	solute carrier family 1 (glial high affinity glutamate transporter), member 3	protein-coding
Merged-chr9-98430300-1	chr9	98430250	98430350	+	0	ZNF217_MCF7_no_dups.txt	Intergenic	Intergenic	-151053	NM_001083603	5727	Hs.494538	NM_000264	ENSG00000185920	PTCH1	BCNS|HPE7|NBCCS|PTC|PTC1|PTCH|PTCH11	patched 1	protein-coding
Merged-chr16-24647355-1	chr16	24647305	24647405	+	0	ZNF217_MCF7_no_dups.txt	Intergenic	L2|LINE|L2	-93694	NM_014494	27327	Hs.655057	NM_014494	ENSG00000090905	TNRC6A	CAGH26|GW1|GW182|TNRC6	trinucleotide repeat containing 6A	protein-coding
Merged-chr3-124278105-1	chr3	124278055	124278155	+	0	ZNF217_MCF7_no_dups.txt	intron (NM_001024660, intron 33 of 59)	intron (NM_001024660, intron 33 of 59)	-25401	NM_007064	8997	Hs.8004	NM_001024660	ENSG00000160145	KALRN	ARHGEF24|CHD5|CHDS5|DUET|DUO|HAPIP|TRAD	kalirin, RhoGEF kinase	protein-coding
Merged-chr19-47345160-1	chr19	47345110	47345210	+	0	ZNF217_MCF7_no_dups.txt	intron (NM_004069, intron 2 of 4)	MLT1D|LTR|ERVL-MaLR	9043	NM_021575	1175	Hs.119591	NM_004069	ENSG00000042753	AP2S1	AP17|AP17-DELTA|CLAPS2	adaptor-related protein complex 2, sigma 1 subunit	protein-coding
Merged-chr2-140002470-1	chr2	140002420	140002520	+	0	ZNF217_MCF7_no_dups.txt	Intergenic	Intergenic	347576	NR_033658	647012	Hs.639411	NR_033658		LOC647012	-	YY1 transcription factor pseudogene	pseudo
Merged-chr14-91270185-1	chr14	91270135	91270235	+	0	ZNF217_MCF7_no_dups.txt	intron (NM_001010854, intron 1 of 19)	intron (NM_001010854, intron 1 of 19)	12576	NM_001010854	145567	Hs.655697	NM_001010854	ENSG00000165914	TTC7B	TTC7L1|c14_5685	tetratricopeptide repeat domain 7B	protein-coding
Merged-chr12-52625250-1	chr12	52625200	52625300	+	0	ZNF217_MCF7_no_dups.txt	Intergenic	Intergenic	-1704	NM_005556	3855	Hs.735629	NM_005556	ENSG00000135480	KRT7	CK7|K2C7|K7|SCL	keratin 7	protein-coding
Merged-chr9-132236310-1	chr9	132236260	132236360	+	0	ZNF217_MCF7_no_dups.txt	Intergenic	L2c|LINE|L2	-14629	NR_038955	100506190	Hs.529860	NR_038955		LOC100506190	-	uncharacterized LOC100506190	miscRNA
Merged-chr11-80429970-1	chr11	80429920	80430020	+	0	ZNF217_MCF7_no_dups.txt	Intergenic	Intergenic	1171908	NR_036186	100422823		NR_036186		MIR4300	-	microRNA 4300	miscRNA
Merged-chr20-61552740-1	chr20	61552690	61552790	+	0	ZNF217_MCF7_no_dups.txt	intron (NM_080797, intron 1 of 14)	intron (NM_080797, intron 1 of 14)	5163	NM_001193369	11083	Hs.517172	NM_001193369	ENSG00000101191	DIDO1	BYE1|C20orf158|DATF-1|DATF1|DIDO2|DIDO3|DIO-1|DIO1|dJ885L7.8	death inducer-obliterator 1	protein-coding
Merged-chr14-64144650-1	chr14	64144600	64144700	+	0	ZNF217_MCF7_no_dups.txt	Intergenic	AluSz|SINE|Alu	-36009	NM_080666	112840	Hs.741323	NM_001008726	ENSG00000140006	WDR89	C14orf150	WD repeat domain 89	protein-coding
Merged-chr10-8586300-1	chr10	8586250	8586350	+	0	ZNF217_MCF7_no_dups.txt	Intergenic	Intergenic	489633	NM_001002295	2625	Hs.524134	NM_001002295	ENSG00000107485	GATA3	HDR|HDRS	GATA binding protein 3	protein-coding
Merged-chr19-18263310-1	chr19	18263260	18263360	+	0	ZNF217_MCF7_no_dups.txt	promoter-TSS (NM_005027)	promoter-TSS (NM_005027)	-706	NM_005027	5296	Hs.371344	NM_005027	ENSG00000105647	PIK3R2	P85B|p85|p85-BETA	phosphoinositide-3-kinase, regulatory subunit 2 (beta)	protein-coding
Merged-chr10-54076350-1	chr10	54076300	54076400	+	0	ZNF217_MCF7_no_dups.txt	exon (NM_012242, exon 4 of 4)	exon (NM_012242, exon 4 of 4)	2309	NM_012242	22943	Hs.40499	NM_012242	ENSG00000107984	DKK1	DKK-1|SK	dickkopf 1 homolog (Xenopus laevis)	protein-coding
Merged-chr3-18140550-1	chr3	18140500	18140600	+	0	ZNF217_MCF7_no_dups.txt	intron (NM_001257177, intron 4 of 4)	intron (NM_001257177, intron 4 of 4)	136486	NM_001257177	339862	Hs.652981	NR_046199		LOC339862	-	uncharacterized LOC339862	protein-coding
Merged-chr8-101357775-1	chr8	101357725	101357825	+	0	ZNF217_MCF7_no_dups.txt	Intergenic	Intergenic	-35396	NM_183419	25897	Hs.292882	NM_015435	ENSG00000034677	RNF19A	DORFIN|RNF19	ring finger protein 19A, E3 ubiquitin protein ligase	protein-coding
Merged-chr11-70017150-1	chr11	70017100	70017200	+	0	ZNF217_MCF7_no_dups.txt	intron (NM_018043, intron 22 of 25)	intron (NM_018043, intron 22 of 25)	-32119	NM_003824	8772	Hs.86131	NM_003824	ENSG00000168040	FADD	MORT1	Fas (TNFRSF6)-associated via death domain	protein-coding
Merged-chr1-108220515-1	chr1	108220465	108220565	+	0	ZNF217_MCF7_no_dups.txt	intron (NM_001079874, intron 2 of 9)	intron (NM_001079874, intron 2 of 9)	10611	NM_001079874	10451	Hs.267659	NM_001079874	ENSG00000134215	VAV3	-	vav 3 guanine nucleotide exchange factor	protein-coding
Merged-chr1-185614770-1	chr1	185614720	185614820	+	0	ZNF217_MCF7_no_dups.txt	Intergenic	LTR48B|LTR|ERV1	-88913	NM_031935	83872	Hs.58877	NM_031935	ENSG00000143341	HMCN1	ARMD1|FBLN6|FIBL-6|FIBL6	hemicentin 1	protein-coding
Merged-chr12-125401815-1	chr12	125401765	125401865	+	0	ZNF217_MCF7_no_dups.txt	Intergenic	Intergenic	1722	NR_049820	100847004		NR_049820		MIR5188	-	microRNA 5188	miscRNA
Merged-chr19-290490-1	chr19	290440	290540	+	0	ZNF217_MCF7_no_dups.txt	intron (NM_177526, intron 1 of 5)	intron (NM_177526, intron 1 of 5)	679	NM_177543	8612	Hs.465506	NM_003712	ENSG00000141934	PPAP2C	LPP2|PAP-2c|PAP2-g	phosphatidic acid phosphatase type 2C	protein-coding
Merged-chr11-72905520-1	chr11	72905470	72905570	+	0	ZNF217_MCF7_no_dups.txt	Intergenic	MIRb|SINE|MIR	-23824	NM_176072	5029	Hs.339	NM_002564	ENSG00000175591	P2RY2	HP2U|P2RU1|P2U|P2U1|P2UR|P2Y2|P2Y2R	purinergic receptor P2Y, G-protein coupled, 2	protein-coding
Merged-chr20-54949155-1	chr20	54949105	54949205	+	0	ZNF217_MCF7_no_dups.txt	intron (NM_198437, intron 6 of 8)	intron (NM_198437, intron 6 of 8)	15172	NM_080821	116151	Hs.143736	NM_080821	ENSG00000124098	FAM210B	5A3|C20orf108|dJ1167H4.1	family with sequence similarity 210, member B	protein-coding
Merged-chr15-100890930-1	chr15	100890880	100890980	+	0	ZNF217_MCF7_no_dups.txt	promoter-TSS (NR_028140)	promoter-TSS (NR_028140)	-7	NR_028139	388182	Hs.136982	NM_207383		FLJ42289	-	uncharacterized LOC388182	miscRNA
Merged-chr11-77790975-1	chr11	77790925	77791025	+	0	ZNF217_MCF7_no_dups.txt	5' UTR (NM_001203261, exon 1 of 3)	5' UTR (NM_001203261, exon 1 of 3)	290	NM_001203260	100532726	Hs.709780	NM_001203260	ENSG00000259112	NDUFC2-KCTD14	-	NDUFC2-KCTD14 readthrough	protein-coding
Merged-chr3-175013475-1	chr3	175013425	175013525	+	0	ZNF217_MCF7_no_dups.txt	intron (NM_207015, intron 4 of 13)	intron (NM_207015, intron 4 of 13)	-73854	NR_039952	100616395		NR_039952		MIR4789	-	microRNA 4789	miscRNA
Merged-chr10-29353620-1	chr10	29353570	29353670	+	0	ZNF217_MCF7_no_dups.txt	Intergenic	Intergenic	-224370	NM_032517	84569	Hs.558572	NM_032517	ENSG00000120563	LYZL1	KAAG648|LYC2|PRO1278|bA534G20.1	lysozyme-like 1	protein-coding
Merged-chr19-14664330-1	chr19	14664280	14664380	+	0	ZNF217_MCF7_no_dups.txt	intron (NR_038103, intron 1 of 12)	intron (NR_038103, intron 1 of 12)	18559	NM_004146	4713	Hs.532853	NM_004146	ENSG00000099795	NDUFB7	B18|CI-B18	NADH dehydrogenase (ubiquinone) 1 beta subcomplex, 7, 18kDa	protein-coding
Merged-chr10-62608605-1	chr10	62608555	62608655	+	0	ZNF217_MCF7_no_dups.txt	Intergenic	Intergenic	70393	NM_001170407	983	Hs.732435	NM_001170406	ENSG00000170312	CDK1	CDC2|CDC28A|P34CDC2	cyclin-dependent kinase 1	protein-coding
Merged-chr8-67974795-1	chr8	67974745	67974845	+	0	ZNF217_MCF7_no_dups.txt	promoter-TSS (NM_006837)	promoter-TSS (NM_006837)	-233	NM_006837	10987	Hs.491912	NM_006837	ENSG00000121022	COPS5	CSN5|JAB1|MOV-34|SGN5	COP9 constitutive photomorphogenic homolog subunit 5 (Arabidopsis)	protein-coding
Merged-chr6-9482400-1	chr6	9482350	9482450	+	0	ZNF217_MCF7_no_dups.txt	Intergenic	Intergenic	829958	NR_004855	728655	Hs.214343	NR_004855		HULC	LINC00078|NCRNA00078	highly up-regulated in liver cancer (non-protein coding)	miscRNA
Merged-chr15-55650870-1	chr15	55650820	55650920	+	0	ZNF217_MCF7_no_dups.txt	3' UTR (NM_004748, exon 8 of 8)	3' UTR (NM_004748, exon 8 of 8)	14362	NR_030358	693213		NR_030358		MIR628	MIRN628|hsa-mir-628	microRNA 628	miscRNA
Merged-chr13-30624075-1	chr13	30624025	30624125	+	0	ZNF217_MCF7_no_dups.txt	Intergenic	Intergenic	113407	NR_033889	440131	Hs.132371	NM_001010918		LINC00544	-	long intergenic non-protein coding RNA 544	miscRNA
Merged-chr1-203309460-1	chr1	203309410	203309510	+	0	ZNF217_MCF7_no_dups.txt	TTS (NM_002023)	TTS (NM_002023)	10829	NM_002023	2331	Hs.519168	NM_002023	ENSG00000122176	FMOD	SLRR2E	fibromodulin	protein-coding
Merged-chr8-79437465-1	chr8	79437415	79437515	+	0	ZNF217_MCF7_no_dups.txt	intron (NM_181839, intron 1 of 2)	intron (NM_181839, intron 1 of 2)	9129	NM_006823	5569	Hs.732129	NM_006823	ENSG00000171033	PKIA	PRKACN1	protein kinase (cAMP-dependent, catalytic) inhibitor alpha	protein-coding
Merged-chr3-182458710-1	chr3	182458660	182458760	+	0	ZNF217_MCF7_no_dups.txt	Intergenic	Intergenic	-52581	NM_014616	23200	Hs.478429	NM_014616	ENSG00000058063	ATP11B	ATPIF|ATPIR	ATPase, class VI, type 11B	protein-coding
Merged-chr3-10593720-1	chr3	10593670	10593770	+	0	ZNF217_MCF7_no_dups.txt	Intergenic	Intergenic	-46452	NM_001683	491	Hs.268942	NM_001001331	ENSG00000157087	ATP2B2	PMCA2|PMCA2a|PMCA2i	ATPase, Ca++ transporting, plasma membrane 2	protein-coding
Merged-chr4-98426085-1	chr4	98426035	98426135	+	0	ZNF217_MCF7_no_dups.txt	Intergenic	MIRb|SINE|MIR	638306	NM_174952	285555	Hs.680226	NM_174952	ENSG00000163116	STPG2	C4orf37	sperm-tail PG-rich repeat containing 2	protein-coding
Merged-chr14-21101235-1	chr14	21101185	21101285	+	0	ZNF217_MCF7_no_dups.txt	Intergenic	tRNA-Pro-CCA|tRNA|tRNA	8615	NM_001001968	341799	Hs.513132	NM_001001968	ENSG00000181803	OR6S1	OR14-37|OR6S1Q	olfactory receptor, family 6, subfamily S, member 1	protein-coding
Merged-chr5-11322480-1	chr5	11322430	11322530	+	0	ZNF217_MCF7_no_dups.txt	intron (NM_001332, intron 9 of 21)	intron (NM_001332, intron 9 of 21)	-561093	NM_004394	1611	Hs.75189	NM_004394	ENSG00000112977	DAP	-	death-associated protein	protein-coding
Merged-chr8-122252730-1	chr8	122252680	122252780	+	0	ZNF217_MCF7_no_dups.txt	Intergenic	Intergenic	-398856	NR_002835	594842	Hs.668686	NR_002835		HAS2-AS1	HAS2-AS|HAS2AS|HASNT|NCRNA00077	HAS2 antisense RNA 1	miscRNA
Merged-chr11-17298990-1	chr11	17298940	17299040	+	0	ZNF217_MCF7_no_dups.txt	intron (NM_005013, intron 1 of 13)	intron (NM_005013, intron 1 of 13)	704	NM_005013	4925	Hs.654599	NM_005013	ENSG00000070081	NUCB2	NEFA	nucleobindin 2	protein-coding
Merged-chr1-45053715-1	chr1	45053665	45053765	+	0	ZNF217_MCF7_no_dups.txt	intron (NM_018150, intron 2 of 14)	intron (NM_018150, intron 2 of 14)	42550	NR_049849	100847089		NR_049849		MIR5584	-	microRNA 5584	miscRNA
Merged-chr6-27271590-1	chr6	27271540	27271640	+	0	ZNF217_MCF7_no_dups.txt	Intergenic	tRNA-Met-i|tRNA|tRNA	8421	NM_033482	94026	Hs.729955	NM_033482	ENSG00000158553	POM121L2	POM121-L|POM121L	POM121 transmembrane nucleoporin-like 2	protein-coding
Merged-chr1-151031370-1	chr1	151031320	151031420	+	0	ZNF217_MCF7_no_dups.txt	promoter-TSS (NM_006818)	promoter-TSS (NM_006818)	755	NM_020239	56882	Hs.22065	NM_001038707	ENSG00000197622	CDC42SE1	SCIP1|SPEC1	CDC42 small effector 1	protein-coding
Merged-chr17-8126160-1	chr17	8126110	8126210	+	0	ZNF217_MCF7_no_dups.txt	non-coding (NR_026951, exon 2 of 3)	non-coding (NR_026951, exon 2 of 3)	1201	NR_026951	284029	Hs.121692	NM_173621		LINC00324	C17orf44|NCRNA00324	long intergenic non-protein coding RNA 324	miscRNA
Merged-chr2-113998620-1	chr2	113998570	113998670	+	0	ZNF217_MCF7_no_dups.txt	TTS (NR_047570)	TTS (NR_047570)	4774	NR_015377	654433	Hs.656660	NR_015377		LOC654433	-	uncharacterized LOC654433	miscRNA
Merged-chr11-118783170-1	chr11	118783120	118783220	+	0	ZNF217_MCF7_no_dups.txt	Intergenic	Intergenic	-1557	NM_182557	283149	Hs.414740	NM_182557	ENSG00000186174	BCL9L	BCL9-2|DLNB11	B-cell CLL/lymphoma 9-like	protein-coding
Merged-chr16-3200730-1	chr16	3200680	3200780	+	0	ZNF217_MCF7_no_dups.txt	Intergenic	tRNA-Arg-CGG|tRNA|tRNA	15596	NM_001134655	7760	Hs.115284	NM_001134655	ENSG00000085644	ZNF213	CR53|ZKSCAN21	zinc finger protein 213	protein-coding
Merged-chr5-92956350-1	chr5	92956300	92956400	+	0	ZNF217_MCF7_no_dups.txt	TTS (NR_031754)	TTS (NR_031754)	144	NR_031754	100313887		NR_031754		MIR2277	-	microRNA 2277	miscRNA
Merged-chr3-90065250-1	chr3	90065200	90065300	+	0	ZNF217_MCF7_no_dups.txt	Intergenic	L1M4|LINE|L1	908576	NM_182644	2042	Hs.123642	NM_005233	ENSG00000044524	EPHA3	EK4|ETK|ETK1|HEK|HEK4|TYRO4	EPH receptor A3	protein-coding
Merged-chr17-8029125-1	chr17	8029075	8029175	+	0	ZNF217_MCF7_no_dups.txt	Intergenic	tRNA-Gly-GGY|tRNA|tRNA	-1715	NM_001165967	84667	Hs.434828	NM_001165967	ENSG00000179111	HES7	SCDO4|bHLHb37	hairy and enhancer of split 7 (Drosophila)	protein-coding
Merged-chr16-3208980-1	chr16	3208930	3209030	+	0	ZNF217_MCF7_no_dups.txt	Intergenic	CpG	23846	NM_001134655	7760	Hs.115284	NM_001134655	ENSG00000085644	ZNF213	CR53|ZKSCAN21	zinc finger protein 213	protein-coding
Merged-chr1-151043220-1	chr1	151043170	151043270	+	0	ZNF217_MCF7_no_dups.txt	5' UTR (NM_144618, exon 1 of 9)	5' UTR (NM_144618, exon 1 of 9)	140	NM_144618	126626	Hs.654699	NM_144618	ENSG00000143458	GABPB2	-	GA binding protein transcription factor, beta subunit 2	protein-coding
Merged-chr17-61085505-1	chr17	61085455	61085555	+	0	ZNF217_MCF7_no_dups.txt	intron (NR_036146, intron 3 of 3)	L1ME2z|LINE|L1	-1393	NM_025185	26115	Hs.410889	NM_015623	ENSG00000170921	TANC2	ROLSA|rols	tetratricopeptide repeat, ankyrin repeat and coiled-coil containing 2	protein-coding
Merged-chr1-24543000-1	chr1	24542950	24543050	+	0	ZNF217_MCF7_no_dups.txt	Intergenic	Intergenic	16270	NR_027087	284632	Hs.638906	NR_027087		LOC284632	-	uncharacterized LOC284632	miscRNA
Merged-chr16-84512355-1	chr16	84512305	84512405	+	0	ZNF217_MCF7_no_dups.txt	3' UTR (NM_020947, exon 8 of 8)	3' UTR (NM_020947, exon 8 of 8)	25933	NM_020947	57707	Hs.288274	NM_020947	ENSG00000140950	KIAA1609	-	KIAA1609	protein-coding
Merged-chr20-58480755-1	chr20	58480705	58480805	+	0	ZNF217_MCF7_no_dups.txt	intron (NM_014258, intron 14 of 43)	L1ME1|LINE|L1	26454	NM_014258	10388	Hs.202676	NM_014258	ENSG00000196074	SYCP2	SCP2	synaptonemal complex protein 2	protein-coding
Merged-chr13-29324970-1	chr13	29324920	29325020	+	0	ZNF217_MCF7_no_dups.txt	Intergenic	Intergenic	-31820	NM_181785	283537	Hs.117167	NM_001135919	ENSG00000139508	SLC46A3	FKSG16	solute carrier family 46, member 3	protein-coding
Merged-chr1-151032915-1	chr1	151032865	151032965	+	0	ZNF217_MCF7_no_dups.txt	promoter-TSS (NM_020239)	promoter-TSS (NM_020239)	764	NM_006818	10962	Hs.75823	NM_006818	ENSG00000213190	MLLT11	AF1Q|RP11-316M1.10	myeloid/lymphoid or mixed-lineage leukemia (trithorax homolog, Drosophila); translocated to, 11	protein-coding
Merged-chr3-14285370-1	chr3	14285320	14285420	+	0	ZNF217_MCF7_no_dups.txt	Intergenic	L2c|LINE|L2	65142	NM_014463	27258	Hs.111632	NM_014463	ENSG00000170860	LSM3	SMX4|USS2|YLR438C	LSM3 homolog, U6 small nuclear RNA associated (S. cerevisiae)	protein-coding
Merged-chr10-17697825-1	chr10	17697775	17697875	+	0	ZNF217_MCF7_no_dups.txt	intron (NR_037774, intron 1 of 11)	intron (NR_037774, intron 1 of 11)	11701	NR_037774	8027	Hs.335391	NM_003473	ENSG00000136738	STAM	STAM-1|STAM1	signal transducing adaptor molecule (SH3 domain and ITAM motif) 1	protein-coding
Merged-chr12-53715435-1	chr12	53715385	53715485	+	0	ZNF217_MCF7_no_dups.txt	promoter-TSS (NM_001173466)	promoter-TSS (NM_001173466)	-23	NM_015665	8086	Hs.369144	NM_001173466	ENSG00000094914	AAAS	AAA|AAASb|ADRACALA|ADRACALIN|ALADIN	achalasia, adrenocortical insufficiency, alacrimia	protein-coding
Merged-chr20-39891420-1	chr20	39891370	39891470	+	0	ZNF217_MCF7_no_dups.txt	intron (NM_015035, intron 2 of 3)	intron (NM_015035, intron 2 of 3)	37319	NM_015035	23051	Hs.380133	NM_015035	ENSG00000174306	ZHX3	TIX1	zinc fingers and homeoboxes 3	protein-coding
Merged-chr1-150241470-1	chr1	150241420	150241520	+	0	ZNF217_MCF7_no_dups.txt	non-coding (NR_045035, exon 1 of 5)	non-coding (NR_045035, exon 1 of 5)	139	NM_001243771	51107	Hs.735911	NM_001077628	ENSG00000117362	APH1A	6530402N02Rik|APH-1|APH-1A|CGI-78	anterior pharynx defective 1 homolog A (C. elegans)	protein-coding
Merged-chr20-3749295-1	chr20	3749245	3749345	+	0	ZNF217_MCF7_no_dups.txt	promoter-TSS (NM_001258430)	promoter-TSS (NM_001258430)	-260	NR_047675	54976	Hs.274422	NM_017874	ENSG00000101220	C20orf27	-	chromosome 20 open reading frame 27	protein-coding
Merged-chr10-120782835-1	chr10	120782785	120782885	+	0	ZNF217_MCF7_no_dups.txt	Intergenic	Intergenic	-6393	NM_199461	340719	Hs.591918	NM_001009553	ENSG00000188613	NANOS1	NOS1	nanos homolog 1 (Drosophila)	protein-coding
Merged-chr14-34179210-1	chr14	34179160	34179260	+	0	ZNF217_MCF7_no_dups.txt	intron (NM_001165893, intron 5 of 10)	intron (NM_001165893, intron 5 of 10)	241074	NM_022073	112399	Hs.135507	NM_022073	ENSG00000129521	EGLN3	HIFP4H3|HIFPH3|PHD3	egl nine homolog 3 (C. elegans)	protein-coding
Merged-chr20-32312400-1	chr20	32312350	32312450	+	0	ZNF217_MCF7_no_dups.txt	Intergenic	Intergenic	-4264	NM_183397	11264	Hs.654857	NM_007238	ENSG00000101417	PXMP4	PMP24	peroxisomal membrane protein 4, 24kDa	protein-coding
Merged-chr5-174519840-1	chr5	174519790	174519890	+	0	ZNF217_MCF7_no_dups.txt	Intergenic	Intergenic	-97106	NR_046113	441116	Hs.533036	NM_001004348		FLJ16171	-	FLJ16171 protein	miscRNA
Merged-chr1-108300525-1	chr1	108300475	108300575	+	0	ZNF217_MCF7_no_dups.txt	intron (NM_006113, intron 10 of 26)	L2c|LINE|L2	-69399	NM_001079874	10451	Hs.267659	NM_001079874	ENSG00000134215	VAV3	-	vav 3 guanine nucleotide exchange factor	protein-coding
Merged-chr17-26825115-1	chr17	26825065	26825165	+	0	ZNF217_MCF7_no_dups.txt	TTS (NM_001145975)	TTS (NM_001145975)	24451	NR_027384	9058	Hs.102307	NM_001145976	ENSG00000007216	SLC13A2	NADC1|NaCT|NaDC-1|SDCT1	solute carrier family 13 (sodium-dependent dicarboxylate transporter), member 2	protein-coding
Merged-chr2-55496370-1	chr2	55496320	55496420	+	0	ZNF217_MCF7_no_dups.txt	promoter-TSS (NM_002453)	promoter-TSS (NM_002453)	14	NM_002453	4528	Hs.149894	NM_001005369	ENSG00000085760	MTIF2	-	mitochondrial translational initiation factor 2	protein-coding
Merged-chr1-26217240-1	chr1	26217190	26217290	+	0	ZNF217_MCF7_no_dups.txt	intron (NM_001145454, intron 4 of 4)	LTR22A|LTR|ERVK	15404	NM_203401	3925	Hs.209983	NM_001145454	ENSG00000117632	STMN1	C1orf215|LAP18|Lag|OP18|PP17|PP19|PR22|SMN	stathmin 1	protein-coding
Merged-chr10-35262825-1	chr10	35262775	35262875	+	0	ZNF217_MCF7_no_dups.txt	Intergenic	HERVE-int|LTR|ERV1	100433	NM_001198779	8453	Hs.82919	NM_001198777	ENSG00000108094	CUL2	-	cullin 2	protein-coding
Merged-chr10-19002375-1	chr10	19002325	19002425	+	0	ZNF217_MCF7_no_dups.txt	Intergenic	Intergenic	54062	NM_178815	221079	Hs.25362	NM_178815	ENSG00000165997	ARL5B	ARL8	ADP-ribosylation factor-like 5B	protein-coding
Merged-chr11-94509660-1	chr11	94509610	94509710	+	0	ZNF217_MCF7_no_dups.txt	intron (NM_130847, intron 1 of 12)	CT-rich|Low_complexity|Low_complexity	8152	NM_130847	154810	Hs.503594	NM_130847	ENSG00000166025	AMOTL1	JEAP	angiomotin like 1	protein-coding
Merged-chr2-10084605-1	chr2	10084555	10084655	+	0	ZNF217_MCF7_no_dups.txt	Intergenic	Intergenic	-7187	NM_198182	29841	Hs.418493	NM_198182	ENSG00000134317	GRHL1	LBP32|MGR|NH32|TFCP2L2	grainyhead-like 1 (Drosophila)	protein-coding
Merged-chr9-12776550-1	chr9	12776500	12776600	+	0	ZNF217_MCF7_no_dups.txt	intron (NM_203403, intron 1 of 1)	intron (NM_203403, intron 1 of 1)	1538	NM_203403	286343	Hs.445356	NM_203403	ENSG00000153714	LURAP1L	C9orf150|bA3L8.2	leucine rich adaptor protein 1-like	protein-coding
Merged-chr9-131785935-1	chr9	131785885	131785985	+	0	ZNF217_MCF7_no_dups.txt	intron (NM_020145, intron 1 of 10)	intron (NM_020145, intron 1 of 10)	4644	NM_020145	56904	Hs.460238	NM_020145	ENSG00000148341	SH3GLB2	PP6569|PP9455|RRIG1	SH3-domain GRB2-like endophilin B2	protein-coding
Merged-chr21-46331505-1	chr21	46331455	46331555	+	0	ZNF217_MCF7_no_dups.txt	intron (NM_001127491, intron 1 of 15)	intron (NM_001127491, intron 1 of 15)	-9445	NR_038315	100505746	Hs.661035	NR_038311		ITGB2-AS1	-	ITGB2 antisense RNA 1	miscRNA
Merged-chr12-101853765-1	chr12	101853715	101853815	+	0	ZNF217_MCF7_no_dups.txt	Intergenic	LTR33|LTR|ERVL	-17570	NM_152323	121599	Hs.577097	NM_152323	ENSG00000166211	SPIC	SPI-C	Spi-C transcription factor (Spi-1/PU.1 related)	protein-coding
Merged-chr15-53094975-1	chr15	53094925	53095025	+	0	ZNF217_MCF7_no_dups.txt	Intergenic	Intergenic	-12766	NM_004498	3175	Hs.658573	NM_004498	ENSG00000169856	ONECUT1	HNF-6|HNF6|HNF6A	one cut homeobox 1	protein-coding
Merged-chr5-173043885-1	chr5	173043835	173043935	+	0	ZNF217_MCF7_no_dups.txt	promoter-TSS (NM_138369)	promoter-TSS (NM_138369)	-219	NM_138369	91272	Hs.425091	NM_001159651	ENSG00000145919	BOD1	FAM44B	biorientation of chromosomes in cell division 1	protein-coding
Merged-chr16-81311415-1	chr16	81311365	81311465	+	0	ZNF217_MCF7_no_dups.txt	intron (NM_017429, intron 7 of 10)	intron (NM_017429, intron 7 of 10)	-37156	NM_022041	8139	Hs.112569	NM_022041	ENSG00000127688	GAN	GAN1|KLHL16	gigaxonin	protein-coding
Merged-chr12-117354720-1	chr12	117354670	117354770	+	0	ZNF217_MCF7_no_dups.txt	intron (NM_153348, intron 1 of 10)	MLT1H|LTR|ERVL-MaLR	5959	NM_012174	26259	Hs.696428	NM_012174	ENSG00000174989	FBXW8	FBW6|FBW8|FBX29|FBXO29|FBXW6	F-box and WD repeat domain containing 8	protein-coding
Merged-chr10-33652170-1	chr10	33652120	33652220	+	0	ZNF217_MCF7_no_dups.txt	Intergenic	(TC)n|Simple_repeat|Simple_repeat	-28337	NM_001024629	8829	Hs.653996	NM_001024628	ENSG00000099250	NRP1	BDCA4|CD304|NP1|NRP|VEGF165R	neuropilin 1	protein-coding
Merged-chr15-50882700-1	chr15	50882650	50882750	+	0	ZNF217_MCF7_no_dups.txt	intron (NM_017672, intron 26 of 38)	intron (NM_017672, intron 26 of 38)	-43798	NM_203494	373509	Hs.677758	NM_203494	ENSG00000170236	USP50	-	ubiquitin specific peptidase 50	protein-coding
Merged-chr7-130698210-1	chr7	130698160	130698260	+	0	ZNF217_MCF7_no_dups.txt	intron (NR_024153, intron 1 of 2)	intron (NR_024153, intron 1 of 2)	93579	NR_024153	378805	Hs.732223	NM_001085379		FLJ43663	-	uncharacterized LOC378805	miscRNA
Merged-chr20-58469880-1	chr20	58469830	58469930	+	0	ZNF217_MCF7_no_dups.txt	intron (NM_014258, intron 19 of 43)	intron (NM_014258, intron 19 of 43)	37329	NM_014258	10388	Hs.202676	NM_014258	ENSG00000196074	SYCP2	SCP2	synaptonemal complex protein 2	protein-coding
Merged-chr11-122547555-1	chr11	122547505	122547605	+	0	ZNF217_MCF7_no_dups.txt	intron (NM_032873, intron 1 of 13)	intron (NM_032873, intron 1 of 13)	21157	NM_032873	84959	Hs.444075	NM_032873	ENSG00000154127	UBASH3B	STS-1|STS1|TULA-2|p70	ubiquitin associated and SH3 domain containing B	protein-coding
Merged-chr8-127396725-1	chr8	127396675	127396775	+	0	ZNF217_MCF7_no_dups.txt	Intergenic	Intergenic	173986	NM_174911	157638	Hs.124951	NM_174911	ENSG00000168672	FAM84B	BCMP101|NSE2	family with sequence similarity 84, member B	protein-coding
Merged-chr12-107168235-1	chr12	107168185	107168285	+	0	ZNF217_MCF7_no_dups.txt	promoter-TSS (NM_018157)	promoter-TSS (NM_018157)	-164	NM_018157	55188	Hs.131306	NM_018157	ENSG00000111785	RIC8B	RIC8|hSyn	resistance to inhibitors of cholinesterase 8 homolog B (C. elegans)	protein-coding
Merged-chr16-29822880-1	chr16	29822830	29822930	+	0	ZNF217_MCF7_no_dups.txt	promoter-TSS (NM_145239)	promoter-TSS (NM_145239)	-529	NM_001256442	112476	Hs.655071	NM_001256442	ENSG00000167371	PRRT2	DSPB3|DYT10|EKD1|IFITMD1|PKC	proline-rich transmembrane protein 2	protein-coding
Merged-chr15-40886145-1	chr15	40886095	40886195	+	0	ZNF217_MCF7_no_dups.txt	promoter-TSS (NM_144508)	promoter-TSS (NM_144508)	-302	NM_170589	57082	Hs.181855	NM_144508	ENSG00000137812	CASC5	AF15Q14|CT29|D40|KNL1|PPP1R55|hKNL-1|hSpc105	cancer susceptibility candidate 5	protein-coding
Merged-chr15-101708550-1	chr15	101708500	101708600	+	0	ZNF217_MCF7_no_dups.txt	Intergenic	Intergenic	83587	NM_014918	22856	Hs.110488	NM_014918	ENSG00000131873	CHSY1	CHSY|CSS1|ChSy-1|TPBS	chondroitin sulfate synthase 1	protein-coding
Merged-chr1-98513970-1	chr1	98513920	98514020	+	0	ZNF217_MCF7_no_dups.txt	intron (NR_046105, intron 1 of 4)	intron (NR_046105, intron 1 of 4)	1279	NR_046105	400765	Hs.451802	NM_001001688		MIR137HG	-	MIR137 host gene (non-protein coding)	miscRNA
Merged-chr17-79844190-1	chr17	79844140	79844240	+	0	ZNF217_MCF7_no_dups.txt	Intergenic	Intergenic	5272	NM_005782	10189	Hs.534385	NM_005782	ENSG00000183684	ALYREF	ALY|ALY/REF|BEF|REF|THOC4	Aly/REF export factor	protein-coding
Merged-chr8-141007470-1	chr8	141007420	141007520	+	0	ZNF217_MCF7_no_dups.txt	intron (NM_001160372, intron 18 of 22)	intron (NM_001160372, intron 18 of 22)	-292171	NM_016601	51305	Hs.493037	NM_016601	ENSG00000169427	KCNK9	K2p9.1|KT3.2|TASK-3|TASK3	potassium channel, subfamily K, member 9	protein-coding
Merged-chr3-112709730-1	chr3	112709680	112709780	+	0	ZNF217_MCF7_no_dups.txt	promoter-TSS (NM_014170)	promoter-TSS (NM_014170)	-70	NM_014170	29083	Hs.127496	NM_001008235	ENSG00000163607	GTPBP8	HSPC135	GTP-binding protein 8 (putative)	protein-coding
Merged-chr6-42086445-1	chr6	42086395	42086495	+	0	ZNF217_MCF7_no_dups.txt	intron (NM_001164446, intron 2 of 4)	intron (NM_001164446, intron 2 of 4)	24270	NM_001164446	647024	Hs.444277	NM_001164446	ENSG00000188112	C6orf132	bA7K24.2	chromosome 6 open reading frame 132	protein-coding
Merged-chr1-202349595-1	chr1	202349545	202349645	+	0	ZNF217_MCF7_no_dups.txt	intron (NM_001167857, intron 1 of 9)	intron (NM_001167857, intron 1 of 9)	31765	NM_001167858	4660	Hs.444403	NM_001167857	ENSG00000077157	PPP1R12B	MYPT2|PP1bp55	protein phosphatase 1, regulatory subunit 12B	protein-coding
Merged-chr10-35481930-1	chr10	35481880	35481980	+	0	ZNF217_MCF7_no_dups.txt	intron (NM_001267562, intron 5 of 6)	L2b|LINE|L2	-2125	NM_001267568	1390	Hs.686182	NM_001267562	ENSG00000095794	CREM	CREM-2|ICER|hCREM-2	cAMP responsive element modulator	protein-coding
Merged-chr6-36634980-1	chr6	36634930	36635030	+	0	ZNF217_MCF7_no_dups.txt	Intergenic	Intergenic	-9257	NM_001220777	1026	Hs.732576	NM_000389	ENSG00000124762	CDKN1A	CAP20|CDKN1|CIP1|MDA-6|P21|SDI1|WAF1|p21CIP1	cyclin-dependent kinase inhibitor 1A (p21, Cip1)	protein-coding
Merged-chr2-215914890-1	chr2	215914840	215914940	+	0	ZNF217_MCF7_no_dups.txt	intron (NM_173076, intron 5 of 52)	intron (NM_173076, intron 5 of 52)	-18080	NM_015657	26154	Hs.134585	NM_015657	ENSG00000144452	ABCA12	ICR2B|LI2	ATP-binding cassette, sub-family A (ABC1), member 12	protein-coding
Merged-chr8-86191425-1	chr8	86191375	86191475	+	0	ZNF217_MCF7_no_dups.txt	intron (NM_198584, intron 6 of 6)	intron (NM_198584, intron 6 of 6)	33709	NM_198584	377677	Hs.127189	NM_198584	ENSG00000185015	CA13	CAXIII	carbonic anhydrase XIII	protein-coding
Merged-chr1-181003230-1	chr1	181003180	181003280	+	0	ZNF217_MCF7_no_dups.txt	intron (NM_001195000, intron 2 of 5)	intron (NM_001195000, intron 2 of 5)	669	NM_001194999	3140	Hs.13500	NM_001194999	ENSG00000153029	MR1	HLALS	major histocompatibility complex, class I-related	protein-coding
Merged-chr8-102103245-1	chr8	102103195	102103295	+	0	ZNF217_MCF7_no_dups.txt	Intergenic	L2b|LINE|L2	38963	NR_033962	441374	Hs.652045	NR_033962		FLJ42969	-	uncharacterized LOC441374	miscRNA
Merged-chr19-50718195-1	chr19	50718145	50718245	+	0	ZNF217_MCF7_no_dups.txt	intron (NM_001077186, intron 2 of 41)	MIRb|SINE|MIR	11310	NM_001145809	79784	Hs.467142	NM_001077186	ENSG00000105357	MYH14	DFNA4|DFNA4A|MHC16|MYH17|NMHC II-C|NMHC-II-C|PNMHH|myosin	myosin, heavy chain 14, non-muscle	protein-coding
Merged-chr1-149860065-1	chr1	149860015	149860115	+	0	ZNF217_MCF7_no_dups.txt	promoter-TSS (NM_175065)	promoter-TSS (NM_175065)	-599	NM_175065	317772	Hs.664173	NM_175065	ENSG00000184270	HIST2H2AB	-	histone cluster 2, H2ab	protein-coding
Merged-chr1-117602250-1	chr1	117602200	117602300	+	0	ZNF217_MCF7_no_dups.txt	promoter-TSS (NM_003594)	promoter-TSS (NM_003594)	-699	NM_003594	8458	Hs.486818	NM_003594	ENSG00000116830	TTF2	HuF2	transcription termination factor, RNA polymerase II	protein-coding
Merged-chr13-21592545-1	chr13	21592495	21592595	+	0	ZNF217_MCF7_no_dups.txt	intron (NM_014572, intron 2 of 7)	intron (NM_014572, intron 2 of 7)	43177	NM_014572	26524	Hs.78960	NM_014572	ENSG00000150457	LATS2	KPM	LATS, large tumor suppressor, homolog 2 (Drosophila)	protein-coding
Merged-chr14-90849630-1	chr14	90849580	90849680	+	0	ZNF217_MCF7_no_dups.txt	Intergenic	CpG	-13697	NM_006888	801	Hs.708270	NM_006888	ENSG00000198668	CALM1	CALML2|CAMI|DD132|PHKD|caM	calmodulin 1 (phosphorylase kinase, delta)	protein-coding
Merged-chr17-56613045-1	chr17	56612995	56613095	+	0	ZNF217_MCF7_no_dups.txt	intron (NM_001198713, intron 1 of 11)	intron (NM_001198713, intron 1 of 11)	-3602	NM_080416	5414	Hs.287518	NM_001198713	ENSG00000108387	2014-09-04	ARTS|BRADEION|CE5B3|H5|MART|PNUTL2|SEP4|hCDCREL-2	septin 4	protein-coding
Merged-chr8-128585700-1	chr8	128585650	128585750	+	0	ZNF217_MCF7_no_dups.txt	Intergenic	Intergenic	-91316	NR_024393	727677	Hs.736625	NR_024393		LOC727677	-	uncharacterized LOC727677	miscRNA
Merged-chr12-94954830-1	chr12	94954780	94954880	+	0	ZNF217_MCF7_no_dups.txt	promoter-TSS (NR_049885)	promoter-TSS (NR_049885)	-735	NR_049885	100847031		NR_049885		MIR5700	-	microRNA 5700	miscRNA
Merged-chr6-36258510-1	chr6	36258460	36258560	+	0	ZNF217_MCF7_no_dups.txt	intron (NM_001145717, intron 1 of 7)	intron (NM_001145717, intron 1 of 7)	20273	NM_001145717	285848	Hs.407002	NM_001145716	ENSG00000180316	PNPLA1	dJ50J22.1	patatin-like phospholipase domain containing 1	protein-coding
Merged-chr3-112867290-1	chr3	112867240	112867340	+	0	ZNF217_MCF7_no_dups.txt	Intergenic	Intergenic	-64085	NM_033254	91653	Hs.591318	NM_033254	ENSG00000144857	BOC	-	Boc homolog (mouse)	protein-coding
Merged-chr14-90865950-1	chr14	90865900	90866000	+	0	ZNF217_MCF7_no_dups.txt	intron (NM_006888, intron 1 of 5)	intron (NM_006888, intron 1 of 5)	2623	NM_006888	801	Hs.708270	NM_006888	ENSG00000198668	CALM1	CALML2|CAMI|DD132|PHKD|caM	calmodulin 1 (phosphorylase kinase, delta)	protein-coding
Merged-chr5-11855205-1	chr5	11855155	11855255	+	0	ZNF217_MCF7_no_dups.txt	intron (NM_001332, intron 1 of 21)	intron (NM_001332, intron 1 of 21)	48905	NM_001332	1501	Hs.314543	NM_001332	ENSG00000169862	CTNND2	GT24|NPRAP	catenin (cadherin-associated protein), delta 2	protein-coding
Merged-chr15-91022835-1	chr15	91022785	91022885	+	0	ZNF217_MCF7_no_dups.txt	intron (NM_003870, intron 26 of 37)	AluJb|SINE|Alu	-50283	NM_001042574	64784	Hs.567572	NM_001042574	ENSG00000140577	CRTC3	TORC-3|TORC3	CREB regulated transcription coactivator 3	protein-coding
Merged-chr5-78485715-1	chr5	78485665	78485765	+	0	ZNF217_MCF7_no_dups.txt	Intergenic	Intergenic	-46210	NM_152405	133746	Hs.482605	NM_152405	ENSG00000152409	JMY	WHDC1L3	junction mediating and regulatory protein, p53 cofactor	protein-coding
Merged-chr13-27769545-1	chr13	27769495	27769595	+	0	ZNF217_MCF7_no_dups.txt	Intergenic	L3b|LINE|CR1	-23512	NM_182488	219333	Hs.42400	NM_182488	ENSG00000152484	USP12	UBH1|USP12L1	ubiquitin specific peptidase 12	protein-coding
Merged-chr16-21590655-1	chr16	21590605	21590705	+	0	ZNF217_MCF7_no_dups.txt	Intergenic	L1M4|LINE|L1	-20201	NM_001077180	51108	Hs.279583	NM_001077180	ENSG00000197006	METTL9	DREV|DREV1|PAP1	methyltransferase like 9	protein-coding
Merged-chr3-10846095-1	chr3	10846045	10846145	+	0	ZNF217_MCF7_no_dups.txt	Intergenic	MLT1F|LTR|ERVL-MaLR	-11822	NM_014229	6538	Hs.657405	NM_014229	ENSG00000132164	SLC6A11	GAT-3|GAT3|GAT4	solute carrier family 6 (neurotransmitter transporter, GABA), member 11	protein-coding
Merged-chr20-16508925-1	chr20	16508875	16508975	+	0	ZNF217_MCF7_no_dups.txt	intron (NM_001199866, intron 2 of 22)	intron (NM_001199866, intron 2 of 22)	45154	NM_024704	55614	Hs.101774	NM_001199865	ENSG00000089177	KIF16B	C20orf23|KISC20ORF|SNX23	kinesin family member 16B	protein-coding
Merged-chr7-158609835-1	chr7	158609785	158609885	+	0	ZNF217_MCF7_no_dups.txt	intron (NM_020728, intron 1 of 21)	MER4B|LTR|ERV1	12484	NM_020728	57488	Hs.490795	NM_020728	ENSG00000117868	ESYT2	CHR2SYT|E-Syt2|FAM62B	extended synaptotagmin-like protein 2	protein-coding
Merged-chr8-54753795-1	chr8	54753745	54753845	+	0	ZNF217_MCF7_no_dups.txt	intron (NM_015941, intron 2 of 13)	intron (NM_015941, intron 2 of 13)	1807	NM_213620	51606	Hs.491737	NM_015941	ENSG00000047249	ATP6V1H	MSTP042|NBP1|SFD|SFDalpha|SFDbeta|VMA13	ATPase, H+ transporting, lysosomal 50/57kDa, V1 subunit H	protein-coding
Merged-chr15-52587990-1	chr15	52587940	52588040	+	0	ZNF217_MCF7_no_dups.txt	promoter-TSS (NM_018728)	promoter-TSS (NM_018728)	5	NM_018728	55930	Hs.487036	NM_018728	ENSG00000128833	MYO5C	-	myosin VC	protein-coding
Merged-chr7-104898000-1	chr7	104897950	104898050	+	0	ZNF217_MCF7_no_dups.txt	intron (NM_182692, intron 2 of 15)	MER113|DNA|hAT-Charlie	11477	NM_182691	6733	Hs.285197	NM_182691	ENSG00000135250	SRPK2	SFRSK2	SRSF protein kinase 2	protein-coding
Merged-chr19-10728585-1	chr19	10728535	10728635	+	0	ZNF217_MCF7_no_dups.txt	intron (NM_001145056, intron 1 of 21)	intron (NM_001145056, intron 1 of 21)	-7586	NM_020428	57153	Hs.534560	NM_001145056	ENSG00000129353	SLC44A2	CTL2|PP1292	solute carrier family 44, member 2	protein-coding
Merged-chr6-10521645-1	chr6	10521595	10521695	+	0	ZNF217_MCF7_no_dups.txt	promoter-TSS (NM_145649)	promoter-TSS (NM_145649)	77	NM_145649	2651	Hs.519884	NM_001491	ENSG00000111846	GCNT2	CCAT|GCNT2C|GCNT5|IGNT|II|NACGT1|NAGCT1|ULG3|bA360O19.2|bA421M1.1	glucosaminyl (N-acetyl) transferase 2, I-branching enzyme (I blood group)	protein-coding
Merged-chr20-39897270-1	chr20	39897220	39897320	+	0	ZNF217_MCF7_no_dups.txt	intron (NM_015035, intron 2 of 3)	intron (NM_015035, intron 2 of 3)	31469	NM_015035	23051	Hs.380133	NM_015035	ENSG00000174306	ZHX3	TIX1	zinc fingers and homeoboxes 3	protein-coding
Merged-chr17-8124240-1	chr17	8124190	8124290	+	0	ZNF217_MCF7_no_dups.txt	non-coding (NR_026951, exon 3 of 3)	non-coding (NR_026951, exon 3 of 3)	3121	NR_026951	284029	Hs.121692	NM_173621		LINC00324	C17orf44|NCRNA00324	long intergenic non-protein coding RNA 324	miscRNA
Merged-chr2-38385-1	chr2	38335	38435	+	0	ZNF217_MCF7_no_dups.txt	TTS (NM_001077710)	TTS (NM_001077710)	8203	NM_001077710	642273	Hs.8379	NM_001077710		FAM110C	-	family with sequence similarity 110, member C	protein-coding
Merged-chr1-6445920-1	chr1	6445870	6445970	+	0	ZNF217_MCF7_no_dups.txt	promoter-TSS (NM_181864)	promoter-TSS (NM_181864)	-37	NM_181864	11332	Hs.126137	NM_007274	ENSG00000097021	ACOT7	ACH1|ACT|BACH|CTE-II|LACH|LACH1|RP1-120G22.10|hBACH	acyl-CoA thioesterase 7	protein-coding
Merged-chr4-27788985-1	chr4	27788935	27789035	+	0	ZNF217_MCF7_no_dups.txt	Intergenic	Intergenic	926672	NM_020860	57620	Hs.741300	NM_001169117	ENSG00000109689	STIM2	-	stromal interaction molecule 2	protein-coding
Merged-chr3-150080520-1	chr3	150080470	150080570	+	0	ZNF217_MCF7_no_dups.txt	Intergenic	Intergenic	-46268	NM_014779	9819	Hs.730710	NM_014779	ENSG00000196428	TSC22D2	TILZ4a|TILZ4b|TILZ4c	TSC22 domain family, member 2	protein-coding
Merged-chr3-139734285-1	chr3	139734235	139734335	+	0	ZNF217_MCF7_no_dups.txt	intron (NM_022131, intron 1 of 16)	L2a|LINE|L2	80258	NM_022131	64084	Hs.158529	NM_022131	ENSG00000158258	CLSTN2	ALC-GAMMA|CDHR13|CS2|CSTN2|alcagamma	calsyntenin 2	protein-coding
Merged-chr6-26286765-1	chr6	26286715	26286815	+	0	ZNF217_MCF7_no_dups.txt	Intergenic	tRNA-Met-i|tRNA|tRNA	-1038	NM_003543	8365	Hs.591790	NM_003543	ENSG00000158406	HIST1H4H	H4/h|H4FH	histone cluster 1, H4h	protein-coding
Merged-chr1-9885780-1	chr1	9885730	9885830	+	0	ZNF217_MCF7_no_dups.txt	Intergenic	Intergenic	-1230	NM_014944	22883	Hs.29665	NM_001009566	ENSG00000171603	CLSTN1	ALC-ALPHA|CDHR12|CSTN1|PIK3CD|XB31alpha|alcalpha1|alcalpha2	calsyntenin 1	protein-coding
Merged-chr9-139620345-1	chr9	139620295	139620395	+	0	ZNF217_MCF7_no_dups.txt	TTS (NR_002975)	TTS (NR_002975)	344	NR_002975	677824	Hs.495480	NR_002975		SNORA43	ACA43	small nucleolar RNA, H/ACA box 43	snoRNA
Merged-chr2-70006560-1	chr2	70006510	70006610	+	0	ZNF217_MCF7_no_dups.txt	intron (NM_001153, intron 1 of 12)	L2a|LINE|L2	37433	NM_001153	307	Hs.422986	NM_001153	ENSG00000196975	ANXA4	ANX4|PIG28|ZAP36	annexin A4	protein-coding
Merged-chr4-151937475-1	chr4	151937425	151937525	+	0	ZNF217_MCF7_no_dups.txt	promoter-TSS (NM_006726)	promoter-TSS (NM_006726)	-826	NM_006726	987	Hs.480938	NM_001199282	ENSG00000198589	LRBA	BGL|CDC4L|CVID8|LAB300|LBA	LPS-responsive vesicle trafficking, beach and anchor containing	protein-coding
Merged-chr10-82220610-1	chr10	82220560	82220660	+	0	ZNF217_MCF7_no_dups.txt	intron (NM_030927, intron 1 of 8)	intron (NM_030927, intron 1 of 8)	6572	NM_001128309	81619	Hs.718943	NM_001128309	ENSG00000108219	TSPAN14	DC-TM4F2|TM4SF14	tetraspanin 14	protein-coding
Merged-chr12-93920760-1	chr12	93920710	93920810	+	0	ZNF217_MCF7_no_dups.txt	Intergenic	Intergenic	-42838	NM_003877	8835	Hs.737206	NM_001270467	ENSG00000120833	SOCS2	CIS2|Cish2|SOCS-2|SSI-2|SSI2|STATI2	suppressor of cytokine signaling 2	protein-coding
Merged-chr17-55184100-1	chr17	55184050	55184150	+	0	ZNF217_MCF7_no_dups.txt	exon (NM_003488, exon 2 of 11)	exon (NM_003488, exon 2 of 11)	20965	NM_001242902	8165	Hs.463506	NM_001242902	ENSG00000121057	AKAP1	AKAP|AKAP121|AKAP149|AKAP84|D-AKAP1|PPP1R43|PRKA1|SAKAP84	A kinase (PRKA) anchor protein 1	protein-coding
Merged-chr20-40182960-1	chr20	40182910	40183010	+	0	ZNF217_MCF7_no_dups.txt	intron (NM_032221, intron 1 of 36)	intron (NM_032221, intron 1 of 36)	64173	NM_032221	84181	Hs.741381	NM_032221	ENSG00000124177	CHD6	CHD5|RIGB	chromodomain helicase DNA binding protein 6	protein-coding
Merged-chr9-84144930-1	chr9	84144880	84144980	+	0	ZNF217_MCF7_no_dups.txt	Intergenic	Intergenic	158666	NM_005077	7088	Hs.689805	NM_005077	ENSG00000196781	TLE1	ESG|ESG1|GRG1	transducin-like enhancer of split 1 (E(sp1) homolog, Drosophila)	protein-coding
Merged-chr15-52821720-1	chr15	52821670	52821770	+	0	ZNF217_MCF7_no_dups.txt	promoter-TSS (NM_001142495)	promoter-TSS (NM_001142495)	-473	NM_000259	4644	Hs.596221	NM_000259	ENSG00000197535	MYO5A	GS1|MYH12|MYO5|MYR12	myosin VA (heavy chain 12, myoxin)	protein-coding
Merged-chr17-79303500-1	chr17	79303450	79303550	+	0	ZNF217_MCF7_no_dups.txt	intron (NM_178520, intron 1 of 2)	intron (NM_178520, intron 1 of 2)	974	NM_178520	284186	Hs.364191	NM_178520	ENSG00000185332	TMEM105	-	transmembrane protein 105	protein-coding
Merged-chr1-201430530-1	chr1	201430480	201430580	+	0	ZNF217_MCF7_no_dups.txt	Intergenic	L2c|LINE|L2	7769	NR_073080	23612	Hs.268557	NM_012396	ENSG00000174307	PHLDA3	TIH1	pleckstrin homology-like domain, family A, member 3	protein-coding
Merged-chr7-116382180-1	chr7	116382130	116382230	+	0	ZNF217_MCF7_no_dups.txt	intron (NM_001127500, intron 5 of 20)	intron (NM_001127500, intron 5 of 20)	69721	NM_001127500	4233	Hs.132966	NM_000245	ENSG00000105976	MET	AUTS9|HGFR|RCCP2|c-Met	met proto-oncogene (hepatocyte growth factor receptor)	protein-coding
Merged-chr7-8113515-1	chr7	8113465	8113565	+	0	ZNF217_MCF7_no_dups.txt	intron (NM_138426, intron 6 of 7)	intron (NM_138426, intron 6 of 7)	105141	NM_138426	113263	Hs.131673	NM_138426	ENSG00000106415	GLCCI1	FAM117C|GCTR|GIG18|TSSN1	glucocorticoid induced transcript 1	protein-coding
Merged-chr16-75145215-1	chr16	75145165	75145265	+	0	ZNF217_MCF7_no_dups.txt	TTS (NM_153486)	TTS (NM_153486)	5455	NM_194436	197257	Hs.380929	NM_153486	ENSG00000166816	LDHD	DLD	lactate dehydrogenase D	protein-coding
Merged-chr17-64171275-1	chr17	64171225	64171325	+	0	ZNF217_MCF7_no_dups.txt	exon (NM_145036, exon 4 of 27)	exon (NM_145036, exon 4 of 27)	16712	NM_145036	201134	Hs.408676	NM_001037325	ENSG00000154240	CEP112	CCDC46|MACOCO	centrosomal protein 112kDa	protein-coding
Merged-chr2-113351895-1	chr2	113351845	113351945	+	0	ZNF217_MCF7_no_dups.txt	Intergenic	L2|LINE|L2	9859	NM_032309	84269	Hs.375707	NM_032309	ENSG00000125611	CHCHD5	C2orf9	coiled-coil-helix-coiled-coil-helix domain containing 5	protein-coding
Merged-chr5-10954995-1	chr5	10954945	10955045	+	0	ZNF217_MCF7_no_dups.txt	Intergenic	Intergenic	-193608	NM_004394	1611	Hs.75189	NM_004394	ENSG00000112977	DAP	-	death-associated protein	protein-coding
Merged-chr16-5006175-1	chr16	5006125	5006225	+	0	ZNF217_MCF7_no_dups.txt	Intergenic	Intergenic	-2143	NM_014692	9717	Hs.512856	NM_014692	ENSG00000103184	SEC14L5	PRELID4B	SEC14-like 5 (S. cerevisiae)	protein-coding
Merged-chr12-107566455-1	chr12	107566405	107566505	+	0	ZNF217_MCF7_no_dups.txt	Intergenic	Intergenic	-78820	NM_004075	1407	Hs.151573	NM_004075	ENSG00000008405	CRY1	PHLL1	cryptochrome 1 (photolyase-like)	protein-coding
Merged-chr22-33388020-1	chr22	33387970	33388070	+	0	ZNF217_MCF7_no_dups.txt	intron (NM_001135774, intron 2 of 13)	intron (NM_001135774, intron 2 of 13)	14786	NM_003490	8224	Hs.608750	NM_001135774	ENSG00000185666	SYN3	-	synapsin III	protein-coding
Merged-chr3-123355530-1	chr3	123355480	123355580	+	0	ZNF217_MCF7_no_dups.txt	intron (NM_053025, intron 29 of 33)	intron (NM_053025, intron 29 of 33)	-16000	NM_053032	4638	Hs.477375	NM_053025	ENSG00000065534	MYLK	AAT7|KRP|MLCK|MLCK1|MLCK108|MLCK210|MSTP083|MYLK1|smMLCK	myosin light chain kinase	protein-coding
Merged-chr6-7146195-1	chr6	7146145	7146245	+	0	ZNF217_MCF7_no_dups.txt	intron (NM_001003698, intron 1 of 11)	intron (NM_001003698, intron 1 of 11)	38109	NM_001003699	6239	Hs.298248	NM_001003698	ENSG00000124782	RREB1	FINB|HNT|LZ321|RREB-1|Zep-1	ras responsive element binding protein 1	protein-coding
Merged-chr1-118113720-1	chr1	118113670	118113770	+	0	ZNF217_MCF7_no_dups.txt	Intergenic	Intergenic	-34884	NM_017709	54855	Hs.356216	NM_017709	ENSG00000183508	FAM46C	-	family with sequence similarity 46, member C	protein-coding
Merged-chr20-22901730-1	chr20	22901680	22901780	+	0	ZNF217_MCF7_no_dups.txt	Intergenic	Intergenic	-114327	NM_001052	6754	Hs.673846	NM_001052	ENSG00000132671	SSTR4	SS-4-R|SS4-R|SS4R	somatostatin receptor 4	protein-coding
Merged-chr17-8129730-1	chr17	8129680	8129780	+	0	ZNF217_MCF7_no_dups.txt	non-coding (NR_046431, exon 22 of 22)	non-coding (NR_046431, exon 22 of 22)	-2369	NR_026951	284029	Hs.121692	NM_173621		LINC00324	C17orf44|NCRNA00324	long intergenic non-protein coding RNA 324	miscRNA
Merged-chr8-118338090-1	chr8	118338040	118338140	+	0	ZNF217_MCF7_no_dups.txt	Intergenic	MLT1J2|LTR|ERVL-MaLR	190753	NM_001172814	169026	Hs.532270	NM_001172811	ENSG00000164756	SLC30A8	ZNT8|ZnT-8	solute carrier family 30 (zinc transporter), member 8	protein-coding
Merged-chr19-33667995-1	chr19	33667945	33668045	+	0	ZNF217_MCF7_no_dups.txt	Intergenic	CpG	-17604	NM_002333	4037	Hs.515340	NM_002333	ENSG00000130881	LRP3	-	low density lipoprotein receptor-related protein 3	protein-coding
Merged-chr10-28694280-1	chr10	28694230	28694330	+	0	ZNF217_MCF7_no_dups.txt	Intergenic	MLT1J2|LTR|ERVL-MaLR	-123213	NM_173496	143098	Hs.499159	NM_173496	ENSG00000150054	MPP7	-	membrane protein, palmitoylated 7 (MAGUK p55 subfamily member 7)	protein-coding
Merged-chr13-47197140-1	chr13	47197090	47197190	+	0	ZNF217_MCF7_no_dups.txt	intron (NM_015116, intron 1 of 18)	intron (NM_015116, intron 1 of 18)	69844	NM_015116	23143	Hs.507971	NM_001164211	ENSG00000136141	LRCH1	CHDC1|NP81	leucine-rich repeats and calponin homology (CH) domain containing 1	protein-coding
Merged-chr6-151998645-1	chr6	151998595	151998695	+	0	ZNF217_MCF7_no_dups.txt	Intergenic	Intergenic	-12986	NM_001122742	2099	Hs.208124	NM_000125	ENSG00000091831	ESR1	ER|ESR|ESRA|Era|NR3A1	estrogen receptor 1	protein-coding
Merged-chr13-46780380-1	chr13	46780330	46780430	+	0	ZNF217_MCF7_no_dups.txt	Intergenic	Intergenic	-23921	NM_002298	3936	Hs.658408	NM_002298	ENSG00000136167	LCP1	CP64|L-PLASTIN|LC64P|LPL|PLS2	lymphocyte cytosolic protein 1 (L-plastin)	protein-coding
Merged-chr14-71174175-1	chr14	71174125	71174225	+	0	ZNF217_MCF7_no_dups.txt	Intergenic	Intergenic	65671	NM_015351	23508	Hs.79170	NM_015351	ENSG00000133985	TTC9	TTC9A	tetratricopeptide repeat domain 9	protein-coding
Merged-chr1-217834140-1	chr1	217834090	217834190	+	0	ZNF217_MCF7_no_dups.txt	intron (NM_138796, intron 3 of 10)	MLT1I|LTR|ERVL-MaLR	29445	NM_138796	128153	Hs.171130	NM_138796	ENSG00000162814	SPATA17	IQCH|MSRG-11|MSRG11|RP11-144C20.1	spermatogenesis associated 17	protein-coding
Merged-chr5-127254825-1	chr5	127254775	127254875	+	0	ZNF217_MCF7_no_dups.txt	Intergenic	Intergenic	163941	NR_015360	644873	Hs.340623	NR_015360		FLJ33630	-	uncharacterized LOC644873	miscRNA
Merged-chr7-92093955-1	chr7	92093905	92094005	+	0	ZNF217_MCF7_no_dups.txt	Intergenic	Intergenic	17193	NR_052016	57798	Hs.21145	NM_021167	ENSG00000157259	GATAD1	CMD2B|ODAG|RG083M05.2	GATA zinc finger domain containing 1	protein-coding
Merged-chr16-88987455-1	chr16	88987405	88987505	+	0	ZNF217_MCF7_no_dups.txt	intron (NM_005187, intron 1 of 11)	intron (NM_005187, intron 1 of 11)	20153	NM_175931	863	Hs.513811	NM_005187	ENSG00000129993	CBFA2T3	ETO2|MTG16|MTGR2|ZMYND4	core-binding factor, runt domain, alpha subunit 2; translocated to, 3	protein-coding
Merged-chr9-80224875-1	chr9	80224825	80224925	+	0	ZNF217_MCF7_no_dups.txt	intron (NM_004297, intron 1 of 6)	LTR48|LTR|ERV1	38357	NM_004297	9630	Hs.657795	NM_004297	ENSG00000156049	GNA14	-	guanine nucleotide binding protein (G protein), alpha 14	protein-coding
Merged-chr8-142297410-1	chr8	142297360	142297460	+	0	ZNF217_MCF7_no_dups.txt	Intergenic	Intergenic	-53238	NR_024441	731779	Hs.586414	NR_024441		LOC731779	-	uncharacterized LOC731779	miscRNA
Merged-chr17-81014280-1	chr17	81014230	81014330	+	0	ZNF217_MCF7_no_dups.txt	Intergenic	Intergenic	-4594	NM_001009905	146712	Hs.607824	NM_001009905	ENSG00000175711	B3GNTL1	B3GNT8	UDP-GlcNAc:betaGal beta-1,3-N-acetylglucosaminyltransferase-like 1	protein-coding
Merged-chr14-58706625-1	chr14	58706575	58706675	+	0	ZNF217_MCF7_no_dups.txt	Intergenic	tRNA-Lys-AAG|tRNA|tRNA	-4898	NM_002788	5684	Hs.558799	NM_002788	ENSG00000100567	PSMA3	HC8|PSC3	proteasome (prosome, macropain) subunit, alpha type, 3	protein-coding
Merged-chr13-44977755-1	chr13	44977705	44977805	+	0	ZNF217_MCF7_no_dups.txt	Intergenic	Intergenic	29777	NM_001010897	387923	Hs.377972	NM_001010897	ENSG00000151778	SERP2	C13orf21|RP11-269C23.1|bA269C23.1	stress-associated endoplasmic reticulum protein family member 2	protein-coding
Merged-chr9-107827005-1	chr9	107826955	107827055	+	0	ZNF217_MCF7_no_dups.txt	Intergenic	Intergenic	-136478	NM_005502	19	Hs.659274	NM_005502	ENSG00000165029	ABCA1	ABC-1|ABC1|CERP|HDLDT1|TGD	ATP-binding cassette, sub-family A (ABC1), member 1	protein-coding
Merged-chr15-93465180-1	chr15	93465130	93465230	+	0	ZNF217_MCF7_no_dups.txt	intron (NM_001042572, intron 2 of 12)	intron (NM_001042572, intron 2 of 12)	17551	NR_036136	100422995		NR_036136		MIR3175	-	microRNA 3175	miscRNA
Merged-chr15-51200775-1	chr15	51200725	51200825	+	0	ZNF217_MCF7_no_dups.txt	promoter-TSS (NM_007347)	promoter-TSS (NM_007347)	-94	NM_007347	23431	Hs.413366	NM_001252127	ENSG00000081014	AP4E1	CPSQ4|SPG51	adaptor-related protein complex 4, epsilon 1 subunit	protein-coding
Merged-chr10-6443760-1	chr10	6443710	6443810	+	0	ZNF217_MCF7_no_dups.txt	Intergenic	Intergenic	124110	NR_040079	399715	Hs.58963	NR_040079		LOC399715	-	uncharacterized LOC399715	miscRNA
Merged-chr3-18219030-1	chr3	18218980	18219080	+	0	ZNF217_MCF7_no_dups.txt	intron (NM_001257177, intron 4 of 4)	L1ME2z|LINE|L1	214966	NM_001257177	339862	Hs.652981	NR_046199		LOC339862	-	uncharacterized LOC339862	protein-coding
Merged-chr16-19949400-1	chr16	19949350	19949450	+	0	ZNF217_MCF7_no_dups.txt	Intergenic	L2|LINE|L2	-53249	NM_016235	51704	Hs.148685	NM_016235	ENSG00000167191	GPRC5B	RAIG-2|RAIG2	G protein-coupled receptor, family C, group 5, member B	protein-coding
Merged-chr16-57334005-1	chr16	57333955	57334055	+	0	ZNF217_MCF7_no_dups.txt	Intergenic	Intergenic	-15421	NM_015993	51090	Hs.632215	NM_015993	ENSG00000102934	PLLP	PMLP|TM4SF11	plasmolipin	protein-coding
Merged-chr3-11280015-1	chr3	11279965	11280065	+	0	ZNF217_MCF7_no_dups.txt	intron (NM_001098211, intron 1 of 1)	L4|LINE|RTE	12346	NM_001098211	3269	Hs.1570	NM_000861	ENSG00000196639	HRH1	H1-R|hisH1	histamine receptor H1	protein-coding
Merged-chr10-5136930-1	chr10	5136880	5136980	+	0	ZNF217_MCF7_no_dups.txt	intron (NM_001253909, intron 1 of 2)	intron (NM_001253909, intron 1 of 2)	362	NM_003739	8644	Hs.78183	NM_001253908	ENSG00000196139	AKR1C3	DD3|DDX|HA1753|HAKRB|HAKRe|HSD17B5|PGFS|hluPGFS	aldo-keto reductase family 1, member C3 (3-alpha hydroxysteroid dehydrogenase, type II)	protein-coding
Merged-chr3-161033910-1	chr3	161033860	161033960	+	0	ZNF217_MCF7_no_dups.txt	Intergenic	Intergenic	55961	NM_001040100	165679	Hs.704270	NM_145035	ENSG00000196542	SPTSSB	ADMP|C3orf57|SSSPTB	serine palmitoyltransferase, small subunit B	protein-coding
Merged-chr21-44937615-1	chr21	44937565	44937665	+	0	ZNF217_MCF7_no_dups.txt	Intergenic	Intergenic	-39512	NR_026863	114038	Hs.592161	NR_026863		LINC00313	C21orf84|NCRNA00313	long intergenic non-protein coding RNA 313	miscRNA
Merged-chr12-132374190-1	chr12	132374140	132374240	+	0	ZNF217_MCF7_no_dups.txt	Intergenic	LTR29|LTR|ERV1	-5089	NM_003565	8408	Hs.47061	NM_003565	ENSG00000177169	ULK1	ATG1|ATG1A|UNC51|Unc51.1|hATG1	unc-51-like kinase 1 (C. elegans)	protein-coding
Merged-chr5-142623720-1	chr5	142623670	142623770	+	0	ZNF217_MCF7_no_dups.txt	Intergenic	Intergenic	159534	NM_001024094	2908	Hs.122926	NM_000176	ENSG00000113580	NR3C1	GCCR|GCR|GR|GRL	nuclear receptor subfamily 3, group C, member 1 (glucocorticoid receptor)	protein-coding
Merged-chr4-76810845-1	chr4	76810795	76810895	+	0	ZNF217_MCF7_no_dups.txt	intron (NM_006239, intron 5 of 16)	L2a|LINE|L2	12836	NM_006239	5470	Hs.290873	NM_006239	ENSG00000156194	PPEF2	PPP7CB	protein phosphatase, EF-hand calcium binding domain 2	protein-coding
Merged-chr8-91662270-1	chr8	91662220	91662320	+	0	ZNF217_MCF7_no_dups.txt	Intergenic	LTR33|LTR|ERVL	-4137	NM_001008495	169200	Hs.737401	NM_001008495	ENSG00000180694	TMEM64	-	transmembrane protein 64	protein-coding
Merged-chr7-33756360-1	chr7	33756310	33756410	+	0	ZNF217_MCF7_no_dups.txt	Intergenic	Intergenic	-188163	NM_133468	168667	Hs.735847	NM_133468	ENSG00000164619	BMPER	CRIM3|CV-2|CV2	BMP binding endothelial regulator	protein-coding
Merged-chr17-60968640-1	chr17	60968590	60968690	+	0	ZNF217_MCF7_no_dups.txt	intron (NR_036146, intron 3 of 3)	intron (NR_036146, intron 3 of 3)	-82935	NM_152598	162333	Hs.665663	NM_001100875	ENSG00000173838	2014-03-10	MARCH-X|RNF190	membrane-associated ring finger (C3HC4) 10, E3 ubiquitin protein ligase	protein-coding
Merged-chr11-71781120-1	chr11	71781070	71781170	+	0	ZNF217_MCF7_no_dups.txt	intron (NM_006185, intron 1 of 26)	intron (NM_006185, intron 1 of 26)	2228	NR_036123	100422953		NR_036123		MIR3165	-	microRNA 3165	miscRNA
Merged-chr6-144587490-1	chr6	144587440	144587540	+	0	ZNF217_MCF7_no_dups.txt	Intergenic	Intergenic	-25383	NM_007124	7402	Hs.133135	NM_007124	ENSG00000152818	UTRN	DMDL|DRP|DRP1	utrophin	protein-coding
Merged-chr12-69753660-1	chr12	69753610	69753710	+	0	ZNF217_MCF7_no_dups.txt	5' UTR (NM_006530, exon 1 of 7)	5' UTR (NM_006530, exon 1 of 7)	128	NM_006530	8089	Hs.4029	NM_006530	ENSG00000127337	YEATS4	4930573H17Rik|B230215M10Rik|GAS41|NUBI-1|YAF9	YEATS domain containing 4	protein-coding
Merged-chr13-43294725-1	chr13	43294675	43294775	+	0	ZNF217_MCF7_no_dups.txt	Intergenic	Intergenic	-60961	NM_182508	144809	Hs.16970	NM_182508	ENSG00000179813	FAM216B	C13orf30	family with sequence similarity 216, member B	protein-coding
Merged-chr7-32530005-1	chr7	32529955	32530055	+	0	ZNF217_MCF7_no_dups.txt	promoter-TSS (NM_012322)	promoter-TSS (NM_012322)	18	NM_012322	23658	Hs.424908	NM_001130710	ENSG00000106355	LSM5	YER146W	LSM5 homolog, U6 small nuclear RNA associated (S. cerevisiae)	protein-coding
Merged-chr3-39302625-1	chr3	39302575	39302675	+	0	ZNF217_MCF7_no_dups.txt	Intergenic	Intergenic	18902	NM_001337	1524	Hs.78913	NM_001171171	ENSG00000168329	CX3CR1	CCRL1|CMKBRL1|CMKDR1|GPR13|GPRV28|V28	chemokine (C-X3-C motif) receptor 1	protein-coding
Merged-chr16-68867310-1	chr16	68867260	68867360	+	0	ZNF217_MCF7_no_dups.txt	exon (NM_004360, exon 16 of 16)	exon (NM_004360, exon 16 of 16)	-10199	NM_024562	79613	Hs.13526	NM_024562	ENSG00000103047	TMCO7	-	transmembrane and coiled-coil domains 7	protein-coding
Merged-chr16-68321970-1	chr16	68321920	68322020	+	0	ZNF217_MCF7_no_dups.txt	intron (NM_001076785, intron 5 of 11)	intron (NM_001076785, intron 5 of 11)	22898	NM_032178	84138	Hs.729520	NM_032178	ENSG00000103061	SLC7A6OS	-	solute carrier family 7, member 6 opposite strand	protein-coding
Merged-chr16-71002605-1	chr16	71002555	71002655	+	0	ZNF217_MCF7_no_dups.txt	intron (NM_001270974, intron 36 of 85)	L1MDa|LINE|L1	-167544	NM_018052	55697	Hs.445061	NM_018052	ENSG00000103043	VAC14	ArPIKfyve|TAX1BP2|TRX	Vac14 homolog (S. cerevisiae)	protein-coding
Merged-chr8-56903730-1	chr8	56903680	56903780	+	0	ZNF217_MCF7_no_dups.txt	intron (NM_002350, intron 10 of 12)	intron (NM_002350, intron 10 of 12)	82730	NR_002437	26795		NR_002437		SNORD54	RNU54|U54	small nucleolar RNA, C/D box 54	snoRNA
Merged-chr8-126245220-1	chr8	126245170	126245270	+	0	ZNF217_MCF7_no_dups.txt	intron (NM_173685, intron 5 of 7)	intron (NM_173685, intron 5 of 7)	141137	NM_173685	286053	Hs.388297	NM_173685	ENSG00000156831	NSMCE2	C8orf36|MMS21|NSE2	non-SMC element 2, MMS21 homolog (S. cerevisiae)	protein-coding
Merged-chr6-27487350-1	chr6	27487300	27487400	+	0	ZNF217_MCF7_no_dups.txt	Intergenic	tRNA-Gln-CAG|tRNA|tRNA	-46453	NM_007149	7738	Hs.158174	NM_007149	ENSG00000096654	ZNF184	-	zinc finger protein 184	protein-coding
Merged-chr5-116753310-1	chr5	116753260	116753360	+	0	ZNF217_MCF7_no_dups.txt	intron (NR_046089, intron 1 of 5)	intron (NR_046089, intron 1 of 5)	2102	NR_046089	728342	Hs.434420	NR_046089		LOC728342	-	uncharacterized LOC728342	miscRNA
Merged-chr17-73402380-1	chr17	73402330	73402430	+	0	ZNF217_MCF7_no_dups.txt	promoter-TSS (NM_002086)	promoter-TSS (NM_002086)	230	NR_037449	100500841		NR_037449		MIR3678	-	microRNA 3678	miscRNA
Merged-chr21-30591330-1	chr21	30591280	30591380	+	0	ZNF217_MCF7_no_dups.txt	intron (NR_027072, intron 1 of 1)	L1MEd|LINE|L1	25515	NR_027072	193629	Hs.720711	NR_027072		LINC00189	C21orf109|NCRNA00189	long intergenic non-protein coding RNA 189	miscRNA
Merged-chr20-13619880-1	chr20	13619830	13619930	+	0	ZNF217_MCF7_no_dups.txt	promoter-TSS (NM_017714)	promoter-TSS (NM_017714)	-297	NM_017714	55617	Hs.348297	NM_017714	ENSG00000089123	TASP1	C20orf13|dJ585I14.2	taspase, threonine aspartase, 1	protein-coding
Merged-chr9-114385080-1	chr9	114385030	114385130	+	0	ZNF217_MCF7_no_dups.txt	Intergenic	Intergenic	-8552	NR_037148	548645	Hs.534196	NM_001015882	ENSG00000059769	DNAJC25	bA16L21.2.1	DnaJ (Hsp40) homolog, subfamily C , member 25	protein-coding
Merged-chr10-29421870-1	chr10	29421820	29421920	+	0	ZNF217_MCF7_no_dups.txt	Intergenic	Intergenic	-156120	NM_032517	84569	Hs.558572	NM_032517	ENSG00000120563	LYZL1	KAAG648|LYC2|PRO1278|bA534G20.1	lysozyme-like 1	protein-coding
Merged-chr15-75660960-1	chr15	75660910	75661010	+	0	ZNF217_MCF7_no_dups.txt	promoter-TSS (NM_006715)	promoter-TSS (NM_006715)	8	NM_001256496	4123	Hs.598731	NM_001256494	ENSG00000140400	MAN2C1	MAN6A8|MANA|MANA1	mannosidase, alpha, class 2C, member 1	protein-coding
Merged-chr2-9692850-1	chr2	9692800	9692900	+	0	ZNF217_MCF7_no_dups.txt	intron (NM_003183, intron 1 of 18)	intron (NM_003183, intron 1 of 18)	3067	NM_003183	6868	Hs.404914	NM_003183	ENSG00000151694	ADAM17	ADAM18|CD156B|CSVP|NISBD|TACE	ADAM metallopeptidase domain 17	protein-coding
Merged-chr15-72039405-1	chr15	72039355	72039455	+	0	ZNF217_MCF7_no_dups.txt	intron (NM_024817, intron 12 of 16)	intron (NM_024817, intron 12 of 16)	-63489	NM_014249	10002	Hs.187354	NM_014249		NR2E3	ESCS|PNR|RNR|RP37|rd7	nuclear receptor subfamily 2, group E, member 3	protein-coding
Merged-chr8-93995790-1	chr8	93995740	93995840	+	0	ZNF217_MCF7_no_dups.txt	Intergenic	MLT1J2|LTR|ERVL-MaLR	-17418	NM_001171798	286144	Hs.440643	NM_001171795	ENSG00000205133	TRIQK	C8orf83|PRO0845|UPF0599	triple QxxK/R motif containing	protein-coding
Merged-chr16-3232710-1	chr16	3232660	3232760	+	0	ZNF217_MCF7_no_dups.txt	Intergenic	Intergenic	-21537	NM_012360	4992	Hs.664502	NM_012360	ENSG00000168124	OR1F1	OLFMF|OR16-36|OR16-37|OR16-88|OR16-89|OR16-90|OR1F10|OR1F13P|OR1F4|OR1F5|OR1F6|OR1F7|OR1F8|OR1F9|OR3-145|ORL1023	olfactory receptor, family 1, subfamily F, member 1	protein-coding
Merged-chr14-24299565-1	chr14	24299515	24299615	+	0	ZNF217_MCF7_no_dups.txt	Intergenic	L2c|LINE|L2	-123400	NM_021004	10901	Hs.740605	NM_021004	ENSG00000157326	DHRS4	CR|NRDR|PHCR|PSCD|SCAD-SRL|SDR-SRL|SDR25C1|SDR25C2	dehydrogenase/reductase (SDR family) member 4	protein-coding
Merged-chr8-122709390-1	chr8	122709340	122709440	+	0	ZNF217_MCF7_no_dups.txt	Intergenic	Intergenic	-55760	NM_005328	3037	Hs.159226	NM_005328	ENSG00000170961	HAS2	-	hyaluronan synthase 2	protein-coding
Merged-chr2-159581580-1	chr2	159581530	159581630	+	0	ZNF217_MCF7_no_dups.txt	Intergenic	Intergenic	-70249	NM_001017920	92196	Hs.59761	NM_001017920	ENSG00000163331	DAPL1	-	death associated protein-like 1	protein-coding
Merged-chr1-147735810-1	chr1	147735760	147735860	+	0	ZNF217_MCF7_no_dups.txt	Intergenic	U1|snRNA|snRNA	70868	NR_049810	100847044		NR_049810		MIR5087	-	microRNA 5087	miscRNA
Merged-chr16-30968325-1	chr16	30968275	30968375	+	0	ZNF217_MCF7_no_dups.txt	promoter-TSS (NM_014712)	promoter-TSS (NM_014712)	-290	NM_014712	9739	Hs.297483	NM_014712	ENSG00000099381	SETD1A	KMT2F|Set1|Set1A	SET domain containing 1A	protein-coding
Merged-chr16-78991470-1	chr16	78991420	78991520	+	0	ZNF217_MCF7_no_dups.txt	intron (NM_016373, intron 8 of 8)	intron (NM_016373, intron 8 of 8)	643152	NM_005360	4094	Hs.134859	NM_001031804	ENSG00000178573	MAF	CCA4|c-MAF	v-maf musculoaponeurotic fibrosarcoma oncogene homolog (avian)	protein-coding
Merged-chr8-125126070-1	chr8	125126020	125126120	+	0	ZNF217_MCF7_no_dups.txt	intron (NM_001039112, intron 39 of 40)	L1MC4|LINE|L1	-73047	NR_040044	439941	Hs.683919	NM_001038706		FER1L6-AS1	C8orf54	FER1L6 antisense RNA 1	miscRNA
Merged-chr14-70072710-1	chr14	70072660	70072760	+	0	ZNF217_MCF7_no_dups.txt	Intergenic	Intergenic	-5600	NM_014734	9766	Hs.440025	NM_014734	ENSG00000100647	KIAA0247	-	KIAA0247	protein-coding
Merged-chr3-124778835-1	chr3	124778785	124778885	+	0	ZNF217_MCF7_no_dups.txt	Intergenic	Intergenic	-4033	NM_020733	57493	Hs.477420	NM_020733	ENSG00000173706	HEG1	HEG|MST112|MSTP112	HEG homolog 1 (zebrafish)	protein-coding
Merged-chr17-8125605-1	chr17	8125555	8125655	+	0	ZNF217_MCF7_no_dups.txt	intron (NR_026951, intron 2 of 2)	tRNA-Asp-GAY|tRNA|tRNA	1756	NR_026951	284029	Hs.121692	NM_173621		LINC00324	C17orf44|NCRNA00324	long intergenic non-protein coding RNA 324	miscRNA
Merged-chr12-100160370-1	chr12	100160320	100160420	+	0	ZNF217_MCF7_no_dups.txt	intron (NM_152788, intron 8 of 25)	intron (NM_152788, intron 8 of 25)	118842	NM_153364	196472	Hs.591011	NM_153364	ENSG00000180219	FAM71C	-	family with sequence similarity 71, member C	protein-coding
Merged-chr12-53289555-1	chr12	53289505	53289605	+	0	ZNF217_MCF7_no_dups.txt	Intergenic	MER112|DNA|hAT-Charlie	9313	NM_002273	3856	Hs.708445	NM_001256282	ENSG00000170421	KRT8	CARD2|CK-8|CK8|CYK8|K2C8|K8|KO	keratin 8	protein-coding
Merged-chr3-37225170-1	chr3	37225120	37225220	+	0	ZNF217_MCF7_no_dups.txt	Intergenic	Intergenic	-7319	NM_006309	9209	Hs.740522	NM_001134369	ENSG00000093167	LRRFIP2	HUFI-2	leucine rich repeat (in FLII) interacting protein 2	protein-coding
Merged-chr2-112814010-1	chr2	112813960	112814060	+	0	ZNF217_MCF7_no_dups.txt	intron (NM_032824, intron 1 of 18)	intron (NM_032824, intron 1 of 18)	1210	NM_032824	84910	Hs.656298	NM_032824	ENSG00000153214	TMEM87B	-	transmembrane protein 87B	protein-coding
Merged-chr2-113403120-1	chr2	113403070	113403170	+	0	ZNF217_MCF7_no_dups.txt	promoter-TSS (NM_005415)	promoter-TSS (NM_005415)	-314	NM_005415	6574	Hs.732750	NM_005415	ENSG00000144136	SLC20A1	GLVR1|Glvr-1|PIT1|PiT-1	solute carrier family 20 (phosphate transporter), member 1	protein-coding
Merged-chr7-2477250-1	chr7	2477200	2477300	+	0	ZNF217_MCF7_no_dups.txt	Intergenic	Intergenic	34055	NM_018641	55501	Hs.703741	NM_001243794	ENSG00000136213	CHST12	C4S-2|C4ST-2|C4ST2	carbohydrate (chondroitin 4) sulfotransferase 12	protein-coding
Merged-chr8-124289250-1	chr8	124289200	124289300	+	0	ZNF217_MCF7_no_dups.txt	Intergenic	Intergenic	-1469	NR_037873	11244	Hs.521800	NM_001017926	ENSG00000165156	ZHX1	-	zinc fingers and homeoboxes 1	protein-coding
Merged-chr2-164028915-1	chr2	164028865	164028965	+	0	ZNF217_MCF7_no_dups.txt	Intergenic	Intergenic	-333658	NM_033272	90134	Hs.657413	NM_033272	ENSG00000184611	KCNH7	ERG3|HERG3|Kv11.3	potassium voltage-gated channel, subfamily H (eag-related), member 7	protein-coding
Merged-chr16-14266950-1	chr16	14266900	14267000	+	0	ZNF217_MCF7_no_dups.txt	intron (NM_014048, intron 3 of 16)	intron (NM_014048, intron 3 of 16)	101754	NM_014048	57496	Hs.49143	NM_014048	ENSG00000186260	MKL2	MRTF-B|NPD001	MKL/myocardin-like 2	protein-coding
Merged-chr1-160983630-1	chr1	160983580	160983680	+	0	ZNF217_MCF7_no_dups.txt	intron (NM_016946, intron 1 of 9)	intron (NM_016946, intron 1 of 9)	7503	NM_016946	50848	Hs.517293	NM_016946	ENSG00000158769	F11R	CD321|JAM|JAM1|JAMA|JCAM|KAT|PAM-1	F11 receptor	protein-coding
Merged-chr11-66189270-1	chr11	66189220	66189320	+	0	ZNF217_MCF7_no_dups.txt	intron (NM_178864, intron 1 of 7)	CpG-4401	795	NM_178864	266743	Hs.256036	NM_178864	ENSG00000174576	NPAS4	Le-PAS|NXF|PASD10|bHLHe79	neuronal PAS domain protein 4	protein-coding
Merged-chr1-109102485-1	chr1	109102435	109102535	+	0	ZNF217_MCF7_no_dups.txt	promoter-TSS (NM_001010883)	promoter-TSS (NM_001010883)	-486	NM_001010883	284611	Hs.200230	NM_001010883	ENSG00000162636	FAM102B	-	family with sequence similarity 102, member B	protein-coding
Merged-chr20-57556005-1	chr20	57555955	57556055	+	0	ZNF217_MCF7_no_dups.txt	promoter-TSS (NM_198976)	promoter-TSS (NM_198976)	-258	NM_198976	51497	Hs.517148	NM_198976	ENSG00000101158	TH1L	NELF-C|NELF-D|TH1	TH1-like (Drosophila)	protein-coding
Merged-chr5-150022290-1	chr5	150022240	150022340	+	0	ZNF217_MCF7_no_dups.txt	intron (NM_001109974, intron 1 of 1)	intron (NM_001109974, intron 1 of 1)	2083	NM_007286	11346	Hs.435228	NM_001109974	ENSG00000171992	SYNPO	-	synaptopodin	protein-coding
Merged-chr20-40808505-1	chr20	40808455	40808555	+	0	ZNF217_MCF7_no_dups.txt	intron (NM_133170, intron 17 of 31)	intron (NM_133170, intron 17 of 31)	-561372	NM_032221	84181	Hs.741381	NM_032221	ENSG00000124177	CHD6	CHD5|RIGB	chromodomain helicase DNA binding protein 6	protein-coding
Merged-chr2-71954985-1	chr2	71954935	71955035	+	0	ZNF217_MCF7_no_dups.txt	Intergenic	Intergenic	261153	NM_001130987	8291	Hs.252180	NM_001130455	ENSG00000135636	DYSF	FER1L1|LGMD2B|MMD1	dysferlin, limb girdle muscular dystrophy 2B (autosomal recessive)	protein-coding
Merged-chr1-150336375-1	chr1	150336325	150336425	+	0	ZNF217_MCF7_no_dups.txt	promoter-TSS (NM_015203)	promoter-TSS (NM_015203)	-615	NM_015203	23248	Hs.213666	NM_015203	ENSG00000163125	RPRD2	KIAA0460	regulation of nuclear pre-mRNA domain containing 2	protein-coding
Merged-chr8-103360755-1	chr8	103360705	103360805	+	0	ZNF217_MCF7_no_dups.txt	intron (NM_015902, intron 5 of 58)	intron (NM_015902, intron 5 of 58)	64162	NM_015902	51366	Hs.492445	NM_015902	ENSG00000104517	UBR5	DD5|EDD|EDD1|HYD	ubiquitin protein ligase E3 component n-recognin 5	protein-coding
Merged-chr3-81345225-1	chr3	81345175	81345275	+	0	ZNF217_MCF7_no_dups.txt	Intergenic	LTR33C|LTR|ERVL	465725	NM_000158	2632	Hs.436062	NM_000158	ENSG00000114480	GBE1	APBD|GBE|GSD4	glucan (1,4-alpha-), branching enzyme 1	protein-coding
Merged-chr9-80125770-1	chr9	80125720	80125820	+	0	ZNF217_MCF7_no_dups.txt	intron (NM_004297, intron 2 of 6)	intron (NM_004297, intron 2 of 6)	137462	NM_004297	9630	Hs.657795	NM_004297	ENSG00000156049	GNA14	-	guanine nucleotide binding protein (G protein), alpha 14	protein-coding
Merged-chr1-205265010-1	chr1	205264960	205265060	+	0	ZNF217_MCF7_no_dups.txt	Intergenic	L2a|LINE|L2	25873	NM_030952	81788	Hs.497512	NM_030952	ENSG00000163545	NUAK2	SNARK	NUAK family, SNF1-like kinase, 2	protein-coding
Merged-chr2-131094765-1	chr2	131094715	131094815	+	0	ZNF217_MCF7_no_dups.txt	Intergenic	tRNA-Glu-GAG_|tRNA|tRNA	5157	NM_032357	84317	Hs.104203	NM_032357	ENSG00000136710	CCDC115	ccp1	coiled-coil domain containing 115	protein-coding
Merged-chr3-142297785-1	chr3	142297735	142297835	+	0	ZNF217_MCF7_no_dups.txt	promoter-TSS (NM_001184)	promoter-TSS (NM_001184)	-117	NM_001184	545	Hs.271791	NM_001184	ENSG00000175054	ATR	FCTCS|FRP1|MEC1|SCKL|SCKL1	ataxia telangiectasia and Rad3 related	protein-coding
Merged-chr2-10093860-1	chr2	10093810	10093910	+	0	ZNF217_MCF7_no_dups.txt	intron (NM_198182, intron 1 of 15)	intron (NM_198182, intron 1 of 15)	2068	NM_198182	29841	Hs.418493	NM_198182	ENSG00000134317	GRHL1	LBP32|MGR|NH32|TFCP2L2	grainyhead-like 1 (Drosophila)	protein-coding
Merged-chr10-5895540-1	chr10	5895490	5895590	+	0	ZNF217_MCF7_no_dups.txt	Intergenic	AluSq|SINE|Alu	-35995	NM_001258452	84893	Hs.498543	NM_001258452	ENSG00000134452	FBXO18	FBH1|Fbx18	F-box protein, helicase, 18	protein-coding
Merged-chr12-49741155-1	chr12	49741105	49741205	+	0	ZNF217_MCF7_no_dups.txt	5' UTR (NM_024902, exon 1 of 3)	5' UTR (NM_024902, exon 1 of 3)	114	NM_024902	79962	Hs.659300	NM_024902	ENSG00000178401	DNAJC22	wus	DnaJ (Hsp40) homolog, subfamily C, member 22	protein-coding
Merged-chr14-57221835-1	chr14	57221785	57221885	+	0	ZNF217_MCF7_no_dups.txt	Intergenic	Intergenic	50546	NM_172337	5015	Hs.741558	NM_001270523	ENSG00000165588	OTX2	CPHD6|MCOPS5	orthodenticle homeobox 2	protein-coding
Merged-chr5-64835880-1	chr5	64835830	64835930	+	0	ZNF217_MCF7_no_dups.txt	intron (NM_022145, intron 6 of 10)	MLT-int|LTR|ERVL-MaLR	23115	NM_001267038	64105	Hs.529778	NM_001267038	ENSG00000123219	CENPK	AF5alpha|CENP-K|P33|Solt	centromere protein K	protein-coding
Merged-chr17-61154760-1	chr17	61154710	61154810	+	0	ZNF217_MCF7_no_dups.txt	intron (NM_025185, intron 2 of 24)	HAL1|LINE|L1	67862	NM_025185	26115	Hs.410889	NM_015623	ENSG00000170921	TANC2	ROLSA|rols	tetratricopeptide repeat, ankyrin repeat and coiled-coil containing 2	protein-coding
Merged-chr8-102373590-1	chr8	102373540	102373640	+	0	ZNF217_MCF7_no_dups.txt	Intergenic	Intergenic	-7531	NR_002182	83955	Hs.567608	NR_002182		NACAP1	-	nascent-polypeptide-associated complex alpha polypeptide pseudogene 1	pseudo
Merged-chr12-113683890-1	chr12	113683840	113683940	+	0	ZNF217_MCF7_no_dups.txt	intron (NM_001143819, intron 3 of 28)	intron (NM_001143819, intron 3 of 28)	24630	NM_001143819	53373	Hs.524763	NM_001143819	ENSG00000186815	TPCN1	TPC1	two pore segment channel 1	protein-coding
Merged-chr9-95861010-1	chr9	95860960	95861060	+	0	ZNF217_MCF7_no_dups.txt	intron (NM_032310, intron 1 of 5)	intron (NM_032310, intron 1 of 5)	2560	NM_032310	84270	Hs.434213	NM_032310	ENSG00000165233	C9orf89	BinCARD|bA370F5.1	chromosome 9 open reading frame 89	protein-coding
Merged-chr3-149531205-1	chr3	149531155	149531255	+	0	ZNF217_MCF7_no_dups.txt	intron (NM_183381, intron 1 of 9)	CpG	730	NM_183381	11342	Hs.12333	NM_007282	ENSG00000082996	RNF13	RZF	ring finger protein 13	protein-coding
Merged-chr1-181104120-1	chr1	181104070	181104170	+	0	ZNF217_MCF7_no_dups.txt	Intergenic	Intergenic	46482	NM_016545	51278	Hs.730689	NM_016545	ENSG00000162783	IER5	SBBI48	immediate early response 5	protein-coding
Merged-chr1-12538365-1	chr1	12538315	12538415	+	0	ZNF217_MCF7_no_dups.txt	intron (NM_018156, intron 66 of 68)	intron (NM_018156, intron 66 of 68)	-28935	NR_003025	677885	Hs.721005	NR_003025		SNORA59A	ACA59	small nucleolar RNA, H/ACA box 59A	snoRNA
Merged-chr21-44753295-1	chr21	44753245	44753345	+	0	ZNF217_MCF7_no_dups.txt	Intergenic	Intergenic	93707	NM_173354	150094	Hs.282113	NM_173354	ENSG00000142178	SIK1	MSK|SIK|SNF1LK	salt-inducible kinase 1	protein-coding
Merged-chr6-26313195-1	chr6	26313145	26313245	+	0	ZNF217_MCF7_no_dups.txt	Intergenic	Intergenic	-27468	NM_003543	8365	Hs.591790	NM_003543	ENSG00000158406	HIST1H4H	H4/h|H4FH	histone cluster 1, H4h	protein-coding
Merged-chr8-107669685-1	chr8	107669635	107669735	+	0	ZNF217_MCF7_no_dups.txt	promoter-TSS (NM_181354)	promoter-TSS (NM_181354)	-351	NM_181354	55074	Hs.740427	NM_001198532	ENSG00000164830	OXR1	-	oxidation resistance 1	protein-coding
Merged-chr6-26331720-1	chr6	26331670	26331770	+	0	ZNF217_MCF7_no_dups.txt	Intergenic	tRNA-Trp-TGG|tRNA|tRNA	-33678	NM_001197249	11118	Hs.376046	NM_001197246	ENSG00000186470	BTN3A2	BT3.2|BT3.3|BTF4	butyrophilin, subfamily 3, member A2	protein-coding
Merged-chr16-89110080-1	chr16	89110030	89110130	+	0	ZNF217_MCF7_no_dups.txt	Intergenic	Intergenic	-50137	NM_001243279	197322	Hs.720526	NM_001127214	ENSG00000176715	ACSF3	-	acyl-CoA synthetase family member 3	protein-coding
Merged-chr1-108291330-1	chr1	108291280	108291380	+	0	ZNF217_MCF7_no_dups.txt	intron (NM_006113, intron 15 of 26)	intron (NM_006113, intron 15 of 26)	-60204	NM_001079874	10451	Hs.267659	NM_001079874	ENSG00000134215	VAV3	-	vav 3 guanine nucleotide exchange factor	protein-coding
Merged-chr18-46463970-1	chr18	46463920	46464020	+	0	ZNF217_MCF7_no_dups.txt	intron (NM_001190823, intron 1 of 1)	intron (NM_001190823, intron 1 of 1)	5207	NM_001190823	4092	Hs.465087	NM_001190821	ENSG00000101665	SMAD7	CRCS3|MADH7|MADH8	SMAD family member 7	protein-coding
Merged-chr2-27544080-1	chr2	27544030	27544130	+	0	ZNF217_MCF7_no_dups.txt	intron (NM_002437, intron 2 of 7)	intron (NM_002437, intron 2 of 7)	1889	NM_002437	4358	Hs.75659	NM_002437	ENSG00000115204	MPV17	MTDPS6|SYM1	MpV17 mitochondrial inner membrane protein	protein-coding
Merged-chr1-150534015-1	chr1	150533965	150534065	+	0	ZNF217_MCF7_no_dups.txt	TTS (NM_019032)	TTS (NM_019032)	9610	NR_036211	100422997		NR_036211		MIR4257	-	microRNA 4257	miscRNA
Merged-chr21-42485535-1	chr21	42485485	42485585	+	0	ZNF217_MCF7_no_dups.txt	Intergenic	Intergenic	34456	NR_024100	284835	Hs.106234	NR_024100		LINC00323	C21orf130|NCRNA00323|PRED42	long intergenic non-protein coding RNA 323	miscRNA
Merged-chr20-61451010-1	chr20	61450960	61451060	+	0	ZNF217_MCF7_no_dups.txt	intron (NM_001853, intron 4 of 31)	intron (NM_001853, intron 4 of 31)	2596	NM_001853	1299	Hs.716639	NM_001853	ENSG00000092758	COL9A3	DJ885L7.4.1|EDM3|IDD|MED	collagen, type IX, alpha 3	protein-coding
Merged-chr3-167812845-1	chr3	167812795	167812895	+	0	ZNF217_MCF7_no_dups.txt	intron (NM_014498, intron 1 of 15)	CpG	572	NM_014498	27333	Hs.143600	NM_014498	ENSG00000173905	GOLIM4	GIMPC|GOLPH4|GPP130|P138	golgi integral membrane protein 4	protein-coding
Merged-chr21-43758255-1	chr21	43758205	43758305	+	0	ZNF217_MCF7_no_dups.txt	Intergenic	Intergenic	12953	NM_005423	7032	Hs.2979	NM_005423	ENSG00000160181	TFF2	SML1|SP	trefoil factor 2	protein-coding
Merged-chr16-85028715-1	chr16	85028665	85028765	+	0	ZNF217_MCF7_no_dups.txt	intron (NM_017740, intron 2 of 7)	intron (NM_017740, intron 2 of 7)	16426	NM_017740	55625	Hs.723447	NM_001145548	ENSG00000153786	ZDHHC7	DHHC7|SERZ-B|SERZ1|ZNF370	zinc finger, DHHC-type containing 7	protein-coding
Merged-chr10-3580770-1	chr10	3580720	3580820	+	0	ZNF217_MCF7_no_dups.txt	Intergenic	Intergenic	246703	NM_001160125	1316	Hs.709396	NM_001160124	ENSG00000067082	KLF6	BCD1|CBA1|COPEB|CPBP|GBF|PAC1|ST12|ZF9	Kruppel-like factor 6	protein-coding
Merged-chr9-125703660-1	chr9	125703610	125703710	+	0	ZNF217_MCF7_no_dups.txt	intron (NM_012197, intron 1 of 25)	intron (NM_012197, intron 1 of 25)	372	NM_012197	23637	Hs.271341	NM_012197	ENSG00000011454	RABGAP1	GAPCENA|RP11-123N4.2|TBC1D11	RAB GTPase activating protein 1	protein-coding
Merged-chr1-180992190-1	chr1	180992140	180992240	+	0	ZNF217_MCF7_no_dups.txt	promoter-TSS (NM_005819)	promoter-TSS (NM_005819)	-144	NM_005819	10228	Hs.737037	NM_005819	ENSG00000135823	STX6	-	syntaxin 6	protein-coding
Merged-chr8-122709885-1	chr8	122709835	122709935	+	0	ZNF217_MCF7_no_dups.txt	Intergenic	Intergenic	-56255	NM_005328	3037	Hs.159226	NM_005328	ENSG00000170961	HAS2	-	hyaluronan synthase 2	protein-coding
Merged-chr1-117392715-1	chr1	117392665	117392765	+	0	ZNF217_MCF7_no_dups.txt	Intergenic	Intergenic	-59974	NM_020440	5738	Hs.418093	NM_020440	ENSG00000134247	PTGFRN	CD315|CD9P-1|EWI-F|FPRP|SMAP-6	prostaglandin F2 receptor negative regulator	protein-coding
Merged-chr12-89573265-1	chr12	89573215	89573315	+	0	ZNF217_MCF7_no_dups.txt	Intergenic	Intergenic	-159796	NR_038385	728084	Hs.132563	NR_038385		LOC728084	-	uncharacterized LOC728084	miscRNA
Merged-chr6-28864080-1	chr6	28864030	28864130	+	0	ZNF217_MCF7_no_dups.txt	Intergenic	tRNA-Leu-TTG|tRNA|tRNA	27688	NM_006510	5987	Hs.440382	NM_006510	ENSG00000204713	TRIM27	RFP|RNF76	tripartite motif containing 27	protein-coding
Merged-chr21-32903445-1	chr21	32903395	32903495	+	0	ZNF217_MCF7_no_dups.txt	intron (NM_003253, intron 1 of 28)	intron (NM_003253, intron 1 of 28)	27845	NM_003253	7074	Hs.517228	NM_003253	ENSG00000156299	TIAM1	-	T-cell lymphoma invasion and metastasis 1	protein-coding
Merged-chr17-61920240-1	chr17	61920190	61920290	+	0	ZNF217_MCF7_no_dups.txt	5' UTR (NM_001098426, exon 1 of 13)	5' UTR (NM_001098426, exon 1 of 13)	111	NM_001098426	6603	Hs.250581	NM_001098426	ENSG00000108604	SMARCD2	BAF60B|CRACD2|Rsc6p	SWI/SNF related, matrix associated, actin dependent regulator of chromatin, subfamily d, member 2	protein-coding
Merged-chr7-127983945-1	chr7	127983895	127983995	+	0	ZNF217_MCF7_no_dups.txt	promoter-TSS (NM_001166135)	promoter-TSS (NM_001166135)	17	NM_001166135	55131	Hs.274263	NM_001166135	ENSG00000106344	RBM28	-	RNA binding motif protein 28	protein-coding
Merged-chr17-61702575-1	chr17	61702525	61702625	+	0	ZNF217_MCF7_no_dups.txt	intron (NM_203351, intron 1 of 16)	intron (NM_203351, intron 1 of 16)	2774	NM_203351	4215	Hs.29282	NM_002401	ENSG00000198909	MAP3K3	MAPKKK3|MEKK3	mitogen-activated protein kinase kinase kinase 3	protein-coding
Merged-chr20-58229520-1	chr20	58229470	58229570	+	0	ZNF217_MCF7_no_dups.txt	intron (NM_080672, intron 1 of 12)	L1MC5|LINE|L1	-22196	NM_001199506	116154	Hs.473218	NM_001199505	ENSG00000087495	PHACTR3	C20orf101|H17739|SCAPIN1|SCAPININ	phosphatase and actin regulator 3	protein-coding
Merged-chr7-150060675-1	chr7	150060625	150060725	+	0	ZNF217_MCF7_no_dups.txt	Intergenic	L2b|LINE|L2	-3361	NR_046492	100873749		NR_046492		RNU6-34	-	RNA, U6 small nuclear 34	snRNA
Merged-chr15-71588310-1	chr15	71588260	71588360	+	0	ZNF217_MCF7_no_dups.txt	intron (NM_024817, intron 5 of 16)	L1MB8|LINE|L1	154522	NM_024817	79875	Hs.387057	NM_024817	ENSG00000187720	THSD4	ADAMTSL-6|ADAMTSL6|FVSY9334|PRO34005	thrombospondin, type I, domain containing 4	protein-coding
Merged-chr14-101947500-1	chr14	101947450	101947550	+	0	ZNF217_MCF7_no_dups.txt	Intergenic	Intergenic	74513	NR_002770	64150	Hs.742293	NR_002770		DIO3OS	C14orf134|DIO3-AS1|DIO3-OS|NCRNA00041	DIO3 opposite strand/antisense RNA	miscRNA
Merged-chr12-69224160-1	chr12	69224110	69224210	+	0	ZNF217_MCF7_no_dups.txt	intron (NM_002392, intron 8 of 10)	intron (NM_002392, intron 8 of 10)	22189	NM_002392	4193	Hs.733536	NM_002392	ENSG00000135679	MDM2	ACTFS|HDMX|hdm2	Mdm2, p53 E3 ubiquitin protein ligase homolog (mouse)	protein-coding
Merged-chr14-34649130-1	chr14	34649080	34649180	+	0	ZNF217_MCF7_no_dups.txt	Intergenic	Intergenic	-228846	NM_022073	112399	Hs.135507	NM_022073	ENSG00000129521	EGLN3	HIFP4H3|HIFPH3|PHD3	egl nine homolog 3 (C. elegans)	protein-coding
Merged-chr1-161059335-1	chr1	161059285	161059385	+	0	ZNF217_MCF7_no_dups.txt	promoter-TSS (NM_030916)	promoter-TSS (NM_030916)	50	NM_030916	81607	Hs.732297	NM_030916	ENSG00000143217	PVRL4	EDSS1|LNIR|PRR4|nectin-4	poliovirus receptor-related 4	protein-coding
Merged-chr3-12795285-1	chr3	12795235	12795335	+	0	ZNF217_MCF7_no_dups.txt	intron (NM_018306, intron 1 of 11)	intron (NM_018306, intron 1 of 11)	5523	NM_018306	55287	Hs.475502	NM_018306	ENSG00000088726	TMEM40	-	transmembrane protein 40	protein-coding
Merged-chr2-40395480-1	chr2	40395430	40395530	+	0	ZNF217_MCF7_no_dups.txt	intron (NM_001112802, intron 4 of 7)	L2b|LINE|L2	250706	NR_038441	100128590	Hs.741346	NR_038441		SLC8A1-AS1	-	SLC8A1 antisense RNA 1	miscRNA
Merged-chr1-17231790-1	chr1	17231740	17231840	+	0	ZNF217_MCF7_no_dups.txt	Intergenic	Intergenic	-16655	NM_014675	9696	Hs.309403	NM_014675	ENSG00000058453	CROCC	ROLT	ciliary rootlet coiled-coil, rootletin	protein-coding
Merged-chr8-120626850-1	chr8	120626800	120626900	+	0	ZNF217_MCF7_no_dups.txt	intron (NM_001040092, intron 8 of 24)	intron (NM_001040092, intron 8 of 24)	-21602	NR_045555	5168	Hs.190977	NM_001040092	ENSG00000136960	ENPP2	ATX|ATX-X|AUTOTAXIN|LysoPLD|NPP2|PD-IALPHA|PDNP2	ectonucleotide pyrophosphatase/phosphodiesterase 2	protein-coding
Merged-chr4-143394885-1	chr4	143394835	143394935	+	0	ZNF217_MCF7_no_dups.txt	intron (NM_003866, intron 2 of 26)	L1PA14|LINE|L1	372719	NM_003866	8821	Hs.531403	NM_001101669	ENSG00000109452	INPP4B	-	inositol polyphosphate-4-phosphatase, type II, 105kDa	protein-coding
Merged-chr13-21080340-1	chr13	21080290	21080390	+	0	ZNF217_MCF7_no_dups.txt	intron (NM_015974, intron 2 of 7)	intron (NM_015974, intron 2 of 7)	19672	NM_015974	51084	Hs.370703	NM_015974	ENSG00000165475	CRYL1	GDH|lambda-CRY	crystallin, lambda 1	protein-coding
Merged-chr15-76629735-1	chr15	76629685	76629785	+	0	ZNF217_MCF7_no_dups.txt	intron (NM_145805, intron 1 of 5)	intron (NM_145805, intron 1 of 5)	588	NM_145805	64843	Hs.444677	NM_145805	ENSG00000159556	ISL2	-	ISL LIM homeobox 2	protein-coding
Merged-chr13-37445130-1	chr13	37445080	37445180	+	0	ZNF217_MCF7_no_dups.txt	intron (NM_001127217, intron 3 of 6)	MER44B|DNA|TcMar-Tigger	49279	NM_001127217	4093	Hs.123119	NM_001127217	ENSG00000120693	SMAD9	MADH6|MADH9|SMAD8|SMAD8A|SMAD8B	SMAD family member 9	protein-coding
Merged-chr17-57696240-1	chr17	57696190	57696290	+	0	ZNF217_MCF7_no_dups.txt	promoter-TSS (NM_004859)	promoter-TSS (NM_004859)	-810	NM_004859	1213	Hs.491351	NM_004859	ENSG00000141367	CLTC	CHC|CHC17|CLH-17|CLTCL2|Hc	clathrin, heavy chain (Hc)	protein-coding
Merged-chr9-117300705-1	chr9	117300655	117300755	+	0	ZNF217_MCF7_no_dups.txt	Intergenic	MLT1A1|LTR|ERVL-MaLR	-32969	NM_015404	25861	Hs.93836	NM_001083885	ENSG00000095397	DFNB31	CIP98|USH2D|WHRN|WI	deafness, autosomal recessive 31	protein-coding
Merged-chr17-80452650-1	chr17	80452600	80452700	+	0	ZNF217_MCF7_no_dups.txt	Intergenic	tRNA-Met-i|tRNA|tRNA	-24944	NM_004514	3607	Hs.591140	NM_004514	ENSG00000141568	FOXK2	ILF|ILF-1|ILF1	forkhead box K2	protein-coding
Merged-chr9-132258135-1	chr9	132258085	132258185	+	0	ZNF217_MCF7_no_dups.txt	intron (NR_038955, intron 2 of 4)	MIRc|SINE|MIR	7196	NR_038955	100506190	Hs.529860	NR_038955		LOC100506190	-	uncharacterized LOC100506190	miscRNA
Merged-chr8-90814185-1	chr8	90814135	90814235	+	0	ZNF217_MCF7_no_dups.txt	Intergenic	LTR8A|LTR|ERV1	44210	NM_003821	8767	Hs.103755	NM_003821	ENSG00000104312	RIPK2	CARD3|CARDIAK|CCK|GIG30|RICK|RIP2	receptor-interacting serine-threonine kinase 2	protein-coding
Merged-chr2-20101755-1	chr2	20101705	20101805	+	0	ZNF217_MCF7_no_dups.txt	promoter-TSS (NM_001008237)	promoter-TSS (NM_001008237)	-11	NM_001008237	130502	Hs.591547	NM_001008237	ENSG00000183891	TTC32	-	tetratricopeptide repeat domain 32	protein-coding
Merged-chr8-97340280-1	chr8	97340230	97340330	+	0	ZNF217_MCF7_no_dups.txt	intron (NM_014754, intron 10 of 12)	intron (NM_014754, intron 10 of 12)	66113	NM_014754	9791	Hs.292579	NM_014754	ENSG00000156471	PTDSS1	PSS1|PSSA	phosphatidylserine synthase 1	protein-coding
Merged-chr9-128091600-1	chr9	128091550	128091650	+	0	ZNF217_MCF7_no_dups.txt	intron (NM_015635, intron 10 of 26)	intron (NM_015635, intron 10 of 26)	67489	NM_015635	26130	Hs.495134	NM_015635	ENSG00000165219	GAPVD1	GAPEX5|RAP6	GTPase activating protein and VPS9 domains 1	protein-coding
Merged-chr8-100180545-1	chr8	100180495	100180595	+	0	ZNF217_MCF7_no_dups.txt	intron (NM_017890, intron 15 of 61)	intron (NM_017890, intron 15 of 61)	155051	NM_152564	157680	Hs.191540	NM_015243	ENSG00000132549	VPS13B	CHS1|COH1	vacuolar protein sorting 13 homolog B (yeast)	protein-coding
Merged-chr16-83980965-1	chr16	83980915	83981015	+	0	ZNF217_MCF7_no_dups.txt	Intergenic	Intergenic	-5862	NM_182981	29948	Hs.128055	NM_182981	ENSG00000140961	OSGIN1	BDGI|OKL38	oxidative stress induced growth inhibitor 1	protein-coding
Merged-chr4-140958720-1	chr4	140958670	140958770	+	0	ZNF217_MCF7_no_dups.txt	intron (NM_018717, intron 1 of 5)	intron (NM_018717, intron 1 of 5)	116513	NM_018717	55534	Hs.586165	NM_018717	ENSG00000196782	MAML3	CAGH3|ERDA3|GDN|MAM-2|MAM2|TNRC3	mastermind-like 3 (Drosophila)	protein-coding
Merged-chr1-199521270-1	chr1	199521220	199521320	+	0	ZNF217_MCF7_no_dups.txt	Intergenic	Intergenic	-475500	NM_003822	2494	Hs.33446	NM_003822	ENSG00000116833	NR5A2	B1F|B1F2|CPF|FTF|FTZ-F1|FTZ-F1beta|LRH-1|LRH1|hB1F-2	nuclear receptor subfamily 5, group A, member 2	protein-coding
Merged-chr8-142045695-1	chr8	142045645	142045745	+	0	ZNF217_MCF7_no_dups.txt	Intergenic	L2c|LINE|L2	-34283	NM_001199649	5747	Hs.395482	NM_001199649	ENSG00000169398	PTK2	FADK|FAK|FAK1|FRNK|PPP1R71|p125FAK|pp125FAK	PTK2 protein tyrosine kinase 2	protein-coding
Merged-chr8-124608750-1	chr8	124608700	124608800	+	0	ZNF217_MCF7_no_dups.txt	Intergenic	Intergenic	-55257	NM_001242463	114907	Hs.403933	NM_001242463	ENSG00000156804	FBXO32	Fbx32|MAFbx	F-box protein 32	protein-coding
Merged-chr6-57498570-1	chr6	57498520	57498620	+	0	ZNF217_MCF7_no_dups.txt	intron (NM_000947, intron 12 of 14)	intron (NM_000947, intron 12 of 14)	316148	NM_000947	5558	Hs.654580	NM_000947		PRIM2	PRIM2A|p58	primase, DNA, polypeptide 2 (58kDa)	protein-coding
Merged-chr17-55162155-1	chr17	55162105	55162205	+	0	ZNF217_MCF7_no_dups.txt	promoter-TSS (NM_003488)	promoter-TSS (NM_003488)	-398	NM_003488	8165	Hs.463506	NM_001242902	ENSG00000121057	AKAP1	AKAP|AKAP121|AKAP149|AKAP84|D-AKAP1|PPP1R43|PRKA1|SAKAP84	A kinase (PRKA) anchor protein 1	protein-coding
Merged-chr2-230786880-1	chr2	230786830	230786930	+	0	ZNF217_MCF7_no_dups.txt	promoter-TSS (NM_174899)	promoter-TSS (NM_174899)	-225	NM_004238	9320	Hs.591633	NM_004238	ENSG00000153827	TRIP12	ULF	thyroid hormone receptor interactor 12	protein-coding
Merged-chr9-100639425-1	chr9	100639375	100639475	+	0	ZNF217_MCF7_no_dups.txt	Intergenic	L3|LINE|CR1	23888	NM_004473	2304	Hs.159234	NM_004473	ENSG00000178919	FOXE1	FKHL15|FOXE2|HFKH4|HFKL5|TITF2|TTF-2|TTF2	forkhead box E1 (thyroid transcription factor 2)	protein-coding
Merged-chr5-17012700-1	chr5	17012650	17012750	+	0	ZNF217_MCF7_no_dups.txt	Intergenic	Intergenic	-76315	NM_012334	4651	Hs.481720	NM_012334	ENSG00000145555	MYO10	-	myosin X	protein-coding
Merged-chr5-179560770-1	chr5	179560720	179560820	+	0	ZNF217_MCF7_no_dups.txt	intron (NM_175062, intron 4 of 13)	L1MC5|LINE|L1	-61661	NM_018434	55819	Hs.484363	NM_018434	ENSG00000113269	RNF130	G1RZFP|GOLIATH|GP	ring finger protein 130	protein-coding
Merged-chr10-54232245-1	chr10	54232195	54232295	+	0	ZNF217_MCF7_no_dups.txt	Intergenic	Intergenic	158204	NM_012242	22943	Hs.40499	NM_012242	ENSG00000107984	DKK1	DKK-1|SK	dickkopf 1 homolog (Xenopus laevis)	protein-coding
Merged-chr5-136102350-1	chr5	136102300	136102400	+	0	ZNF217_MCF7_no_dups.txt	Intergenic	Intergenic	-401186	NM_001167576	57113	Hs.591263	NM_001167576	ENSG00000069018	TRPC7	TRP7	transient receptor potential cation channel, subfamily C, member 7	protein-coding
Merged-chr8-85986525-1	chr8	85986475	85986575	+	0	ZNF217_MCF7_no_dups.txt	Intergenic	Intergenic	-32798	NM_033402	85444	Hs.193115	NM_001077501	ENSG00000133739	LRRCC1	CLERC|SAP2|VFL1	leucine rich repeat and coiled-coil centrosomal protein 1	protein-coding
Merged-chr1-183774030-1	chr1	183773980	183774080	+	0	ZNF217_MCF7_no_dups.txt	intron (NM_015149, intron 2 of 18)	intron (NM_015149, intron 2 of 18)	-151582	NM_203454	403314	Hs.97335	NM_203454	ENSG00000173627	APOBEC4	C1orf169	apolipoprotein B mRNA editing enzyme, catalytic polypeptide-like 4 (putative)	protein-coding
Merged-chr4-103266600-1	chr4	103266550	103266650	+	0	ZNF217_MCF7_no_dups.txt	promoter-TSS (NM_001135147)	promoter-TSS (NM_001135147)	55	NM_001135146	64116	Hs.288034	NM_001135146	ENSG00000138821	SLC39A8	BIGM103|LZT-Hs6|ZIP8	solute carrier family 39 (zinc transporter), member 8	protein-coding
Merged-chr14-68870610-1	chr14	68870560	68870660	+	0	ZNF217_MCF7_no_dups.txt	intron (NM_133510, intron 8 of 10)	MIRc|SINE|MIR	390021	NM_004926	677	Hs.85155	NM_001244698	ENSG00000185650	ZFP36L1	BRF1|Berg36|ERF-1|ERF1|RNF162B|TIS11B|cMG1	zinc finger protein 36, C3H type-like 1	protein-coding
Merged-chr12-110353125-1	chr12	110353075	110353175	+	0	ZNF217_MCF7_no_dups.txt	intron (NM_032300, intron 11 of 12)	intron (NM_032300, intron 11 of 12)	14802	NM_032300	84260	Hs.410924	NM_001143852	ENSG00000139437	TCHP	TpMs	trichoplein, keratin filament binding	protein-coding
Merged-chr22-19561140-1	chr22	19561090	19561190	+	0	ZNF217_MCF7_no_dups.txt	Intergenic	MLT1A1|LTR|ERVL-MaLR	-6778	NR_024381	150185	Hs.723715	NR_024381		LOC150185	-	uncharacterized LOC150185	miscRNA
Merged-chr5-177551640-1	chr5	177551590	177551690	+	0	ZNF217_MCF7_no_dups.txt	3' UTR (NM_015111, exon 5 of 5)	3' UTR (NM_015111, exon 5 of 5)	-6388	NM_022762	64777	Hs.27222	NM_022762	ENSG00000145916	RMND5B	GID2|GID2B	required for meiotic nuclear division 5 homolog B (S. cerevisiae)	protein-coding
Merged-chr5-173821395-1	chr5	173821345	173821445	+	0	ZNF217_MCF7_no_dups.txt	Intergenic	MIRb|SINE|MIR	-330180	NM_002449	4488	Hs.89404	NM_002449	ENSG00000120149	MSX2	CRS2|FPP|HOX8|MSH|PFM|PFM1	msh homeobox 2	protein-coding
Merged-chr14-29098740-1	chr14	29098690	29098790	+	0	ZNF217_MCF7_no_dups.txt	Intergenic	Intergenic	-137538	NM_005249	2290	Hs.741222	NM_005249	ENSG00000176165	FOXG1	BF1|BF2|FHKL3|FKH2|FKHL1|FKHL2|FKHL3|FKHL4|FOXG1A|FOXG1B|FOXG1C|HBF-1|HBF-2|HBF-3|HBF-G2|HBF2|HFK1|HFK2|HFK3|KHL2|QIN	forkhead box G1	protein-coding
Merged-chr2-189495210-1	chr2	189495160	189495260	+	0	ZNF217_MCF7_no_dups.txt	Intergenic	Intergenic	159621	NM_052952	116093	Hs.470892	NM_052952	ENSG00000174325	DIRC1	-	disrupted in renal carcinoma 1	protein-coding
Merged-chr10-22518465-1	chr10	22518415	22518515	+	0	ZNF217_MCF7_no_dups.txt	Intergenic	tRNA-Asn-AAC|tRNA|tRNA	-19553	NM_001199938	340900	Hs.450519	NM_001199938		EBLN1	EBLN-1	endogenous Bornavirus-like nucleoprotein 1	protein-coding
Merged-chr2-74710365-1	chr2	74710315	74710415	+	0	ZNF217_MCF7_no_dups.txt	promoter-TSS (NM_032779)	promoter-TSS (NM_032779)	-8	NM_032779	84865	Hs.430199	NM_032779	ENSG00000135637	CCDC142	-	coiled-coil domain containing 142	protein-coding
Merged-chr20-60949950-1	chr20	60949900	60950000	+	0	ZNF217_MCF7_no_dups.txt	Intergenic	Intergenic	-7582	NM_005560	3911	Hs.473256	NM_005560	ENSG00000130702	LAMA5	-	laminin, alpha 5	protein-coding
Merged-chr2-25264290-1	chr2	25264240	25264340	+	0	ZNF217_MCF7_no_dups.txt	promoter-TSS (NM_014971)	promoter-TSS (NM_014971)	-683	NM_014971	22979	Hs.4892	NM_014971	ENSG00000084710	EFR3B	KIAA0953	EFR3 homolog B (S. cerevisiae)	protein-coding
Merged-chr2-187363770-1	chr2	187363720	187363820	+	0	ZNF217_MCF7_no_dups.txt	intron (NM_018471, intron 2 of 9)	L2c|LINE|L2	12885	NM_018471	55854	Hs.741180	NM_018471	ENSG00000065548	ZC3H15	HT010|LEREPO4|MSTP012	zinc finger CCCH-type containing 15	protein-coding
Merged-chr16-78274665-1	chr16	78274615	78274715	+	0	ZNF217_MCF7_no_dups.txt	intron (NM_016373, intron 5 of 8)	intron (NM_016373, intron 5 of 8)	141338	NM_130791	51741	Hs.461453	NM_016373	ENSG00000186153	WWOX	D16S432E|FOR|FRA16D|HHCMA56|PRO0128|SDR41C1|WOX1	WW domain containing oxidoreductase	protein-coding
Merged-chr17-73510590-1	chr17	73510540	73510640	+	0	ZNF217_MCF7_no_dups.txt	intron (NM_020753, intron 1 of 19)	intron (NM_020753, intron 1 of 19)	1037	NM_020753	57513	Hs.274408	NM_001142643	ENSG00000177303	CASKIN2	ANKS5B	CASK interacting protein 2	protein-coding
Merged-chr3-123340710-1	chr3	123340660	123340760	+	0	ZNF217_MCF7_no_dups.txt	intron (NM_053025, intron 31 of 33)	intron (NM_053025, intron 31 of 33)	-1180	NM_053032	4638	Hs.477375	NM_053025	ENSG00000065534	MYLK	AAT7|KRP|MLCK|MLCK1|MLCK108|MLCK210|MSTP083|MYLK1|smMLCK	myosin light chain kinase	protein-coding
Merged-chr13-48602385-1	chr13	48602335	48602435	+	0	ZNF217_MCF7_no_dups.txt	Intergenic	Intergenic	-9318	NM_018283	55270	Hs.144407	NM_018283	ENSG00000136159	NUDT15	MTH2|RP11-90M2.1	nudix (nucleoside diphosphate linked moiety X)-type motif 15	protein-coding
Merged-chr9-80602425-1	chr9	80602375	80602475	+	0	ZNF217_MCF7_no_dups.txt	intron (NM_002072, intron 1 of 6)	intron (NM_002072, intron 1 of 6)	43794	NM_002072	2776	Hs.269782	NM_002072	ENSG00000156052	GNAQ	G-ALPHA-q|GAQ	guanine nucleotide binding protein (G protein), q polypeptide	protein-coding
Merged-chr12-1684515-1	chr12	1684465	1684565	+	0	ZNF217_MCF7_no_dups.txt	intron (NM_152441, intron 1 of 1)	(TCTA)n|Simple_repeat|Simple_repeat	18816	NM_152441	144699	Hs.367956	NM_152441	ENSG00000171823	FBXL14	Fbl14	F-box and leucine-rich repeat protein 14	protein-coding
Merged-chr12-22488660-1	chr12	22488610	22488710	+	0	ZNF217_MCF7_no_dups.txt	Intergenic	CpG-5159	-1012	NM_003034	6489	Hs.408614	NM_003034	ENSG00000111728	ST8SIA1	GD3S|SIAT8|SIAT8-A|SIAT8A|ST8SiaI	ST8 alpha-N-acetyl-neuraminide alpha-2,8-sialyltransferase 1	protein-coding
Merged-chr16-80649990-1	chr16	80649940	80650040	+	0	ZNF217_MCF7_no_dups.txt	intron (NM_152342, intron 4 of 6)	intron (NM_152342, intron 4 of 6)	75136	NM_130897	83657	Hs.98849	NM_130897	ENSG00000168589	DYNLRB2	DNCL2B|DNLC2B|ROBLD2	dynein, light chain, roadblock-type 2	protein-coding
Merged-chr2-172128765-1	chr2	172128715	172128815	+	0	ZNF217_MCF7_no_dups.txt	Intergenic	Intergenic	-40941	NM_001136554	9874	Hs.731668	NM_001136554	ENSG00000198586	TLK1	PKU-beta	tousled-like kinase 1	protein-coding
Merged-chr19-35800530-1	chr19	35800480	35800580	+	0	ZNF217_MCF7_no_dups.txt	intron (NM_002361, intron 7 of 10)	LTR42|LTR|ERVL	17541	NM_001199216	4099	Hs.643440	NM_001199216	ENSG00000105695	MAG	GMA|S-MAG|SIGLEC-4A|SIGLEC4A	myelin associated glycoprotein	protein-coding
Merged-chr8-89177220-1	chr8	89177170	89177270	+	0	ZNF217_MCF7_no_dups.txt	intron (NM_005941, intron 4 of 9)	intron (NM_005941, intron 4 of 9)	162497	NM_005941	4325	Hs.546267	NM_005941	ENSG00000156103	MMP16	C8orf57|MMP-X2|MT-MMP2|MT-MMP3|MT3-MMP	matrix metallopeptidase 16 (membrane-inserted)	protein-coding
Merged-chr5-128715180-1	chr5	128715130	128715230	+	0	ZNF217_MCF7_no_dups.txt	Intergenic	Intergenic	17660	NR_039665	100616325		NR_039665		MIR4460	-	microRNA 4460	miscRNA
Merged-chr11-11157840-1	chr11	11157790	11157890	+	0	ZNF217_MCF7_no_dups.txt	Intergenic	Intergenic	217064	NM_001256686	283106	Hs.741126	NR_002207		CSNK2A1P	-	casein kinase 2, alpha 1 polypeptide pseudogene	protein-coding
Merged-chr5-78489540-1	chr5	78489490	78489590	+	0	ZNF217_MCF7_no_dups.txt	Intergenic	Intergenic	-42385	NM_152405	133746	Hs.482605	NM_152405	ENSG00000152409	JMY	WHDC1L3	junction mediating and regulatory protein, p53 cofactor	protein-coding
Merged-chr1-170064435-1	chr1	170064385	170064485	+	0	ZNF217_MCF7_no_dups.txt	Intergenic	L1M7|LINE|L1	-20556	NM_001204516	22920	Hs.433442	NM_001204514	ENSG00000075945	KIFAP3	FLA3|KAP-1|KAP-3|KAP3|SMAP|Smg-GDS|dJ190I16.1	kinesin-associated protein 3	protein-coding
Merged-chr6-152432400-1	chr6	152432350	152432450	+	0	ZNF217_MCF7_no_dups.txt	Intergenic	Intergenic	303586	NM_000125	2099	Hs.208124	NM_000125	ENSG00000091831	ESR1	ER|ESR|ESRA|Era|NR3A1	estrogen receptor 1	protein-coding
Merged-chr9-137270985-1	chr9	137270935	137271035	+	0	ZNF217_MCF7_no_dups.txt	promoter-TSS (NR_039816)	promoter-TSS (NR_039816)	-272	NR_039816	100616236		NR_039816		MIR4669	-	microRNA 4669	miscRNA
Merged-chr12-76285095-1	chr12	76285045	76285145	+	0	ZNF217_MCF7_no_dups.txt	Intergenic	MER31A|LTR|ERV1	140461	NM_007350	22822	Hs.602085	NM_007350	ENSG00000139289	PHLDA1	DT1P1B11|PHRIP|TDAG51	pleckstrin homology-like domain, family A, member 1	protein-coding
Merged-chr3-194041725-1	chr3	194041675	194041775	+	0	ZNF217_MCF7_no_dups.txt	Intergenic	Intergenic	-11132	NR_024480	100131551	Hs.606465	NR_024480		LOC100131551	-	uncharacterized LOC100131551	miscRNA
Merged-chr4-169508700-1	chr4	169508650	169508750	+	0	ZNF217_MCF7_no_dups.txt	intron (NM_001166108, intron 2 of 21)	intron (NM_001166108, intron 2 of 21)	-44068	NM_001166109	23022	Hs.151220	NM_001166108	ENSG00000129116	PALLD	CGI151|MYN|PNCA1|SIH002	palladin, cytoskeletal associated protein	protein-coding
Merged-chr18-21452865-1	chr18	21452815	21452915	+	0	ZNF217_MCF7_no_dups.txt	promoter-TSS (NM_001127718)	promoter-TSS (NM_001127718)	-119	NM_001127718	3909	Hs.436367	NM_000227	ENSG00000053747	LAMA3	BM600|E170|LAMNA|LOCS|lama3a	laminin, alpha 3	protein-coding
Merged-chr1-217507470-1	chr1	217507420	217507520	+	0	ZNF217_MCF7_no_dups.txt	Intergenic	Intergenic	-196373	NM_001134285	2104	Hs.738938	NM_001134285	ENSG00000196482	ESRRG	ERR3|ERRgamma|NR3B3	estrogen-related receptor gamma	protein-coding
Merged-chr8-110346720-1	chr8	110346670	110346770	+	0	ZNF217_MCF7_no_dups.txt	promoter-TSS (NM_032869)	promoter-TSS (NM_032869)	168	NR_036472	56943	Hs.492555	NM_001193557	ENSG00000120533	ENY2	e(y)2	enhancer of yellow 2 homolog (Drosophila)	protein-coding
Merged-chr17-63225525-1	chr17	63225475	63225575	+	0	ZNF217_MCF7_no_dups.txt	Intergenic	Intergenic	92069	NM_001081955	8787	Hs.664380	NM_001081955	ENSG00000108370	RGS9	PERRS|RGS9L	regulator of G-protein signaling 9	protein-coding
Merged-chr12-22223010-1	chr12	22222960	22223060	+	0	ZNF217_MCF7_no_dups.txt	Intergenic	Intergenic	23900	NM_018686	55907	Hs.311346	NM_018686	ENSG00000111726	CMAS	CSS	cytidine monophosphate N-acetylneuraminic acid synthetase	protein-coding
Merged-chr8-103876335-1	chr8	103876285	103876385	+	0	ZNF217_MCF7_no_dups.txt	promoter-TSS (NM_015878)	promoter-TSS (NM_015878)	62	NM_148174	51582	Hs.459106	NM_015878	ENSG00000155096	AZIN1	OAZI|OAZIN|ODC1L	antizyme inhibitor 1	protein-coding
Merged-chr1-153329655-1	chr1	153329605	153329705	+	0	ZNF217_MCF7_no_dups.txt	promoter-TSS (NM_002965)	promoter-TSS (NM_002965)	-675	NM_002965	6280	Hs.112405	NM_002965	ENSG00000163220	S100A9	60B8AG|CAGB|CFAG|CGLB|L1AG|LIAG|MAC387|MIF|MRP14|NIF|P14	S100 calcium binding protein A9	protein-coding
Merged-chr8-81644850-1	chr8	81644800	81644900	+	0	ZNF217_MCF7_no_dups.txt	intron (NM_001033723, intron 2 of 8)	MLT1F|LTR|ERVL-MaLR	142166	NM_001033723	619279	Hs.434957	NM_032651	ENSG00000164684	ZNF704	Gig1	zinc finger protein 704	protein-coding
Merged-chr17-73685835-1	chr17	73685785	73685885	+	0	ZNF217_MCF7_no_dups.txt	intron (NM_013260, intron 3 of 10)	intron (NM_013260, intron 3 of 10)	22436	NM_013260	29115	Hs.655088	NM_013260	ENSG00000161526	SAP30BP	HCNGP|HTRG|HTRP	SAP30 binding protein	protein-coding
Merged-chr4-105892560-1	chr4	105892510	105892610	+	0	ZNF217_MCF7_no_dups.txt	Intergenic	Intergenic	-174472	NM_017628	54790	Hs.706276	NM_001127208	ENSG00000168769	TET2	KIAA1546|MDS	tet methylcytosine dioxygenase 2	protein-coding
Merged-chr7-47991480-1	chr7	47991430	47991530	+	0	ZNF217_MCF7_no_dups.txt	Intergenic	Intergenic	-3409	NM_138295	168507	Hs.195979	NM_138295	ENSG00000158683	PKD1L1	PRO19563	polycystic kidney disease 1 like 1	protein-coding
Merged-chr7-7996650-1	chr7	7996600	7996700	+	0	ZNF217_MCF7_no_dups.txt	Intergenic	Intergenic	-11724	NM_138426	113263	Hs.131673	NM_138426	ENSG00000106415	GLCCI1	FAM117C|GCTR|GIG18|TSSN1	glucocorticoid induced transcript 1	protein-coding
Merged-chr14-31633500-1	chr14	31633450	31633550	+	0	ZNF217_MCF7_no_dups.txt	intron (NM_015382, intron 10 of 42)	intron (NM_015382, intron 10 of 42)	43189	NM_015382	25831	Hs.708017	NM_015382	ENSG00000092148	HECTD1	-	HECT domain containing E3 ubiquitin protein ligase 1	protein-coding
Merged-chr19-45903675-1	chr19	45903625	45903725	+	0	ZNF217_MCF7_no_dups.txt	intron (NM_001142502, intron 1 of 12)	intron (NM_001142502, intron 1 of 12)	4637	NM_006663	10848	Hs.466937	NM_001142502	ENSG00000104881	PPP1R13L	IASPP|NKIP1|RAI|RAI4	protein phosphatase 1, regulatory subunit 13 like	protein-coding
Merged-chr3-128943945-1	chr3	128943895	128943995	+	0	ZNF217_MCF7_no_dups.txt	Intergenic	Intergenic	-24508	NM_016128	22820	Hs.518250	NM_016128	ENSG00000181789	COPG1	COPG	coatomer protein complex, subunit gamma 1	protein-coding
Merged-chr16-18813165-1	chr16	18813115	18813215	+	0	ZNF217_MCF7_no_dups.txt	promoter-TSS (NM_015161)	promoter-TSS (NM_015161)	-308	NM_015161	23204	Hs.634882	NM_015161	ENSG00000170540	ARL6IP1	AIP1|ARL6IP|ARMER	ADP-ribosylation factor-like 6 interacting protein 1	protein-coding
Merged-chr17-61061850-1	chr17	61061800	61061900	+	0	ZNF217_MCF7_no_dups.txt	intron (NR_036146, intron 3 of 3)	L1M2c|LINE|L1	-25048	NM_025185	26115	Hs.410889	NM_015623	ENSG00000170921	TANC2	ROLSA|rols	tetratricopeptide repeat, ankyrin repeat and coiled-coil containing 2	protein-coding
Merged-chr5-98442810-1	chr5	98442760	98442860	+	0	ZNF217_MCF7_no_dups.txt	Intergenic	Intergenic	177972	NR_036530	100289230	Hs.552095	NR_036530		LOC100289230	-	uncharacterized LOC100289230	miscRNA
Merged-chr2-10310550-1	chr2	10310500	10310600	+	0	ZNF217_MCF7_no_dups.txt	intron (NM_182626, intron 2 of 2)	intron (NM_182626, intron 2 of 2)	22247	NR_036222	100422929		NR_036222		MIR4261	-	microRNA 4261	miscRNA
Merged-chr13-31736565-1	chr13	31736515	31736615	+	0	ZNF217_MCF7_no_dups.txt	promoter-TSS (NM_006644)	promoter-TSS (NM_006644)	-448	NM_006644	10808	Hs.36927	NM_006644	ENSG00000120694	HSPH1	HSP105|HSP105A|HSP105B|NY-CO-25	heat shock 105kDa/110kDa protein 1	protein-coding
Merged-chr3-50354460-1	chr3	50354410	50354510	+	0	ZNF217_MCF7_no_dups.txt	TTS (NM_003773)	TTS (NM_003773)	-4648	NM_153281	3373	Hs.75619	NM_033159	ENSG00000114378	HYAL1	HYAL-1|LUCA1|NAT6	hyaluronoglucosaminidase 1	protein-coding
Merged-chr10-20570625-1	chr10	20570575	20570675	+	0	ZNF217_MCF7_no_dups.txt	Intergenic	Intergenic	-270274	NR_039822	100616383		NR_039822		MIR4675	-	microRNA 4675	miscRNA
Merged-chr3-31976610-1	chr3	31976560	31976660	+	0	ZNF217_MCF7_no_dups.txt	intron (NM_001174060, intron 1 of 10)	intron (NM_001174060, intron 1 of 10)	-46656	NM_001137674	344787	Hs.585139	NM_001137674	ENSG00000197385	ZNF860	-	zinc finger protein 860	protein-coding
Merged-chr17-55288395-1	chr17	55288345	55288445	+	0	ZNF217_MCF7_no_dups.txt	Intergenic	LTR78|LTR|ERV1	-45536	NM_138962	124540	Hs.658922	NM_138962	ENSG00000153944	MSI2	MSI2H	musashi homolog 2 (Drosophila)	protein-coding
Merged-chr6-27543900-1	chr6	27543850	27543950	+	0	ZNF217_MCF7_no_dups.txt	Intergenic	tRNA-Lys-AAA|tRNA|tRNA	-103003	NM_007149	7738	Hs.158174	NM_007149	ENSG00000096654	ZNF184	-	zinc finger protein 184	protein-coding
Merged-chr1-152021295-1	chr1	152021245	152021345	+	0	ZNF217_MCF7_no_dups.txt	Intergenic	Looper|DNA|PiggyBac	-11784	NM_005620	6282	Hs.417004	NM_005620	ENSG00000163191	S100A11	MLN70|S100C	S100 calcium binding protein A11	protein-coding
Merged-chr8-95430420-1	chr8	95430370	95430470	+	0	ZNF217_MCF7_no_dups.txt	intron (NM_012415, intron 3 of 14)	intron (NM_012415, intron 3 of 14)	18760	NM_001205263	25788	Hs.657457	NM_001205262	ENSG00000197275	RAD54B	RDH54	RAD54 homolog B (S. cerevisiae)	protein-coding
Merged-chr7-475920-1	chr7	475870	475970	+	0	ZNF217_MCF7_no_dups.txt	Intergenic	Intergenic	56529	NR_033960	442497	Hs.704269	NR_033960		LOC442497	-	uncharacterized LOC442497	miscRNA
Merged-chr6-28616055-1	chr6	28616005	28616105	+	0	ZNF217_MCF7_no_dups.txt	Intergenic	tRNA-Thr-ACG_|tRNA|tRNA	-60943	NM_052923	114821	Hs.176980	NM_052923	ENSG00000232040	SCAND3	ZFP38-L|ZNF305P2|ZNF452|dJ1186N24.3	SCAN domain containing 3	protein-coding
Merged-chr16-86597700-1	chr16	86597650	86597750	+	0	ZNF217_MCF7_no_dups.txt	Intergenic	CpG	-3157	NM_005251	2303	Hs.740701	NM_005251	ENSG00000176692	FOXC2	FKHL14|LD|MFH-1|MFH1	forkhead box C2 (MFH-1, mesenchyme forkhead 1)	protein-coding
Merged-chr16-71323695-1	chr16	71323645	71323745	+	0	ZNF217_MCF7_no_dups.txt	promoter-TSS (NM_018348)	promoter-TSS (NM_018348)	-186	NM_018348	55783	Hs.72782	NM_001099642	ENSG00000180917	FTSJD1	AFT|MTr2	FtsJ methyltransferase domain containing 1	protein-coding
Merged-chr2-70751565-1	chr2	70751515	70751615	+	0	ZNF217_MCF7_no_dups.txt	intron (NM_003236, intron 1 of 5)	intron (NM_003236, intron 1 of 5)	29582	NM_003236	7039	Hs.628298	NM_001099691	ENSG00000163235	TGFA	TFGA	transforming growth factor, alpha	protein-coding
Merged-chr14-50087535-1	chr14	50087485	50087585	+	0	ZNF217_MCF7_no_dups.txt	promoter-TSS (NM_001001)	promoter-TSS (NM_001001)	46	NM_002408	4247	Hs.93338	NM_002408	ENSG00000168282	MGAT2	CDG2A|CDGS2|GLCNACTII|GNT-II|GNT2	mannosyl (alpha-1,6-)-glycoprotein beta-1,2-N-acetylglucosaminyltransferase	protein-coding
Merged-chr8-108315150-1	chr8	108315100	108315200	+	0	ZNF217_MCF7_no_dups.txt	intron (NM_001146, intron 5 of 8)	intron (NM_001146, intron 5 of 8)	195104	NM_001146	284	Hs.369675	NM_001146	ENSG00000154188	ANGPT1	AGP1|AGPT|ANG1	angiopoietin 1	protein-coding
Merged-chr6-21948570-1	chr6	21948520	21948620	+	0	ZNF217_MCF7_no_dups.txt	intron (NR_015410, intron 5 of 11)	intron (NR_015410, intron 5 of 11)	198852	NR_034143	729177	Hs.730673	NR_034143		LOC729177	-	uncharacterized LOC729177	miscRNA
Merged-chr10-5875035-1	chr10	5874985	5875085	+	0	ZNF217_MCF7_no_dups.txt	Intergenic	Intergenic	-19523	NM_001494	2665	Hs.299055	NM_001115156	ENSG00000057608	GDI2	RABGDIB	GDP dissociation inhibitor 2	protein-coding
Merged-chr12-94956045-1	chr12	94955995	94956095	+	0	ZNF217_MCF7_no_dups.txt	TTS (NR_049885)	TTS (NR_049885)	480	NR_049885	100847031		NR_049885		MIR5700	-	microRNA 5700	miscRNA
Merged-chr8-99057765-1	chr8	99057715	99057815	+	0	ZNF217_MCF7_no_dups.txt	promoter-TSS (NM_000989)	promoter-TSS (NM_000989)	53	NM_000989	6156	Hs.400295	NM_000989	ENSG00000156482	RPL30	L30	ribosomal protein L30	protein-coding
Merged-chr15-78509475-1	chr15	78509425	78509525	+	0	ZNF217_MCF7_no_dups.txt	intron (NM_001199377, intron 1 of 13)	intron (NM_001199377, intron 1 of 13)	17574	NM_015162	23205	Hs.655760	NM_001199377	ENSG00000103740	ACSBG1	BG|BG1|BGM|GR-LACS|LPD	acyl-CoA synthetase bubblegum family member 1	protein-coding
Merged-chr4-169732470-1	chr4	169732420	169732520	+	0	ZNF217_MCF7_no_dups.txt	intron (NM_001166108, intron 10 of 21)	intron (NM_001166108, intron 10 of 21)	-20686	NM_001166110	23022	Hs.151220	NM_001166108	ENSG00000129116	PALLD	CGI151|MYN|PNCA1|SIH002	palladin, cytoskeletal associated protein	protein-coding
Merged-chr6-28626060-1	chr6	28626010	28626110	+	0	ZNF217_MCF7_no_dups.txt	Intergenic	tRNA-Ala-GCY_|tRNA|tRNA	-70948	NM_052923	114821	Hs.176980	NM_052923	ENSG00000232040	SCAND3	ZFP38-L|ZNF305P2|ZNF452|dJ1186N24.3	SCAN domain containing 3	protein-coding
Merged-chr15-54129780-1	chr15	54129730	54129830	+	0	ZNF217_MCF7_no_dups.txt	Intergenic	Intergenic	-77921	NM_182758	256764	Hs.122125	NM_182758	ENSG00000166415	WDR72	AI2A3	WD repeat domain 72	protein-coding
Merged-chr4-38675430-1	chr4	38675380	38675480	+	0	ZNF217_MCF7_no_dups.txt	intron (NM_016531, intron 1 of 5)	intron (NM_016531, intron 1 of 5)	-9181	NR_026804	79667	Hs.29725	NM_024614		FLJ13197	-	uncharacterized FLJ13197	miscRNA
Merged-chr7-75509385-1	chr7	75509335	75509435	+	0	ZNF217_MCF7_no_dups.txt	intron (NM_001040456, intron 1 of 3)	MIR|SINE|MIR	1068	NM_001040457	57414	Hs.488827	NM_020684	ENSG00000005486	RHBDD2	NPD007|RHBDL7	rhomboid domain containing 2	protein-coding
Merged-chr16-87417690-1	chr16	87417640	87417740	+	0	ZNF217_MCF7_no_dups.txt	promoter-TSS (NM_024735)	promoter-TSS (NM_024735)	-296	NM_024735	79791	Hs.567582	NM_024735	ENSG00000103264	FBXO31	FBX14|FBXO14|Fbx31|pp2386	F-box protein 31	protein-coding
Merged-chr3-112924560-1	chr3	112924510	112924610	+	0	ZNF217_MCF7_no_dups.txt	Intergenic	Intergenic	-6815	NM_033254	91653	Hs.591318	NM_033254	ENSG00000144857	BOC	-	Boc homolog (mouse)	protein-coding
Merged-chr1-22003050-1	chr1	22003000	22003100	+	0	ZNF217_MCF7_no_dups.txt	Intergenic	Intergenic	-7194	NM_001145657	5909	Hs.148178	NM_001145657	ENSG00000076864	RAP1GAP	RAP1GA1|RAP1GAP1|RAP1GAPII|RAPGAP	RAP1 GTPase activating protein	protein-coding
Merged-chr1-202075560-1	chr1	202075510	202075610	+	0	ZNF217_MCF7_no_dups.txt	Intergenic	Intergenic	-16469	NM_004767	9283	Hs.132049	NM_004767	ENSG00000170075	GPR37L1	ET(B)R-LP-2|ETBR-LP-2	G protein-coupled receptor 37 like 1	protein-coding
Merged-chr8-104514075-1	chr8	104514025	104514125	+	0	ZNF217_MCF7_no_dups.txt	intron (NM_001100117, intron 1 of 23)	intron (NM_001100117, intron 1 of 23)	1099	NM_001100117	9699	Hs.655271	NM_001100117	ENSG00000176406	RIMS2	OBOE|RAB3IP3|RIM2	regulating synaptic membrane exocytosis 2	protein-coding
Merged-chr2-164204805-1	chr2	164204755	164204855	+	0	ZNF217_MCF7_no_dups.txt	Intergenic	CpG	387708	NM_018086	55137	Hs.593650	NM_018086	ENSG00000182263	FIGN	-	fidgetin	protein-coding
Merged-chr8-11656710-1	chr8	11656660	11656760	+	0	ZNF217_MCF7_no_dups.txt	Intergenic	MER49|LTR|ERV1	-3480	NM_004462	2222	Hs.593928	NM_004462	ENSG00000079459	FDFT1	DGPT|ERG9|SQS|SS	farnesyl-diphosphate farnesyltransferase 1	protein-coding
Merged-chr6-149177700-1	chr6	149177650	149177750	+	0	ZNF217_MCF7_no_dups.txt	intron (NM_005715, intron 1 of 7)	intron (NM_005715, intron 1 of 7)	108120	NR_038408	100128176	Hs.557541	NR_038408		LOC100128176	-	uncharacterized LOC100128176	miscRNA
Merged-chr20-43991595-1	chr20	43991545	43991645	+	0	ZNF217_MCF7_no_dups.txt	promoter-TSS (NM_001099791)	promoter-TSS (NM_001099791)	-145	NM_033542	90196	Hs.733183	NM_001099791	ENSG00000204070	SYS1	C20orf169|dJ453C12.4|dJ453C12.4.1	SYS1 Golgi-localized integral membrane protein homolog (S. cerevisiae)	protein-coding
Merged-chr10-109370250-1	chr10	109370200	109370300	+	0	ZNF217_MCF7_no_dups.txt	Intergenic	MIR|SINE|MIR	-445784	NM_001013031	114815	Hs.591915	NM_001013031	ENSG00000108018	SORCS1	hSorCS	sortilin-related VPS10 domain containing receptor 1	protein-coding
Merged-chr7-32932485-1	chr7	32932435	32932535	+	0	ZNF217_MCF7_no_dups.txt	Intergenic	Intergenic	-1017	NM_015483	25948	Hs.372541	NM_015483	ENSG00000170852	KBTBD2	BKLHD1	kelch repeat and BTB (POZ) domain containing 2	protein-coding
Merged-chrX-19939260-1	chrX	19939210	19939310	+	0	ZNF217_MCF7_no_dups.txt	intron (NM_198279, intron 10 of 10)	intron (NM_198279, intron 10 of 10)	-33516	NM_031892	30011	Hs.726365	NM_001024666	ENSG00000147010	SH3KBP1	CD2BP3|CIN85|GIG10|HSB-1|HSB1|MIG18	SH3-domain kinase binding protein 1	protein-coding
Merged-chr12-97542915-1	chr12	97542865	97542965	+	0	ZNF217_MCF7_no_dups.txt	Intergenic	MamGypLTR3|LTR|Gypsy	241671	NM_001135175	121441	Hs.740471	NM_001135175	ENSG00000139350	NEDD1	GCP-WD|TUBGCP7	neural precursor cell expressed, developmentally down-regulated 1	protein-coding
Merged-chr17-27070410-1	chr17	27070360	27070460	+	0	ZNF217_MCF7_no_dups.txt	promoter-TSS (NM_004295)	promoter-TSS (NM_004295)	-613	NM_004295	9618	Hs.8375	NM_004295	ENSG00000076604	TRAF4	CART1|MLN62|RNF83	TNF receptor-associated factor 4	protein-coding
Merged-chr11-117812250-1	chr11	117812200	117812300	+	0	ZNF217_MCF7_no_dups.txt	Intergenic	Intergenic	-12082	NM_001077263	84000	Hs.266308	NM_001077263	ENSG00000137747	TMPRSS13	MSP|MSPL|MSPS|TMPRSS11	transmembrane protease, serine 13	protein-coding
Merged-chr4-105800745-1	chr4	105800695	105800795	+	0	ZNF217_MCF7_no_dups.txt	Intergenic	Intergenic	-266287	NM_017628	54790	Hs.706276	NM_001127208	ENSG00000168769	TET2	KIAA1546|MDS	tet methylcytosine dioxygenase 2	protein-coding
Merged-chr11-69906000-1	chr11	69905950	69906050	+	0	ZNF217_MCF7_no_dups.txt	Intergenic	HERVH-int|LTR|ERV1	-18408	NM_018043	55107	Hs.503074	NM_018043	ENSG00000131620	ANO1	DOG1|ORAOV2|TAOS2|TMEM16A	anoctamin 1, calcium activated chloride channel	protein-coding
Merged-chr15-52587120-1	chr15	52587070	52587170	+	0	ZNF217_MCF7_no_dups.txt	intron (NM_018728, intron 1 of 40)	intron (NM_018728, intron 1 of 40)	875	NM_018728	55930	Hs.487036	NM_018728	ENSG00000128833	MYO5C	-	myosin VC	protein-coding
Merged-chr20-55026210-1	chr20	55026160	55026260	+	0	ZNF217_MCF7_no_dups.txt	intron (NM_001164115, intron 4 of 4)	intron (NM_001164115, intron 4 of 4)	-17437	NM_016407	51507	Hs.517134	NM_016407	ENSG00000022277	C20orf43	CDAO5|HSPC164|SHUJUN-3	chromosome 20 open reading frame 43	protein-coding
Merged-chr7-105332325-1	chr7	105332275	105332375	+	0	ZNF217_MCF7_no_dups.txt	intron (NM_020725, intron 3 of 11)	intron (NM_020725, intron 3 of 11)	-12716	NM_138495	222255	Hs.741453	NM_020725	ENSG00000146776	ATXN7L1	ATXN7L4	ataxin 7-like 1	protein-coding
Merged-chr1-24842235-1	chr1	24842185	24842285	+	0	ZNF217_MCF7_no_dups.txt	intron (NM_001251985, intron 1 of 1)	intron (NM_001251985, intron 1 of 1)	1431	NM_001251980	11123	Hs.737226	NM_001251977	ENSG00000117602	RCAN3	DSCR1L2|MCIP3|RCN3|hRCN3	RCAN family member 3	protein-coding
Merged-chr15-52018695-1	chr15	52018645	52018745	+	0	ZNF217_MCF7_no_dups.txt	intron (NM_001143917, intron 1 of 2)	intron (NM_001143917, intron 1 of 2)	11625	NM_153374	256586	Hs.603629	NM_001143917	ENSG00000140280	LYSMD2	-	LysM, putative peptidoglycan-binding, domain containing 2	protein-coding
Merged-chr6-80327265-1	chr6	80327215	80327315	+	0	ZNF217_MCF7_no_dups.txt	Intergenic	L1MC4|LINE|L1	-13735	NM_031469	83699	Hs.740525	NM_031469	ENSG00000198478	SH3BGRL2	-	SH3 domain binding glutamic acid-rich protein like 2	protein-coding
Merged-chr17-3741600-1	chr17	3741550	3741650	+	0	ZNF217_MCF7_no_dups.txt	intron (NM_001114118, intron 3 of 12)	intron (NM_001114118, intron 3 of 12)	7945	NM_001114118	55421	Hs.120963	NM_018553	ENSG00000074356	C17orf85	ELG|HSA277841	chromosome 17 open reading frame 85	protein-coding
Merged-chr1-190734240-1	chr1	190734190	190734290	+	0	ZNF217_MCF7_no_dups.txt	intron (NR_033922, intron 2 of 4)	intron (NR_033922, intron 2 of 4)	140220	NR_033922	440704	Hs.518802	NR_033922		LOC440704	-	uncharacterized LOC440704	miscRNA
Merged-chr2-47596230-1	chr2	47596180	47596280	+	0	ZNF217_MCF7_no_dups.txt	promoter-TSS (NM_002354)	promoter-TSS (NM_002354)	-57	NM_002354	4072	Hs.542050	NM_002354	ENSG00000119888	EPCAM	DIAR5|EGP-2|EGP314|EGP40|ESA|HNPCC8|KS1/4|KSA|M4S1|MIC18|MK-1|TACSTD1|TROP1	epithelial cell adhesion molecule	protein-coding
Merged-chr1-183441105-1	chr1	183441055	183441155	+	0	ZNF217_MCF7_no_dups.txt	promoter-TSS (NM_201568)	promoter-TSS (NM_201568)	12	NR_040063	284649	Hs.127384	NR_040063		SMG7-AS1	DKFZP564C196	SMG7 antisense RNA 1	miscRNA
Merged-chr20-45368610-1	chr20	45368560	45368660	+	0	ZNF217_MCF7_no_dups.txt	Intergenic	L2|LINE|L2	30331	NM_030777	81031	Hs.305971	NM_030777	ENSG00000197496	SLC2A10	ATS|GLUT10	solute carrier family 2 (facilitated glucose transporter), member 10	protein-coding
Merged-chr15-40537650-1	chr15	40537600	40537700	+	0	ZNF217_MCF7_no_dups.txt	intron (NM_001128628, intron 2 of 10)	intron (NM_001128628, intron 2 of 10)	5615	NM_020168	56924	Hs.513645	NM_001128628	ENSG00000137843	PAK6	PAK5	p21 protein (Cdc42/Rac)-activated kinase 6	protein-coding
Merged-chr13-30484575-1	chr13	30484525	30484625	+	0	ZNF217_MCF7_no_dups.txt	Intergenic	Intergenic	-22033	NR_046510	100874059	Hs.569261	NR_046510		LINC00297	NCRNA00297	long intergenic non-protein coding RNA 297	miscRNA
Merged-chr17-57344115-1	chr17	57344065	57344165	+	0	ZNF217_MCF7_no_dups.txt	intron (NM_182569, intron 6 of 9)	intron (NM_182569, intron 6 of 9)	46287	NM_001165994	284161	Hs.631744	NM_001165993	ENSG00000153982	GDPD1	GDE4	glycerophosphodiester phosphodiesterase domain containing 1	protein-coding
Merged-chr8-102110160-1	chr8	102110110	102110210	+	0	ZNF217_MCF7_no_dups.txt	Intergenic	Intergenic	45878	NR_033962	441374	Hs.652045	NR_033962		FLJ42969	-	uncharacterized LOC441374	miscRNA
Merged-chr7-92393100-1	chr7	92393050	92393150	+	0	ZNF217_MCF7_no_dups.txt	intron (NM_001259, intron 3 of 7)	intron (NM_001259, intron 3 of 7)	70131	NM_001259	1021	Hs.119882	NM_001145306	ENSG00000105810	CDK6	PLSTIRE	cyclin-dependent kinase 6	protein-coding
Merged-chr17-56162160-1	chr17	56162110	56162210	+	0	ZNF217_MCF7_no_dups.txt	intron (NM_080677, intron 1 of 2)	intron (NM_080677, intron 1 of 2)	1380	NM_080677	140735	Hs.720595	NM_080677	ENSG00000121083	DYNLL2	DNCL1B|Dlc2|RSPH22	dynein, light chain, LC8-type 2	protein-coding
Merged-chr21-36987015-1	chr21	36986965	36987065	+	0	ZNF217_MCF7_no_dups.txt	Intergenic	LTR16E1|LTR|ERVL	-105998	NR_030414	768219		NR_030414		MIR802	MIRN802|hsa-mir-802	microRNA 802	miscRNA
Merged-chr8-143167605-1	chr8	143167555	143167655	+	0	ZNF217_MCF7_no_dups.txt	Intergenic	MER58A|DNA|hAT-Charlie	-90095	NR_039682	100616268		NR_039682		MIR4472-1	-	microRNA 4472-1	miscRNA
Merged-chr16-11734320-1	chr16	11734270	11734370	+	0	ZNF217_MCF7_no_dups.txt	Intergenic	Intergenic	-27969	NM_003498	8303	Hs.618526	NM_003498	ENSG00000184602	SNN	-	stannin	protein-coding
Merged-chr5-36745530-1	chr5	36745480	36745580	+	0	ZNF217_MCF7_no_dups.txt	Intergenic	CpG	131266	NR_046262	646719	Hs.355684	NR_046262		LOC646719	-	uncharacterized LOC646719	miscRNA
Merged-chr11-68671320-1	chr11	68671270	68671370	+	0	ZNF217_MCF7_no_dups.txt	promoter-TSS (NM_002180)	promoter-TSS (NM_002180)	1	NM_002180	3508	Hs.503048	NM_002180	ENSG00000132740	IGHMBP2	CATF1|HCSA|HMN6|SMARD1|SMUBP2	immunoglobulin mu binding protein 2	protein-coding
Merged-chr7-77022825-1	chr7	77022775	77022875	+	0	ZNF217_MCF7_no_dups.txt	intron (NM_017439, intron 5 of 30)	L2a|LINE|L2	22892	NM_017439	54103	Hs.186649	NM_017439	ENSG00000186088	PION	GSAP	pigeon homolog (Drosophila)	protein-coding
Merged-chr7-104945130-1	chr7	104945080	104945180	+	0	ZNF217_MCF7_no_dups.txt	intron (NM_182692, intron 2 of 15)	intron (NM_182692, intron 2 of 15)	-35653	NM_182691	6733	Hs.285197	NM_182691	ENSG00000135250	SRPK2	SFRSK2	SRSF protein kinase 2	protein-coding
Merged-chr1-218519130-1	chr1	218519080	218519180	+	0	ZNF217_MCF7_no_dups.txt	promoter-TSS (NR_046268)	promoter-TSS (NR_046268)	-110	NR_046268	728463	Hs.568469	NR_046268		LOC728463	-	uncharacterized LOC728463	miscRNA
Merged-chr20-14477820-1	chr20	14477770	14477870	+	0	ZNF217_MCF7_no_dups.txt	intron (NM_080676, intron 4 of 16)	intron (NM_080676, intron 4 of 16)	-159507	NM_013281	23767	Hs.41296	NM_013281	ENSG00000125848	FLRT3	-	fibronectin leucine rich transmembrane protein 3	protein-coding
Merged-chr7-124569960-1	chr7	124569910	124570010	+	0	ZNF217_MCF7_no_dups.txt	promoter-TSS (NM_015450)	promoter-TSS (NM_015450)	77	NM_001042594	25913	Hs.31968	NM_001042594	ENSG00000128513	POT1	HPOT1	protection of telomeres 1 homolog (S. pombe)	protein-coding
Merged-chr8-125376690-1	chr8	125376640	125376740	+	0	ZNF217_MCF7_no_dups.txt	intron (NM_194291, intron 1 of 6)	Tigger15a|DNA|TcMar-Tigger	8250	NM_194291	157378	Hs.187646	NM_194291	ENSG00000164983	TMEM65	-	transmembrane protein 65	protein-coding
Merged-chr6-154796310-1	chr6	154796260	154796360	+	0	ZNF217_MCF7_no_dups.txt	intron (NM_173515, intron 1 of 12)	MIRb|SINE|MIR	35443	NM_173515	154043	Hs.16064	NM_173515	ENSG00000153721	CNKSR3	MAGI1	CNKSR family member 3	protein-coding
Merged-chr12-12551475-1	chr12	12551425	12551525	+	0	ZNF217_MCF7_no_dups.txt	intron (NM_058169, intron 2 of 3)	intron (NM_058169, intron 2 of 3)	41455	NM_058169	118426	Hs.720779	NM_058169	ENSG00000165714	LOH12CR1	LOH1CR12	loss of heterozygosity, 12, chromosomal region 1	protein-coding
Merged-chr10-82778670-1	chr10	82778620	82778720	+	0	ZNF217_MCF7_no_dups.txt	Intergenic	Intergenic	478095	NM_001145719	387694	Hs.147643	NM_001145719	ENSG00000178217	SH2D4B	-	SH2 domain containing 4B	protein-coding
Merged-chr2-102772635-1	chr2	102772585	102772685	+	0	ZNF217_MCF7_no_dups.txt	intron (NM_000877, intron 1 of 10)	intron (NM_000877, intron 1 of 10)	2233	NM_000877	3554	Hs.701982	NM_000877	ENSG00000115594	IL1R1	CD121A|D2S1473|IL-1R-alpha|IL1R|IL1RA|P80	interleukin 1 receptor, type I	protein-coding
Merged-chr21-40203585-1	chr21	40203535	40203635	+	0	ZNF217_MCF7_no_dups.txt	Intergenic	Intergenic	25830	NM_005239	2114	Hs.644231	NM_001256295	ENSG00000157557	ETS2	ETS2IT1	v-ets erythroblastosis virus E26 oncogene homolog 2 (avian)	protein-coding
Merged-chr1-110178990-1	chr1	110178940	110179040	+	0	ZNF217_MCF7_no_dups.txt	Intergenic	Intergenic	10941	NM_203404	271	Hs.82927	NM_001257360	ENSG00000116337	AMPD2	-	adenosine monophosphate deaminase 2	protein-coding
Merged-chr3-48507030-1	chr3	48506980	48507080	+	0	ZNF217_MCF7_no_dups.txt	TTS (NM_032166)	TTS (NM_032166)	111	NM_007248	11277	Hs.713742	NM_007248	ENSG00000213689	TREX1	AGS1|CRV|DRN3|HERNS	three prime repair exonuclease 1	protein-coding
Merged-chr3-51062475-1	chr3	51062425	51062525	+	0	ZNF217_MCF7_no_dups.txt	intron (NM_004947, intron 5 of 52)	L1PBa|LINE|L1	349803	NM_004947	1795	Hs.476284	NM_004947	ENSG00000088538	DOCK3	MOCA|PBP	dedicator of cytokinesis 3	protein-coding
Merged-chr1-149899740-1	chr1	149899690	149899790	+	0	ZNF217_MCF7_no_dups.txt	TTS (NM_181873)	TTS (NM_181873)	404	NM_005850	10262	Hs.516160	NM_005850	ENSG00000143368	SF3B4	AFD1|Hsh49|SAP49|SF3b49	splicing factor 3b, subunit 4, 49kDa	protein-coding
Merged-chr16-87670110-1	chr16	87670060	87670160	+	0	ZNF217_MCF7_no_dups.txt	intron (NM_020655, intron 1 of 4)	intron (NM_020655, intron 1 of 4)	33611	NM_020655	57338	Hs.592068	NM_020655	ENSG00000154118	JPH3	CAGL237|HDL2|JP-3|JP3|TNRC22	junctophilin 3	protein-coding
Merged-chr12-96043290-1	chr12	96043240	96043340	+	0	ZNF217_MCF7_no_dups.txt	Intergenic	Intergenic	-98027	NM_032147	84101	Hs.646421	NM_001042403	ENSG00000136014	USP44	-	ubiquitin specific peptidase 44	protein-coding
Merged-chr17-81008580-1	chr17	81008530	81008630	+	0	ZNF217_MCF7_no_dups.txt	intron (NM_001009905, intron 1 of 12)	intron (NM_001009905, intron 1 of 12)	1106	NM_001009905	146712	Hs.607824	NM_001009905	ENSG00000175711	B3GNTL1	B3GNT8	UDP-GlcNAc:betaGal beta-1,3-N-acetylglucosaminyltransferase-like 1	protein-coding
Merged-chr7-154634490-1	chr7	154634440	154634540	+	0	ZNF217_MCF7_no_dups.txt	intron (NM_001039350, intron 16 of 25)	intron (NM_001039350, intron 16 of 25)	-85737	NR_024477	100132707	Hs.586358	NR_024476		LOC100132707	-	uncharacterized LOC100132707	miscRNA
Merged-chr6-24926580-1	chr6	24926530	24926630	+	0	ZNF217_MCF7_no_dups.txt	Intergenic	Intergenic	-15385	NM_014722	9750	Hs.559459	NM_014722	ENSG00000111913	FAM65B	C6orf32|DIFF40|DIFF48|PL48	family with sequence similarity 65, member B	protein-coding
Merged-chr3-161125290-1	chr3	161125240	161125340	+	0	ZNF217_MCF7_no_dups.txt	Intergenic	Intergenic	-35419	NM_001040100	165679	Hs.704270	NM_145035	ENSG00000196542	SPTSSB	ADMP|C3orf57|SSSPTB	serine palmitoyltransferase, small subunit B	protein-coding
Merged-chr2-54698730-1	chr2	54698680	54698780	+	0	ZNF217_MCF7_no_dups.txt	intron (NM_003128, intron 1 of 35)	intron (NM_003128, intron 1 of 35)	15276	NM_003128	6711	Hs.705692	NM_003128	ENSG00000115306	SPTBN1	ELF|SPTB2|betaSpII	spectrin, beta, non-erythrocytic 1	protein-coding
Merged-chr16-89510025-1	chr16	89509975	89510075	+	0	ZNF217_MCF7_no_dups.txt	intron (NM_001256182, intron 1 of 13)	intron (NM_001256182, intron 1 of 13)	46944	NR_045839	29123	Hs.740440	NM_001256182	ENSG00000167522	ANKRD11	ANCO-1|ANCO1|LZ16|T13	ankyrin repeat domain 11	protein-coding
Merged-chr6-26032260-1	chr6	26032210	26032310	+	0	ZNF217_MCF7_no_dups.txt	promoter-TSS (NM_003537)	promoter-TSS (NM_003537)	28	NM_003537	8358	Hs.533292	NM_003537	ENSG00000124693	HIST1H3B	H3/l|H3FL	histone cluster 1, H3b	protein-coding
Merged-chr1-203643540-1	chr1	203643490	203643590	+	0	ZNF217_MCF7_no_dups.txt	intron (NM_001001396, intron 1 of 21)	intron (NM_001001396, intron 1 of 21)	47625	NM_001684	493	Hs.733333	NM_001001396	ENSG00000058668	ATP2B4	ATP2B2|MXRA1|PMCA4|PMCA4b|PMCA4x	ATPase, Ca++ transporting, plasma membrane 4	protein-coding
Merged-chr8-96079230-1	chr8	96079180	96079280	+	0	ZNF217_MCF7_no_dups.txt	Intergenic	Intergenic	-5912	NR_036105	100422964		NR_036105		MIR3150A	MIR3150	microRNA 3150a	miscRNA
Merged-chr4-88759560-1	chr4	88759510	88759610	+	0	ZNF217_MCF7_no_dups.txt	intron (NM_001184694, intron 2 of 3)	intron (NM_001184694, intron 2 of 3)	5439	NM_001184697	56955	Hs.676357	NM_001184694	ENSG00000152595	MEPE	OF45	matrix extracellular phosphoglycoprotein	protein-coding
Merged-chr2-24125010-1	chr2	24124960	24125060	+	0	ZNF217_MCF7_no_dups.txt	intron (NM_017552, intron 1 of 27)	MER5A|DNA|hAT-Charlie	24926	NM_017552	54454	Hs.467862	NM_001242338	ENSG00000119778	ATAD2B	-	ATPase family, AAA domain containing 2B	protein-coding
Merged-chr7-22472880-1	chr7	22472830	22472930	+	0	ZNF217_MCF7_no_dups.txt	intron (NM_207342, intron 4 of 4)	intron (NM_207342, intron 4 of 4)	67021	NM_001164460	256227	Hs.729825	NM_001164460	ENSG00000105889	STEAP1B	-	STEAP family member 1B	protein-coding
Merged-chr6-16769595-1	chr6	16769545	16769645	+	0	ZNF217_MCF7_no_dups.txt	Intergenic	Intergenic	-7874	NM_000332	6310	Hs.434961	NM_000332	ENSG00000124788	ATXN1	ATX1|D6S504E|SCA1	ataxin 1	protein-coding
Merged-chr8-94906560-1	chr8	94906510	94906610	+	0	ZNF217_MCF7_no_dups.txt	Intergenic	L1ME2z|LINE|L1	21787	NR_039602	100616169		NR_039602		MIR378D2	-	microRNA 378d-2	miscRNA
Merged-chr8-129271050-1	chr8	129271000	129271100	+	0	ZNF217_MCF7_no_dups.txt	Intergenic	Intergenic	108688	NR_031613	100302281		NR_031613		MIR1208	MIRN1208|hsa-mir-1208	microRNA 1208	miscRNA
Merged-chr7-142998300-1	chr7	142998250	142998350	+	0	ZNF217_MCF7_no_dups.txt	intron (NM_001224, intron 9 of 11)	intron (NM_001224, intron 9 of 11)	11619	NM_001224	835	Hs.368982	NM_001224	ENSG00000106144	CASP2	CASP-2|ICH1|NEDD-2|NEDD2|PPP1R57	caspase 2, apoptosis-related cysteine peptidase	protein-coding
Merged-chr7-117228600-1	chr7	117228550	117228650	+	0	ZNF217_MCF7_no_dups.txt	intron (NM_000492, intron 12 of 26)	intron (NM_000492, intron 12 of 26)	108583	NM_000492	1080	Hs.661104	NM_000492	ENSG00000001626	CFTR	ABC35|ABCC7|CF|CFTR/MRP|MRP7|TNR-CFTR|dJ760C5.1	cystic fibrosis transmembrane conductance regulator (ATP-binding cassette sub-family C, member 7)	protein-coding
Merged-chr7-128602800-1	chr7	128602750	128602850	+	0	ZNF217_MCF7_no_dups.txt	intron (NM_001191028, intron 20 of 21)	intron (NM_001191028, intron 20 of 21)	22028	NM_001098627	3663	Hs.521181	NM_001098627	ENSG00000128604	IRF5	SLEB10	interferon regulatory factor 5	protein-coding
Merged-chr7-12726510-1	chr7	12726460	12726560	+	0	ZNF217_MCF7_no_dups.txt	promoter-TSS (NM_001037164)	promoter-TSS (NM_001037164)	58	NM_001037164	10124	Hs.741524	NM_001037164	ENSG00000122644	ARL4A	ARL4	ADP-ribosylation factor-like 4A	protein-coding
Merged-chr19-48273465-1	chr19	48273415	48273515	+	0	ZNF217_MCF7_no_dups.txt	Intergenic	Intergenic	-8377	NM_003009	6415	Hs.631549	NM_003009	ENSG00000178980	SEPW1	selW	selenoprotein W, 1	protein-coding
Merged-chr17-8024310-1	chr17	8024260	8024360	+	0	ZNF217_MCF7_no_dups.txt	3' UTR (NM_001165967, exon 4 of 4)	3' UTR (NM_001165967, exon 4 of 4)	-2076	NM_001165960	59344	Hs.232770	NM_001165960	ENSG00000179148	ALOXE3	E-LOX|eLOX3	arachidonate lipoxygenase 3	protein-coding
Merged-chr7-16955205-1	chr7	16955155	16955255	+	0	ZNF217_MCF7_no_dups.txt	Intergenic	Intergenic	-33592	NM_176813	155465	Hs.100686	NM_176813	ENSG00000173467	AGR3	AG3|BCMP11|HAG3|PDIA18|hAG-3	anterior gradient 3 homolog (Xenopus laevis)	protein-coding
Merged-chr7-100743600-1	chr7	100743550	100743650	+	0	ZNF217_MCF7_no_dups.txt	Intergenic	Intergenic	14814	NM_030961	81844	Hs.521092	NM_030961	ENSG00000169871	TRIM56	RNF109	tripartite motif containing 56	protein-coding
Merged-chr9-140121570-1	chr9	140121520	140121620	+	0	ZNF217_MCF7_no_dups.txt	promoter-TSS (NM_001190228)	promoter-TSS (NM_001190228)	-448	NM_001190228	643596	Hs.730186	NM_001190228	ENSG00000233198	RNF224	-	ring finger protein 224	protein-coding
Merged-chr10-8117955-1	chr10	8117905	8118005	+	0	ZNF217_MCF7_no_dups.txt	TTS (NM_002051)	TTS (NM_002051)	21288	NM_001002295	2625	Hs.524134	NM_001002295	ENSG00000107485	GATA3	HDR|HDRS	GATA binding protein 3	protein-coding
Merged-chr1-68641845-1	chr1	68641795	68641895	+	0	ZNF217_MCF7_no_dups.txt	intron (NM_001193334, intron 1 of 10)	intron (NM_001193334, intron 1 of 10)	7448	NR_031664	100302279		NR_031664		MIR1262	MIRN1262|hsa-mir-1262	microRNA 1262	miscRNA
Merged-chr17-64676595-1	chr17	64676545	64676645	+	0	ZNF217_MCF7_no_dups.txt	intron (NM_002737, intron 5 of 16)	intron (NM_002737, intron 5 of 16)	-106595	NR_030364	693219		NR_030364		MIR634	MIRN634|hsa-mir-634	microRNA 634	miscRNA
Merged-chr19-45959190-1	chr19	45959140	45959240	+	0	ZNF217_MCF7_no_dups.txt	Intergenic	Intergenic	-12063	NM_001114171	2354	Hs.590958	NM_001114171	ENSG00000125740	FOSB	AP-1|G0S3|GOS3|GOSB	FBJ murine osteosarcoma viral oncogene homolog B	protein-coding
Merged-chr11-35548185-1	chr11	35548135	35548235	+	0	ZNF217_MCF7_no_dups.txt	Intergenic	MIR|SINE|MIR	-1009	NM_001001991	25891	Hs.55044	NM_001001991	ENSG00000149090	PAMR1	DKFZP586H2123|RAMP	peptidase domain containing associated with muscle regeneration 1	protein-coding
Merged-chr8-127582845-1	chr8	127582795	127582895	+	0	ZNF217_MCF7_no_dups.txt	Intergenic	Intergenic	-12134	NM_174911	157638	Hs.124951	NM_174911	ENSG00000168672	FAM84B	BCMP101|NSE2	family with sequence similarity 84, member B	protein-coding
Merged-chr1-30262320-1	chr1	30262270	30262370	+	0	ZNF217_MCF7_no_dups.txt	Intergenic	Intergenic	699292	NM_001195001	10076	Hs.19718	NM_001195001	ENSG00000060656	PTPRU	FMI|PCP-2|PTP|PTP-J|PTP-PI|PTP-RO|PTPPSI|PTPRO|PTPU2|R-PTP-PSI|R-PTP-U|hPTP-J	protein tyrosine phosphatase, receptor type, U	protein-coding
Merged-chr15-52167630-1	chr15	52167580	52167680	+	0	ZNF217_MCF7_no_dups.txt	intron (NM_014547, intron 3 of 9)	intron (NM_014547, intron 3 of 9)	45805	NM_014547	29766	Hs.4998	NM_014547	ENSG00000138594	TMOD3	UTMOD	tropomodulin 3 (ubiquitous)	protein-coding
Merged-chr2-85187040-1	chr2	85186990	85187090	+	0	ZNF217_MCF7_no_dups.txt	Intergenic	L2c|LINE|L2	-11191	NM_020122	56888	Hs.654968	NM_020122	ENSG00000176407	KCMF1	DEBT91|FIGC|PCMF|ZZZ1	potassium channel modulatory factor 1	protein-coding
Merged-chr9-114505755-1	chr9	114505705	114505805	+	0	ZNF217_MCF7_no_dups.txt	intron (NM_001080551, intron 6 of 23)	MER44B|DNA|TcMar-Tigger	16058	NM_001080551	158401	Hs.428209	NM_001080551	ENSG00000165181	C9orf84	-	chromosome 9 open reading frame 84	protein-coding
Merged-chr3-171336210-1	chr3	171336160	171336260	+	0	ZNF217_MCF7_no_dups.txt	intron (NM_002662, intron 24 of 26)	intron (NM_002662, intron 24 of 26)	-158013	NM_001161562	23043	Hs.34024	NM_001161560	ENSG00000154310	TNIK	-	TRAF2 and NCK interacting kinase	protein-coding
Merged-chr1-205641420-1	chr1	205641370	205641470	+	0	ZNF217_MCF7_no_dups.txt	intron (NM_033102, intron 1 of 4)	intron (NM_033102, intron 1 of 4)	8210	NM_033102	85414	Hs.278695	NM_033102	ENSG00000158715	SLC45A3	IPCA-2|IPCA-6|IPCA-8|IPCA6|PCANAP2|PCANAP6|PCANAP8|PRST	solute carrier family 45, member 3	protein-coding
Merged-chr6-53191590-1	chr6	53191540	53191640	+	0	ZNF217_MCF7_no_dups.txt	intron (NM_021814, intron 1 of 7)	intron (NM_021814, intron 1 of 7)	10825	NR_046241	647190	Hs.520189	NR_046241		RPS16P5	RPS16_3_702	ribosomal protein S16 pseudogene 5	pseudo
Merged-chr8-128047965-1	chr8	128047915	128048015	+	0	ZNF217_MCF7_no_dups.txt	Intergenic	Intergenic	22566	NR_045262	100750225	Hs.571530	NR_045262		PCAT1	PCAT-1	prostate cancer associated transcript 1 (non-protein coding)	miscRNA
Merged-chr8-96079965-1	chr8	96079915	96080015	+	0	ZNF217_MCF7_no_dups.txt	Intergenic	L1MDa|LINE|L1	-5177	NR_036105	100422964		NR_036105		MIR3150A	MIR3150	microRNA 3150a	miscRNA
Merged-chr9-133565940-1	chr9	133565890	133565990	+	0	ZNF217_MCF7_no_dups.txt	Intergenic	L2a|LINE|L2	-3218	NM_014285	23404	Hs.654643	NM_014285	ENSG00000130713	EXOSC2	RRP4|Rrp4p|hRrp4p|p7	exosome component 2	protein-coding
Merged-chr16-23091390-1	chr16	23091340	23091440	+	0	ZNF217_MCF7_no_dups.txt	exon (NM_020718, exon 13 of 16)	exon (NM_020718, exon 13 of 16)	69201	NM_020718	57478	Hs.183817	NM_020718	ENSG00000103404	USP31	-	ubiquitin specific peptidase 31	protein-coding
Merged-chr6-27263280-1	chr6	27263230	27263330	+	0	ZNF217_MCF7_no_dups.txt	Intergenic	tRNA-Gln-CAG|tRNA|tRNA	16731	NM_033482	94026	Hs.729955	NM_033482	ENSG00000158553	POM121L2	POM121-L|POM121L	POM121 transmembrane nucleoporin-like 2	protein-coding
Merged-chr3-112366155-1	chr3	112366105	112366205	+	0	ZNF217_MCF7_no_dups.txt	Intergenic	L2a|LINE|L2	-6178	NM_199511	151887	Hs.477128	NM_199511	ENSG00000091986	CCDC80	DRO1|SSG1|URB|okuribin	coiled-coil domain containing 80	protein-coding
Merged-chr16-12704190-1	chr16	12704140	12704240	+	0	ZNF217_MCF7_no_dups.txt	Intergenic	Intergenic	-109988	NR_039869	100616195		NR_039869		MIR4718	-	microRNA 4718	miscRNA
Merged-chr2-173557995-1	chr2	173557945	173558045	+	0	ZNF217_MCF7_no_dups.txt	Intergenic	Intergenic	-42530	NM_007023	11069	Hs.470646	NM_001100397	ENSG00000091428	RAPGEF4	CAMP-GEFII|CGEF2|EPAC2|Nbla00496	Rap guanine nucleotide exchange factor (GEF) 4	protein-coding
Merged-chr11-65949255-1	chr11	65949205	65949305	+	0	ZNF217_MCF7_no_dups.txt	intron (NM_018026, intron 1 of 23)	intron (NM_018026, intron 1 of 23)	-75510	NM_001134775	64837	Hs.280792	NM_001134774	ENSG00000174996	KLC2	-	kinesin light chain 2	protein-coding
Merged-chr2-37387080-1	chr2	37387030	37387130	+	0	ZNF217_MCF7_no_dups.txt	Intergenic	ERVL-E-int|LTR|ERVL	-2890	NM_001135651	5610	Hs.131431	NM_001135651	ENSG00000055332	EIF2AK2	EIF2AK1|PKR|PRKR	eukaryotic translation initiation factor 2-alpha kinase 2	protein-coding
Merged-chr8-101225775-1	chr8	101225725	101225825	+	0	ZNF217_MCF7_no_dups.txt	intron (NM_003114, intron 11 of 18)	CpG-25904	55212	NM_003114	6674	Hs.591866	NM_003114	ENSG00000104450	SPAG1	HSD-3.8|SP75|TPIS	sperm associated antigen 1	protein-coding
Merged-chr4-2745090-1	chr4	2745040	2745140	+	0	ZNF217_MCF7_no_dups.txt	intron (NM_024309, intron 5 of 5)	intron (NM_024309, intron 5 of 5)	12662	NM_001161527	79155	Hs.726088	NM_001161527	ENSG00000168884	TNIP2	ABIN2|FLIP1|KLIP	TNFAIP3 interacting protein 2	protein-coding
Merged-chr8-113438910-1	chr8	113438860	113438960	+	0	ZNF217_MCF7_no_dups.txt	intron (NM_198123, intron 32 of 70)	L2c|LINE|L2	-216812	NR_031745	100302225		NR_031745		MIR2053	hsa-mir-2053	microRNA 2053	miscRNA
Merged-chr7-94273620-1	chr7	94273570	94273670	+	0	ZNF217_MCF7_no_dups.txt	intron (NM_001099401, intron 1 of 11)	intron (NM_001099401, intron 1 of 11)	11901	NM_001099400	8910	Hs.371199	NM_001099400	ENSG00000127990	SGCE	DYT11|ESG	sarcoglycan, epsilon	protein-coding
Merged-chr2-220082670-1	chr2	220082620	220082720	+	0	ZNF217_MCF7_no_dups.txt	intron (NM_005689, intron 1 of 18)	intron (NM_005689, intron 1 of 18)	1042	NM_005689	10058	Hs.107911	NM_005689	ENSG00000115657	ABCB6	ABC|ABC14|LAN|MCOPCB7|MTABC3|PRP|umat	ATP-binding cassette, sub-family B (MDR/TAP), member 6	protein-coding
Merged-chr2-202422990-1	chr2	202422940	202423040	+	0	ZNF217_MCF7_no_dups.txt	intron (NM_152525, intron 9 of 14)	intron (NM_152525, intron 9 of 14)	60915	NM_001168217	151254	Hs.335788	NM_001168216	ENSG00000155754	ALS2CR11	-	amyotrophic lateral sclerosis 2 (juvenile) chromosome region, candidate 11	protein-coding
Merged-chr8-103818495-1	chr8	103818445	103818545	+	0	ZNF217_MCF7_no_dups.txt	Intergenic	Intergenic	57902	NM_148174	51582	Hs.459106	NM_015878	ENSG00000155096	AZIN1	OAZI|OAZIN|ODC1L	antizyme inhibitor 1	protein-coding
Merged-chr21-44933205-1	chr21	44933155	44933255	+	0	ZNF217_MCF7_no_dups.txt	Intergenic	Intergenic	-35102	NR_026863	114038	Hs.592161	NR_026863		LINC00313	C21orf84|NCRNA00313	long intergenic non-protein coding RNA 313	miscRNA
Merged-chr11-68313450-1	chr11	68313400	68313500	+	0	ZNF217_MCF7_no_dups.txt	intron (NM_001164160, intron 4 of 24)	intron (NM_001164160, intron 4 of 24)	85264	NM_018312	55291	Hs.503022	NM_001164160	ENSG00000110075	PPP6R3	C11orf23|PP6R3|SAP190|SAPL|SAPLa|SAPS3	protein phosphatase 6, regulatory subunit 3	protein-coding
Merged-chr8-112164750-1	chr8	112164700	112164800	+	0	ZNF217_MCF7_no_dups.txt	Intergenic	L1PA16|LINE|L1	-1177791	NM_014379	27012	Hs.13285	NM_014379	ENSG00000164794	KCNV1	HNKA|KCNB3|KV2.3|KV8.1	potassium channel, subfamily V, member 1	protein-coding
Merged-chr19-45458325-1	chr19	45458275	45458375	+	0	ZNF217_MCF7_no_dups.txt	promoter-TSS (NM_001294)	promoter-TSS (NM_001294)	75	NR_040006	1209	Hs.444441	NM_001199468	ENSG00000104853	CLPTM1	-	cleft lip and palate associated transmembrane protein 1	protein-coding
Merged-chr17-55938705-1	chr17	55938655	55938755	+	0	ZNF217_MCF7_no_dups.txt	Intergenic	Intergenic	-11272	NM_016070	51649	Hs.5836	NM_016070	ENSG00000181610	MRPS23	HSPC329|MRP-S23	mitochondrial ribosomal protein S23	protein-coding
Merged-chr20-31564875-1	chr20	31564825	31564925	+	0	ZNF217_MCF7_no_dups.txt	Intergenic	LTR3|LTR|ERVK	27364	NM_080675	140732	Hs.375186	NM_080675	ENSG00000167098	SUN5	SPAG4L|TSARG4|dJ726C3.1	Sad1 and UNC84 domain containing 5	protein-coding
Merged-chr12-49515045-1	chr12	49514995	49515095	+	0	ZNF217_MCF7_no_dups.txt	Intergenic	Intergenic	10259	NM_006082	10376	Hs.524390	NM_006082	ENSG00000123416	TUBA1B	K-ALPHA-1	tubulin, alpha 1b	protein-coding
Merged-chr7-8324865-1	chr7	8324815	8324915	+	0	ZNF217_MCF7_no_dups.txt	Intergenic	Intergenic	-22680	NM_004968	3382	Hs.487561	NM_001136020	ENSG00000003147	ICA1	ICA69|ICAp69	islet cell autoantigen 1, 69kDa	protein-coding
Merged-chr8-140732580-1	chr8	140732530	140732630	+	0	ZNF217_MCF7_no_dups.txt	Intergenic	Intergenic	-17281	NM_016601	51305	Hs.493037	NM_016601	ENSG00000169427	KCNK9	K2p9.1|KT3.2|TASK-3|TASK3	potassium channel, subfamily K, member 9	protein-coding
Merged-chr21-46199820-1	chr21	46199770	46199870	+	0	ZNF217_MCF7_no_dups.txt	intron (NM_001202489, intron 1 of 3)	intron (NM_001202489, intron 1 of 3)	21931	NM_003343	7327	Hs.701398	NM_001202489	ENSG00000184787	UBE2G2	UBC7	ubiquitin-conjugating enzyme E2G 2	protein-coding
Merged-chr8-101859765-1	chr8	101859715	101859815	+	0	ZNF217_MCF7_no_dups.txt	Intergenic	Intergenic	103034	NM_001135702	7534	Hs.492407	NM_001135699	ENSG00000164924	YWHAZ	14-3-3-zeta|KCIP-1|YWHAD	tyrosine 3-monooxygenase/tryptophan 5-monooxygenase activation protein, zeta polypeptide	protein-coding
Merged-chr7-74050005-1	chr7	74049955	74050055	+	0	ZNF217_MCF7_no_dups.txt	Intergenic	L1ME1|LINE|L1	-22025	NM_001518	2969	Hs.647041	NM_001163636	ENSG00000077809	GTF2I	BAP135|BTKAP1|DIWS|GTFII-I|IB291|SPIN|TFII-I|WBS|WBSCR6	general transcription factor IIi	protein-coding
Merged-chr14-61788450-1	chr14	61788400	61788500	+	0	ZNF217_MCF7_no_dups.txt	promoter-TSS (NM_006255)	promoter-TSS (NM_006255)	-65	NM_006255	5583	Hs.333907	NM_006255	ENSG00000027075	PRKCH	PKC-L|PKCL|PRKCL|nPKC-eta	protein kinase C, eta	protein-coding
Merged-chr15-50149800-1	chr15	50149750	50149850	+	0	ZNF217_MCF7_no_dups.txt	TTS (NM_024837)	TTS (NM_024837)	236574	NM_020234	56986	Hs.127432	NM_001144955	ENSG00000104047	DTWD1	-	DTW domain containing 1	protein-coding
Merged-chr5-154237590-1	chr5	154237540	154237640	+	0	ZNF217_MCF7_no_dups.txt	promoter-TSS (NM_004779)	promoter-TSS (NM_004779)	-608	NM_004779	9337	Hs.26703	NM_004779	ENSG00000155508	CNOT8	CAF1|CALIF|POP2|hCAF1	CCR4-NOT transcription complex, subunit 8	protein-coding
Merged-chr9-90341250-1	chr9	90341200	90341300	+	0	ZNF217_MCF7_no_dups.txt	5' UTR (NM_001912, exon 1 of 8)	5' UTR (NM_001912, exon 1 of 8)	276	NM_001257972	1514	Hs.731952	NM_001257971	ENSG00000135047	CTSL1	CATL|CTSL|MEP	cathepsin L1	protein-coding
Merged-chr16-81771840-1	chr16	81771790	81771890	+	0	ZNF217_MCF7_no_dups.txt	Intergenic	Intergenic	-41059	NM_002661	5336	Hs.413111	NM_002661	ENSG00000197943	PLCG2	FCAS3	phospholipase C, gamma 2 (phosphatidylinositol-specific)	protein-coding
Merged-chr3-18166065-1	chr3	18166015	18166115	+	0	ZNF217_MCF7_no_dups.txt	intron (NM_001257177, intron 4 of 4)	MLT1I|LTR|ERVL-MaLR	162001	NM_001257177	339862	Hs.652981	NR_046199		LOC339862	-	uncharacterized LOC339862	protein-coding
Merged-chr14-35860245-1	chr14	35860195	35860295	+	0	ZNF217_MCF7_no_dups.txt	Intergenic	Intergenic	13715	NM_020529	4792	Hs.81328	NM_020529	ENSG00000100906	NFKBIA	IKBA|MAD-3|NFKBI	nuclear factor of kappa light polypeptide gene enhancer in B-cells inhibitor, alpha	protein-coding
Merged-chr4-69590280-1	chr4	69590230	69590330	+	0	ZNF217_MCF7_no_dups.txt	Intergenic	LTR1B|LTR|ERV1	-53786	NM_001076	7366	Hs.150207	NM_001076	ENSG00000196620	UGT2B15	HLUG4|UDPGT 2B8|UDPGT2B15|UDPGTH3|UGT2B8	UDP glucuronosyltransferase 2 family, polypeptide B15	protein-coding
Merged-chr10-94307610-1	chr10	94307560	94307660	+	0	ZNF217_MCF7_no_dups.txt	intron (NM_004969, intron 1 of 24)	intron (NM_004969, intron 1 of 24)	26242	NM_004969	3416	Hs.500546	NM_001165946	ENSG00000119912	IDE	INSULYSIN	insulin-degrading enzyme	protein-coding
Merged-chr21-42401595-1	chr21	42401545	42401645	+	0	ZNF217_MCF7_no_dups.txt	Intergenic	Intergenic	118396	NR_024100	284835	Hs.106234	NR_024100		LINC00323	C21orf130|NCRNA00323|PRED42	long intergenic non-protein coding RNA 323	miscRNA
Merged-chr3-13271220-1	chr3	13271170	13271270	+	0	ZNF217_MCF7_no_dups.txt	Intergenic	L2c|LINE|L2	-156603	NM_001134382	9922	Hs.475506	NM_001134382	ENSG00000144711	IQSEC1	ARF-GEP100|ARFGEP100|BRAG2|GEP100	IQ motif and Sec7 domain 1	protein-coding
Merged-chr13-24649755-1	chr13	24649705	24649805	+	0	ZNF217_MCF7_no_dups.txt	Intergenic	Intergenic	-85106	NM_001166271	221178	Hs.595391	NM_001166271	ENSG00000182957	SPATA13	ARHGEF29|ASEF2	spermatogenesis associated 13	protein-coding
Merged-chr19-39322215-1	chr19	39322165	39322265	+	0	ZNF217_MCF7_no_dups.txt	intron (NM_001398, intron 1 of 9)	intron (NM_001398, intron 1 of 9)	282	NM_001398	1891	Hs.196176	NM_001398	ENSG00000104823	ECH1	HPXEL	enoyl CoA hydratase 1, peroxisomal	protein-coding
Merged-chr7-2451840-1	chr7	2451790	2451890	+	0	ZNF217_MCF7_no_dups.txt	intron (NM_018641, intron 1 of 1)	intron (NM_018641, intron 1 of 1)	8645	NM_018641	55501	Hs.703741	NM_001243794	ENSG00000136213	CHST12	C4S-2|C4ST-2|C4ST2	carbohydrate (chondroitin 4) sulfotransferase 12	protein-coding
Merged-chr8-88178835-1	chr8	88178785	88178885	+	0	ZNF217_MCF7_no_dups.txt	intron (NM_173538, intron 4 of 10)	L2|LINE|L2	300159	NM_173538	168975	Hs.246284	NM_173538	ENSG00000176571	CNBD1	-	cyclic nucleotide binding domain containing 1	protein-coding
Merged-chr12-42963990-1	chr12	42963940	42964040	+	0	ZNF217_MCF7_no_dups.txt	intron (NM_153026, intron 1 of 7)	AmnSINE1|SINE|Deu	19582	NM_153026	144165	Hs.720221	NM_001144881	ENSG00000139174	PRICKLE1	EPM1B|RILP	prickle homolog 1 (Drosophila)	protein-coding
Merged-chr8-91925940-1	chr8	91925890	91925990	+	0	ZNF217_MCF7_no_dups.txt	intron (NM_022351, intron 5 of 12)	L3|LINE|CR1	71545	NM_001190972	100127983	Hs.733266	NM_001190972	ENSG00000253250	LOC100127983	-	uncharacterized LOC100127983	protein-coding
Merged-chr14-21077550-1	chr14	21077500	21077600	+	0	ZNF217_MCF7_no_dups.txt	Intergenic	tRNA-Pro-CCY|tRNA|tRNA	-18568	NM_001024822	493901	Hs.729466	NM_001024822	ENSG00000206171	RNASE12	-	ribonuclease, RNase A family, 12 (non-active)	protein-coding
Merged-chr15-60655110-1	chr15	60655060	60655160	+	0	ZNF217_MCF7_no_dups.txt	intron (NM_001002857, intron 5 of 13)	AluSz6|SINE|Alu	35075	NM_001002858	302	Hs.511605	NM_001002857	ENSG00000182718	ANXA2	ANX2|ANX2L4|CAL1H|LIP2|LPC2|LPC2D|P36|PAP-IV	annexin A2	protein-coding
Merged-chr17-15796470-1	chr17	15796420	15796520	+	0	ZNF217_MCF7_no_dups.txt	Intergenic	Intergenic	-51761	NM_000676	136	Hs.167046	NM_000676	ENSG00000170425	ADORA2B	ADORA2	adenosine A2b receptor	protein-coding
Merged-chr8-80990625-1	chr8	80990575	80990675	+	0	ZNF217_MCF7_no_dups.txt	intron (NM_005079, intron 1 of 5)	Charlie23a|DNA|hAT-Charlie	2385	NM_001025252	7163	Hs.368433	NM_001025252	ENSG00000076554	TPD52	D52|N8L|PC-1|PrLZ|hD52	tumor protein D52	protein-coding
Merged-chr15-33361125-1	chr15	33361075	33361175	+	0	ZNF217_MCF7_no_dups.txt	Intergenic	Intergenic	-1040	NM_001103184	342184	Hs.657649	XM_003403672	ENSG00000248905	FMN1	FMN|LD	formin 1	protein-coding
Merged-chr2-208028325-1	chr2	208028275	208028375	+	0	ZNF217_MCF7_no_dups.txt	intron (NM_001270943, intron 1 of 3)	intron (NM_001270943, intron 1 of 3)	2415	NM_003709	8609	Hs.737010	NM_001270942	ENSG00000118263	KLF7	UKLF	Kruppel-like factor 7 (ubiquitous)	protein-coding
Merged-chr2-20343225-1	chr2	20343175	20343275	+	0	ZNF217_MCF7_no_dups.txt	Intergenic	Intergenic	81702	NM_002997	6382	Hs.665958	NM_001006946	ENSG00000115884	SDC1	CD138|SDC|SYND1|syndecan	syndecan 1	protein-coding
Merged-chr9-130835670-1	chr9	130835620	130835720	+	0	ZNF217_MCF7_no_dups.txt	intron (NM_001006641, intron 1 of 9)	intron (NM_001006641, intron 1 of 9)	5191	NM_001006641	114789	Hs.5476	NM_001006641	ENSG00000148339	SLC25A25	MCSC|PCSCL|RP11-395P17.4|SCAMC-2	solute carrier family 25 (mitochondrial carrier; phosphate carrier), member 25	protein-coding
Merged-chr5-128578920-1	chr5	128578870	128578970	+	0	ZNF217_MCF7_no_dups.txt	Intergenic	Intergenic	145539	NR_039776	100616175		NR_039776		MIR4633	-	microRNA 4633	miscRNA
Merged-chr15-100248915-1	chr15	100248865	100248965	+	0	ZNF217_MCF7_no_dups.txt	intron (NM_001171894, intron 10 of 11)	intron (NM_001171894, intron 10 of 11)	24711	NM_152449	145748	Hs.562568	NM_152449	ENSG00000183060	LYSMD4	-	LysM, putative peptidoglycan-binding, domain containing 4	protein-coding
Merged-chr14-37237035-1	chr14	37236985	37237085	+	0	ZNF217_MCF7_no_dups.txt	intron (NM_030631, intron 3 of 9)	intron (NM_030631, intron 3 of 9)	110262	NM_006194	5083	Hs.609574	NM_006194	ENSG00000198807	PAX9	STHAG3	paired box 9	protein-coding
Merged-chr10-21174720-1	chr10	21174670	21174770	+	0	ZNF217_MCF7_no_dups.txt	intron (NM_006393, intron 4 of 27)	intron (NM_006393, intron 4 of 27)	11811	NM_006393	10529	Hs.5025	NM_001173484	ENSG00000078114	NEBL	LASP2|LNEBL	nebulette	protein-coding
Merged-chr9-112528845-1	chr9	112528795	112528895	+	0	ZNF217_MCF7_no_dups.txt	intron (NM_001037293, intron 1 of 6)	intron (NM_001037293, intron 1 of 6)	-13732	NM_147150	445815	Hs.591908	NM_007203	ENSG00000157654	PALM2-AKAP2	AKAP2	PALM2-AKAP2 readthrough	protein-coding
Merged-chr14-89445495-1	chr14	89445445	89445545	+	0	ZNF217_MCF7_no_dups.txt	Intergenic	tRNA-Ala-GCY|tRNA|tRNA	154517	NM_198309	123016	Hs.303055	NM_144596	ENSG00000165533	TTC8	BBS8|RP51	tetratricopeptide repeat domain 8	protein-coding
Merged-chr8-80661000-1	chr8	80660950	80661050	+	0	ZNF217_MCF7_no_dups.txt	Intergenic	Intergenic	19098	NM_001040708	23462	Hs.234434	NM_001040708	ENSG00000164683	HEY1	BHLHb31|CHF2|HERP2|HESR1|HRT-1|OAF1	hairy/enhancer-of-split related with YRPW motif 1	protein-coding
Merged-chr10-65801175-1	chr10	65801125	65801225	+	0	ZNF217_MCF7_no_dups.txt	Intergenic	L1M3e|LINE|L1	520052	NM_001001330	221035	Hs.499833	NM_001001330	ENSG00000165476	REEP3	C10orf74	receptor accessory protein 3	protein-coding
Merged-chr14-30375930-1	chr14	30375880	30375980	+	0	ZNF217_MCF7_no_dups.txt	intron (NM_002742, intron 1 of 17)	intron (NM_002742, intron 1 of 17)	20969	NM_002742	5587	Hs.508999	NM_002742	ENSG00000184304	PRKD1	PKC-MU|PKCM|PKD|PRKCM	protein kinase D1	protein-coding
Merged-chr7-21406020-1	chr7	21405970	21406070	+	0	ZNF217_MCF7_no_dups.txt	Intergenic	Intergenic	-61669	NM_003112	6671	Hs.88013	NM_003112	ENSG00000105866	SP4	HF1B|SPR-1	Sp4 transcription factor	protein-coding
Merged-chr12-120729660-1	chr12	120729610	120729710	+	0	ZNF217_MCF7_no_dups.txt	Intergenic	U4|snRNA|snRNA	-10464	NM_012240	23409	Hs.50861	NM_012240	ENSG00000089163	SIRT4	SIR2L4	sirtuin 4	protein-coding
Merged-chr15-65903685-1	chr15	65903635	65903735	+	0	ZNF217_MCF7_no_dups.txt	promoter-TSS (NM_001207059)	promoter-TSS (NM_001207059)	-58	NM_001207059	81556	Hs.6686	NM_001136043	ENSG00000138614	VWA9	C15orf44	von Willebrand factor A domain containing 9	protein-coding
Merged-chr8-110651910-1	chr8	110651860	110651960	+	0	ZNF217_MCF7_no_dups.txt	intron (NM_001099746, intron 1 of 5)	intron (NM_001099746, intron 1 of 5)	3509	NM_001099756	55638	Hs.390738	NM_001099743	ENSG00000147642	SYBU	GOLSYN|OCSYN|SNPHL	syntabulin (syntaxin-interacting)	protein-coding
Merged-chr9-83936775-1	chr9	83936725	83936825	+	0	ZNF217_MCF7_no_dups.txt	Intergenic	MIRc|SINE|MIR	366821	NM_005077	7088	Hs.689805	NM_005077	ENSG00000196781	TLE1	ESG|ESG1|GRG1	transducin-like enhancer of split 1 (E(sp1) homolog, Drosophila)	protein-coding
Merged-chr2-85932885-1	chr2	85932835	85932935	+	0	ZNF217_MCF7_no_dups.txt	Intergenic	Charlie13a|DNA|hAT-Charlie	11471	NM_006433	10578	Hs.105806	NM_006433	ENSG00000115523	GNLY	519|D2S69E|LAG-2|LAG2|NKG5|TLA519	granulysin	protein-coding
Merged-chr14-21078150-1	chr14	21078100	21078200	+	0	ZNF217_MCF7_no_dups.txt	Intergenic	Intergenic	-19168	NM_001024822	493901	Hs.729466	NM_001024822	ENSG00000206171	RNASE12	-	ribonuclease, RNase A family, 12 (non-active)	protein-coding
Merged-chr6-26328405-1	chr6	26328355	26328455	+	0	ZNF217_MCF7_no_dups.txt	Intergenic	tRNA-Arg-CGY_|tRNA|tRNA	-36993	NM_001197249	11118	Hs.376046	NM_001197246	ENSG00000186470	BTN3A2	BT3.2|BT3.3|BTF4	butyrophilin, subfamily 3, member A2	protein-coding
Merged-chr11-20000385-1	chr11	20000335	20000435	+	0	ZNF217_MCF7_no_dups.txt	intron (NM_001244963, intron 11 of 39)	intron (NM_001244963, intron 11 of 39)	-43717	NM_001111019	89797	Hs.639428	NM_001111018	ENSG00000166833	NAV2	HELAD1|POMFIL2|RAINB1|STEERIN2|UNC53H2	neuron navigator 2	protein-coding
Merged-chr12-98898045-1	chr12	98897995	98898095	+	0	ZNF217_MCF7_no_dups.txt	promoter-TSS (NR_038383)	promoter-TSS (NR_038383)	-412	NR_038383	643770	Hs.129589	NR_038383		LOC643770	-	uncharacterized LOC643770	miscRNA
Merged-chr9-74373465-1	chr9	74373415	74373515	+	0	ZNF217_MCF7_no_dups.txt	intron (NM_001135820, intron 1 of 22)	LTR49|LTR|ERV1	10335	NM_013390	23670	Hs.494146	NM_001135820	ENSG00000135048	TMEM2	-	transmembrane protein 2	protein-coding
Merged-chr2-190087380-1	chr2	190087330	190087430	+	0	ZNF217_MCF7_no_dups.txt	Intergenic	Intergenic	-42775	NM_000393	1290	Hs.445827	NM_000393	ENSG00000204262	COL5A2	-	collagen, type V, alpha 2	protein-coding
Merged-chr12-45693060-1	chr12	45693010	45693110	+	0	ZNF217_MCF7_no_dups.txt	intron (NM_001142678, intron 1 of 19)	intron (NM_001142678, intron 1 of 19)	6594	NM_001142678	196527	Hs.505339	NM_001025356	ENSG00000177119	ANO6	BDPLT7|SCTS|TMEM16F	anoctamin 6	protein-coding
Merged-chr6-98395920-1	chr6	98395870	98395970	+	0	ZNF217_MCF7_no_dups.txt	Intergenic	Intergenic	-76487	NR_031579	100302164		NR_031579		MIR2113	hsa-mir-2113	microRNA 2113	miscRNA
Merged-chr15-83975010-1	chr15	83974960	83975060	+	0	ZNF217_MCF7_no_dups.txt	Intergenic	Intergenic	-21542	NM_001717	646	Hs.459153	NM_001717	ENSG00000169594	BNC1	BNC|BSN1|HsT19447	basonuclin 1	protein-coding
Merged-chr6-34147920-1	chr6	34147870	34147970	+	0	ZNF217_MCF7_no_dups.txt	Intergenic	Intergenic	-24521	NM_001256809	2914	Hs.736330	NM_000841	ENSG00000124493	GRM4	GPRC1D|MGLUR4|mGlu4	glutamate receptor, metabotropic 4	protein-coding
Merged-chr10-64140030-1	chr10	64139980	64140080	+	0	ZNF217_MCF7_no_dups.txt	intron (NM_199450, intron 2 of 4)	Tigger2a|DNA|TcMar-Tigger	6114	NM_014951	22891	Hs.22653	NM_014951	ENSG00000138311	ZNF365	Su48|UAN|ZNF365D	zinc finger protein 365	protein-coding
Merged-chr3-72640905-1	chr3	72640855	72640955	+	0	ZNF217_MCF7_no_dups.txt	Intergenic	Intergenic	-145131	NM_012234	23429	Hs.7910	NM_012234	ENSG00000163602	RYBP	AAP1|DEDAF|YEAF1	RING1 and YY1 binding protein	protein-coding
Merged-chr10-93902160-1	chr10	93902110	93902210	+	0	ZNF217_MCF7_no_dups.txt	intron (NM_001178137, intron 6 of 9)	intron (NM_001178137, intron 6 of 9)	100876	NM_001178137	22849	Hs.701732	NM_001178137	ENSG00000107864	CPEB3	-	cytoplasmic polyadenylation element binding protein 3	protein-coding
Merged-chr16-69745440-1	chr16	69745390	69745490	+	0	ZNF217_MCF7_no_dups.txt	intron (NM_001025433, intron 4 of 4)	intron (NM_001025433, intron 4 of 4)	15093	NM_001025434	1728	Hs.406515	NM_000903	ENSG00000181019	NQO1	DHQU|DIA4|DTD|NMOR1|NMORI|QR1	NAD(P)H dehydrogenase, quinone 1	protein-coding
Merged-chr19-35636160-1	chr19	35636110	35636210	+	0	ZNF217_MCF7_no_dups.txt	intron (NM_022006, intron 1 of 5)	intron (NM_022006, intron 1 of 5)	2006	NM_022006	53822	Hs.134729	NM_022006	ENSG00000221946	FXYD7	-	FXYD domain containing ion transport regulator 7	protein-coding
Merged-chr2-55921035-1	chr2	55920985	55921085	+	0	ZNF217_MCF7_no_dups.txt	promoter-TSS (NM_033109)	promoter-TSS (NM_033109)	-24	NM_033109	87178	Hs.388733	NM_033109	ENSG00000138035	PNPT1	OLD35|PNPASE|old-35	polyribonucleotide nucleotidyltransferase 1	protein-coding
Merged-chr8-101135970-1	chr8	101135920	101136020	+	0	ZNF217_MCF7_no_dups.txt	Intergenic	Intergenic	-17626	NM_015668	26166	Hs.120021	NM_015668	ENSG00000132554	RGS22	PRTD-NY2	regulator of G-protein signaling 22	protein-coding
Merged-chr20-61398210-1	chr20	61398160	61398260	+	0	ZNF217_MCF7_no_dups.txt	Intergenic	Intergenic	9998	NR_046224	100652730	Hs.254951	NR_046224		LINC00659	-	long intergenic non-protein coding RNA 659	miscRNA
Merged-chr12-57506070-1	chr12	57506020	57506120	+	0	ZNF217_MCF7_no_dups.txt	promoter-TSS (NM_001178080)	promoter-TSS (NM_001178080)	-874	NM_001178078	6778	Hs.524518	NM_001178078	ENSG00000166888	STAT6	D12S1644|IL-4-STAT|STAT6B|STAT6C	signal transducer and activator of transcription 6, interleukin-4 induced	protein-coding
Merged-chr8-100025415-1	chr8	100025365	100025465	+	0	ZNF217_MCF7_no_dups.txt	promoter-TSS (NM_152564)	promoter-TSS (NM_152564)	-79	NM_181661	157680	Hs.191540	NM_015243	ENSG00000132549	VPS13B	CHS1|COH1	vacuolar protein sorting 13 homolog B (yeast)	protein-coding
Merged-chr4-28315770-1	chr4	28315720	28315820	+	0	ZNF217_MCF7_no_dups.txt	Intergenic	MIRb|SINE|MIR	-505434	NR_036237	100422937		NR_036237		MIR4275	-	microRNA 4275	miscRNA
Merged-chr14-48095550-1	chr14	48095500	48095600	+	0	ZNF217_MCF7_no_dups.txt	intron (NM_001113498, intron 1 of 16)	intron (NM_001113498, intron 1 of 16)	48607	NM_001113498	161357	Hs.436380	NM_001113498	ENSG00000139915	MDGA2	MAMDC1|c14_5286	MAM domain containing glycosylphosphatidylinositol anchor 2	protein-coding
Merged-chr3-138634185-1	chr3	138634135	138634235	+	0	ZNF217_MCF7_no_dups.txt	Intergenic	Intergenic	31797	NM_023067	668	Hs.289292	NM_023067	ENSG00000183770	FOXL2	BPES|BPES1|PFRK|PINTO|POF3	forkhead box L2	protein-coding
Merged-chr20-57557040-1	chr20	57556990	57557090	+	0	ZNF217_MCF7_no_dups.txt	intron (NM_198976, intron 1 of 14)	intron (NM_198976, intron 1 of 14)	777	NM_198976	51497	Hs.517148	NM_198976	ENSG00000101158	TH1L	NELF-C|NELF-D|TH1	TH1-like (Drosophila)	protein-coding
Merged-chr16-3202590-1	chr16	3202540	3202640	+	0	ZNF217_MCF7_no_dups.txt	Intergenic	Intergenic	17456	NM_001134655	7760	Hs.115284	NM_001134655	ENSG00000085644	ZNF213	CR53|ZKSCAN21	zinc finger protein 213	protein-coding
Merged-chr12-122326350-1	chr12	122326300	122326400	+	0	ZNF217_MCF7_no_dups.txt	promoter-TSS (NM_002813)	promoter-TSS (NM_002813)	167	NM_001171993	3242	Hs.2899	NM_001171993	ENSG00000158104	HPD	4-HPPD|4HPPD|GLOD3|HPPDASE|PPD	4-hydroxyphenylpyruvate dioxygenase	protein-coding
Merged-chr2-85153110-1	chr2	85153060	85153160	+	0	ZNF217_MCF7_no_dups.txt	Intergenic	MER91C|DNA|hAT-Tip100	20347	NM_021103	9168	Hs.446574	NM_021103	ENSG00000034510	TMSB10	MIG12|TB10	thymosin beta 10	protein-coding
Merged-chr9-132648210-1	chr9	132648160	132648260	+	0	ZNF217_MCF7_no_dups.txt	Intergenic	CpG	50453	NM_001008563	10868	Hs.5452	NM_001008563	ENSG00000136878	USP20	LSFR3A|VDU2	ubiquitin specific peptidase 20	protein-coding
Merged-chr17-60882000-1	chr17	60881950	60882050	+	0	ZNF217_MCF7_no_dups.txt	intron (NM_152598, intron 1 of 10)	L2b|LINE|L2	2011	NM_001100875	162333	Hs.665663	NM_001100875	ENSG00000173838	2014-03-10	MARCH-X|RNF190	membrane-associated ring finger (C3HC4) 10, E3 ubiquitin protein ligase	protein-coding
Merged-chr17-46034730-1	chr17	46034680	46034780	+	0	ZNF217_MCF7_no_dups.txt	intron (NM_024320, intron 1 of 1)	intron (NM_024320, intron 1 of 1)	513	NM_024320	79170	Hs.368260	NM_024320	ENSG00000167183	PRR15L	ATAD4	proline rich 15-like	protein-coding
Merged-chr3-127535805-1	chr3	127535755	127535855	+	0	ZNF217_MCF7_no_dups.txt	intron (NM_007283, intron 2 of 7)	intron (NM_007283, intron 2 of 7)	5920	NM_007283	11343	Hs.277035	NM_001003794	ENSG00000074416	MGLL	HU-K5|HUK5|MAGL|MGL	monoglyceride lipase	protein-coding
Merged-chr6-80714070-1	chr6	80714020	80714120	+	0	ZNF217_MCF7_no_dups.txt	promoter-TSS (NM_003318)	promoter-TSS (NM_003318)	-252	NM_003318	7272	Hs.169840	NM_001166691	ENSG00000112742	TTK	CT96|ESK|MPS1|MPS1L1|PYT	TTK protein kinase	protein-coding
Merged-chr12-52739820-1	chr12	52739770	52739870	+	0	ZNF217_MCF7_no_dups.txt	Intergenic	Intergenic	21489	NM_002283	3891	Hs.182507	NM_002283	ENSG00000135443	KRT85	HB5|Hb-5|KRTHB5|hHb5	keratin 85	protein-coding
Merged-chr2-20240790-1	chr2	20240740	20240840	+	0	ZNF217_MCF7_no_dups.txt	intron (NM_014713, intron 1 of 6)	intron (NM_014713, intron 1 of 6)	10999	NM_014713	9741	Hs.467807	NM_014713	ENSG00000068697	LAPTM4A	HUMORF13|LAPTM4|MBNT|Mtrp	lysosomal protein transmembrane 4 alpha	protein-coding
Merged-chr3-128102595-1	chr3	128102545	128102645	+	0	ZNF217_MCF7_no_dups.txt	intron (NM_021937, intron 6 of 6)	intron (NM_021937, intron 6 of 6)	-79842	NR_037890	285224	Hs.683815	NR_037890		DNAJB8-AS1	-	DNAJB8 antisense RNA 1	miscRNA
Merged-chr12-2270850-1	chr12	2270800	2270900	+	0	ZNF217_MCF7_no_dups.txt	intron (NM_001129838, intron 3 of 45)	intron (NM_001129838, intron 3 of 45)	61797	NR_046578	100874234	Hs.372570	NR_046578		CACNA1C-AS4	-	CACNA1C antisense RNA 4	miscRNA
Merged-chr15-64932930-1	chr15	64932880	64932980	+	0	ZNF217_MCF7_no_dups.txt	intron (NM_015042, intron 2 of 8)	intron (NM_015042, intron 2 of 8)	62532	NM_002537	4947	Hs.740459	NM_002537	ENSG00000180304	OAZ2	AZ2	ornithine decarboxylase antizyme 2	protein-coding
Merged-chr13-41634840-1	chr13	41634790	41634890	+	0	ZNF217_MCF7_no_dups.txt	promoter-TSS (NM_007187)	promoter-TSS (NM_007187)	-857	NM_007187	11193	Hs.411300	NM_007187	ENSG00000120688	WBP4	FBP21	WW domain binding protein 4 (formin binding protein 21)	protein-coding
Merged-chr21-43099335-1	chr21	43099285	43099385	+	0	ZNF217_MCF7_no_dups.txt	promoter-TSS (NR_024367)	promoter-TSS (NR_024367)	-127	NR_024367	54090	Hs.570442	NR_024367		LINC00111	C21orf21|NCRNA00111	long intergenic non-protein coding RNA 111	miscRNA
Merged-chr1-41367810-1	chr1	41367760	41367860	+	0	ZNF217_MCF7_no_dups.txt	Intergenic	Intergenic	-39792	NM_133467	163732	Hs.355820	NM_133467	ENSG00000179862	CITED4	-	Cbp/p300-interacting transactivator, with Glu/Asp-rich carboxy-terminal domain, 4	protein-coding
Merged-chr18-45122280-1	chr18	45122230	45122330	+	0	ZNF217_MCF7_no_dups.txt	Intergenic	MER31B|LTR|ERV1	334690	NM_005901	4087	Hs.741342	NM_001003652	ENSG00000175387	SMAD2	JV18|JV18-1|MADH2|MADR2|hMAD-2|hSMAD2	SMAD family member 2	protein-coding
Merged-chr5-14531730-1	chr5	14531680	14531780	+	0	ZNF217_MCF7_no_dups.txt	Intergenic	Intergenic	-50161	NM_019018	54491	Hs.155085	NM_019018	ENSG00000145569	FAM105A	NET20	family with sequence similarity 105, member A	protein-coding
Merged-chr16-30996915-1	chr16	30996865	30996965	+	0	ZNF217_MCF7_no_dups.txt	TTS (NM_014712)	TTS (NM_014712)	396	NM_001142778	80270	Hs.460618	NM_001142777	ENSG00000099377	HSD3B7	CBAS1|PFIC4|SDR11E3	hydroxy-delta-5-steroid dehydrogenase, 3 beta- and steroid delta-isomerase 7	protein-coding
Merged-chr18-3262500-1	chr18	3262450	3262550	+	0	ZNF217_MCF7_no_dups.txt	promoter-TSS (NM_001144945)	promoter-TSS (NM_001144945)	-111	NM_001144944	103910	Hs.464472	NM_001144946	ENSG00000118680	MYL12B	MLC-B|MRLC2	myosin, light chain 12B, regulatory	protein-coding
Merged-chr1-145435335-1	chr1	145435285	145435385	+	0	ZNF217_MCF7_no_dups.txt	Intergenic	Intergenic	-3127	NM_006472	10628	Hs.726920	NM_006472	ENSG00000117289	TXNIP	EST01027|HHCPA78|THIF|VDUP1	thioredoxin interacting protein	protein-coding
Merged-chr15-40395720-1	chr15	40395670	40395770	+	0	ZNF217_MCF7_no_dups.txt	intron (NM_001003943, intron 1 of 1)	intron (NM_001003943, intron 1 of 1)	2567	NM_001003943	90427	Hs.591104	NM_001003940	ENSG00000104081	BMF	-	Bcl2 modifying factor	protein-coding
Merged-chr7-13100805-1	chr7	13100755	13100855	+	0	ZNF217_MCF7_no_dups.txt	Intergenic	Intergenic	373894	NM_005738	10124	Hs.741524	NM_001037164	ENSG00000122644	ARL4A	ARL4	ADP-ribosylation factor-like 4A	protein-coding
Merged-chr8-94113495-1	chr8	94113445	94113545	+	0	ZNF217_MCF7_no_dups.txt	Intergenic	Intergenic	65584	NM_001242668	389676	Hs.386711	NM_001242668	ENSG00000254318	C8orf87	-	chromosome 8 open reading frame 87	protein-coding
Merged-chr17-73765800-1	chr17	73765750	73765850	+	0	ZNF217_MCF7_no_dups.txt	Intergenic	MIR|SINE|MIR	-4520	NM_000154	2584	Hs.407966	NM_000154	ENSG00000108479	GALK1	GALK|GK1	galactokinase 1	protein-coding
Merged-chr2-64292835-1	chr2	64292785	64292885	+	0	ZNF217_MCF7_no_dups.txt	Intergenic	Intergenic	-46621	NM_016516	51542	Hs.48499	NM_001005739	ENSG00000143952	VPS54	HCC8|SLP-8p|VPS54L|WR|hVps54L	vacuolar protein sorting 54 homolog (S. cerevisiae)	protein-coding
Merged-chr8-107058225-1	chr8	107058175	107058275	+	0	ZNF217_MCF7_no_dups.txt	Intergenic	Intergenic	-224181	NM_018002	55074	Hs.740427	NM_001198532	ENSG00000164830	OXR1	-	oxidation resistance 1	protein-coding
Merged-chr13-47184060-1	chr13	47184010	47184110	+	0	ZNF217_MCF7_no_dups.txt	intron (NM_015116, intron 1 of 18)	intron (NM_015116, intron 1 of 18)	56764	NM_015116	23143	Hs.507971	NM_001164211	ENSG00000136141	LRCH1	CHDC1|NP81	leucine-rich repeats and calponin homology (CH) domain containing 1	protein-coding
Merged-chr3-175991310-1	chr3	175991260	175991360	+	0	ZNF217_MCF7_no_dups.txt	Intergenic	Intergenic	903981	NR_039952	100616395		NR_039952		MIR4789	-	microRNA 4789	miscRNA
Merged-chrX-67012560-1	chrX	67012510	67012610	+	0	ZNF217_MCF7_no_dups.txt	Intergenic	Intergenic	223877	NM_001011645	367	Hs.76704	NM_000044	ENSG00000169083	AR	AIS|DHTR|HUMARA|HYSP1|KD|NR3C4|SBMA|SMAX1|TFM	androgen receptor	protein-coding
Merged-chr1-231275820-1	chr1	231275770	231275870	+	0	ZNF217_MCF7_no_dups.txt	Intergenic	Intergenic	-22854	NM_001004342	440730	Hs.655089	NM_001004342	ENSG00000119283	TRIM67	TNL	tripartite motif containing 67	protein-coding
Merged-chr12-44069325-1	chr12	44069275	44069375	+	0	ZNF217_MCF7_no_dups.txt	Intergenic	L1PA15-16|LINE|L1	83236	NM_001098615	83448	Hs.445814	NM_001098614	ENSG00000129317	PUS7L	-	pseudouridylate synthase 7 homolog (S. cerevisiae)-like	protein-coding
Merged-chr16-28935990-1	chr16	28935940	28936040	+	0	ZNF217_MCF7_no_dups.txt	intron (NM_024816, intron 1 of 12)	intron (NM_024816, intron 1 of 12)	542	NM_024816	79874	Hs.555978	NM_024816	ENSG00000177548	RABEP2	FRA	rabaptin, RAB GTPase binding effector protein 2	protein-coding
Merged-chr8-121814880-1	chr8	121814830	121814930	+	0	ZNF217_MCF7_no_dups.txt	intron (NM_021021, intron 1 of 6)	intron (NM_021021, intron 1 of 6)	9429	NM_021021	6641	Hs.46701	NM_021021	ENSG00000172164	SNTB1	59-DAP|A1B|BSYN2|DAPA1B|SNT2|SNT2B1|TIP-43	syntrophin, beta 1 (dystrophin-associated protein A1, 59kDa, basic component 1)	protein-coding
Merged-chr6-15058860-1	chr6	15058810	15058910	+	0	ZNF217_MCF7_no_dups.txt	Intergenic	Intergenic	-187346	NM_004973	3720	Hs.269059	NM_001267040	ENSG00000008083	JARID2	JMJ	jumonji, AT rich interactive domain 2	protein-coding
Merged-chr11-110634435-1	chr11	110634385	110634485	+	0	ZNF217_MCF7_no_dups.txt	Intergenic	Intergenic	-50523	NM_001258418	57569	Hs.6136	NM_001258415	ENSG00000137727	ARHGAP20	RARHOGAP	Rho GTPase activating protein 20	protein-coding
Merged-chr15-45490830-1	chr15	45490780	45490880	+	0	ZNF217_MCF7_no_dups.txt	intron (NM_138356, intron 2 of 7)	tRNA-His-CAY_|tRNA|tRNA	2543	NM_138356	90525	Hs.310399	NM_138356	ENSG00000138606	SHF	-	Src homology 2 domain containing F	protein-coding
Merged-chr5-44035920-1	chr5	44035870	44035970	+	0	ZNF217_MCF7_no_dups.txt	Intergenic	L1MEc|LINE|L1	352864	NM_004465	2255	Hs.664499	NM_004465	ENSG00000070193	FGF10	-	fibroblast growth factor 10	protein-coding
Merged-chr8-116393100-1	chr8	116393050	116393150	+	0	ZNF217_MCF7_no_dups.txt	Intergenic	Intergenic	288128	NM_014112	7227	Hs.657018	NM_014112	ENSG00000104447	TRPS1	GC79|LGCR	trichorhinophalangeal syndrome I	protein-coding
Merged-chr1-158115120-1	chr1	158115070	158115170	+	0	ZNF217_MCF7_no_dups.txt	Intergenic	MER70-int|LTR|ERVL	-4690	NR_033946	646268	Hs.506902	NR_033946		LOC646268	-	hCG1654703	miscRNA
Merged-chr12-125425380-1	chr12	125425330	125425430	+	0	ZNF217_MCF7_no_dups.txt	Intergenic	L2a|LINE|L2	25287	NR_049820	100847004		NR_049820		MIR5188	-	microRNA 5188	miscRNA
Merged-chr9-139891485-1	chr9	139891435	139891535	+	0	ZNF217_MCF7_no_dups.txt	promoter-TSS (NM_004669)	promoter-TSS (NM_004669)	-461	NM_004669	9022	Hs.64746	NM_004669	ENSG00000169583	CLIC3	-	chloride intracellular channel 3	protein-coding
Merged-chr11-3769110-1	chr11	3769060	3769160	+	0	ZNF217_MCF7_no_dups.txt	intron (NM_005387, intron 11 of 19)	intron (NM_005387, intron 11 of 19)	-49844	NM_001256235	27315	Hs.133968	NM_001145438	ENSG00000148985	PGAP2	CWH43-N|FRAG1	post-GPI attachment to proteins 2	protein-coding
Merged-chr3-42297810-1	chr3	42297760	42297860	+	0	ZNF217_MCF7_no_dups.txt	Intergenic	LTR37A|LTR|ERV1	7629	NM_001174138	885	Hs.458426	NM_000729	ENSG00000187094	CCK	-	cholecystokinin	protein-coding
Merged-chr1-65453040-1	chr1	65452990	65453090	+	0	ZNF217_MCF7_no_dups.txt	Intergenic	Intergenic	-20853	NM_002227	3716	Hs.207538	NM_002227	ENSG00000162434	JAK1	JAK1A|JAK1B|JTK3	Janus kinase 1	protein-coding
Merged-chr2-58468620-1	chr2	58468570	58468670	+	0	ZNF217_MCF7_no_dups.txt	promoter-TSS (NM_018062)	promoter-TSS (NM_018062)	-105	NM_018062	55120	Hs.741421	NM_001114636	ENSG00000115392	FANCL	FAAP43|PHF9|POG	Fanconi anemia, complementation group L	protein-coding
Merged-chr5-124178250-1	chr5	124178200	124178300	+	0	ZNF217_MCF7_no_dups.txt	Intergenic	Intergenic	-97445	NM_020747	57507	Hs.266616	NM_020747	ENSG00000168916	ZNF608	NY-REN-36	zinc finger protein 608	protein-coding
Merged-chr14-99927300-1	chr14	99927250	99927350	+	0	ZNF217_MCF7_no_dups.txt	intron (NM_032233, intron 4 of 12)	MIR3|SINE|MIR	19926	NM_032233	84193	Hs.510407	NM_032233	ENSG00000183576	SETD3	C14orf154	SET domain containing 3	protein-coding
Merged-chr17-63528375-1	chr17	63528325	63528425	+	0	ZNF217_MCF7_no_dups.txt	intron (NM_004655, intron 10 of 10)	intron (NM_004655, intron 10 of 10)	29365	NM_004655	8313	Hs.156527	NM_004655	ENSG00000168646	AXIN2	AXIL	axin 2	protein-coding
Merged-chr3-65779725-1	chr3	65779675	65779775	+	0	ZNF217_MCF7_no_dups.txt	intron (NM_015520, intron 1 of 24)	intron (NM_015520, intron 1 of 24)	-99766	NR_046575	100873983	Hs.663889	NR_046575		MAGI1-AS1	-	MAGI1 antisense RNA 1	miscRNA
Merged-chr1-154405920-1	chr1	154405870	154405970	+	0	ZNF217_MCF7_no_dups.txt	intron (NM_001206866, intron 3 of 6)	intron (NM_001206866, intron 3 of 6)	28251	NM_181359	3570	Hs.135087	NM_000565	ENSG00000160712	IL6R	CD126|IL-6R-1|IL-6RA|IL6Q|IL6RA|IL6RQ|gp80	interleukin 6 receptor	protein-coding
Merged-chr16-79406580-1	chr16	79406530	79406630	+	0	ZNF217_MCF7_no_dups.txt	Intergenic	Intergenic	228042	NM_005360	4094	Hs.134859	NM_001031804	ENSG00000178573	MAF	CCA4|c-MAF	v-maf musculoaponeurotic fibrosarcoma oncogene homolog (avian)	protein-coding
Merged-chr22-30084540-1	chr22	30084490	30084590	+	0	ZNF217_MCF7_no_dups.txt	intron (NM_181832, intron 16 of 16)	intron (NM_181832, intron 16 of 16)	-31804	NM_182527	164633	Hs.643608	NM_182527	ENSG00000100314	CABP7	CALN2	calcium binding protein 7	protein-coding
Merged-chr10-9253290-1	chr10	9253240	9253340	+	0	ZNF217_MCF7_no_dups.txt	Intergenic	Intergenic	1156623	NM_001002295	2625	Hs.524134	NM_001002295	ENSG00000107485	GATA3	HDR|HDRS	GATA binding protein 3	protein-coding
Merged-chr9-97694250-1	chr9	97694200	97694300	+	0	ZNF217_MCF7_no_dups.txt	3' UTR (NM_001193331, exon 8 of 8)	3' UTR (NM_001193331, exon 8 of 8)	122006	NR_031755	100313780		NR_031755		MIR2278	-	microRNA 2278	miscRNA
Merged-chr20-58232385-1	chr20	58232335	58232435	+	0	ZNF217_MCF7_no_dups.txt	intron (NM_080672, intron 1 of 12)	L1M4b|LINE|L1	-19331	NM_001199506	116154	Hs.473218	NM_001199505	ENSG00000087495	PHACTR3	C20orf101|H17739|SCAPIN1|SCAPININ	phosphatase and actin regulator 3	protein-coding
Merged-chr10-126567075-1	chr10	126567025	126567125	+	0	ZNF217_MCF7_no_dups.txt	Intergenic	Intergenic	-63617	NM_017580	54764	Hs.595158	NM_017580	ENSG00000019995	ZRANB1	TRABID	zinc finger, RAN-binding domain containing 1	protein-coding
Merged-chr6-28849170-1	chr6	28849120	28849220	+	0	ZNF217_MCF7_no_dups.txt	Intergenic	tRNA-Arg-CGG|tRNA|tRNA	-17716	NR_033379	401242	Hs.448285	NR_033379		LOC401242	-	uncharacterized LOC401242	miscRNA
Merged-chr6-28092420-1	chr6	28092370	28092470	+	0	ZNF217_MCF7_no_dups.txt	promoter-TSS (NM_025231)	promoter-TSS (NM_025231)	33	NM_025231	80345	Hs.656641	NM_025231	ENSG00000196812	ZSCAN16	ZNF392|ZNF435|dJ265C24.3	zinc finger and SCAN domain containing 16	protein-coding
Merged-chr4-38077350-1	chr4	38077300	38077400	+	0	ZNF217_MCF7_no_dups.txt	intron (NM_001253912, intron 14 of 20)	intron (NM_001253912, intron 14 of 20)	-34452	NM_001253913	23216	Hs.176503	NM_001253912	ENSG00000065882	TBC1D1	TBC|TBC1	TBC1 (tre-2/USP6, BUB2, cdc16) domain family, member 1	protein-coding
Merged-chr20-58466460-1	chr20	58466410	58466510	+	0	ZNF217_MCF7_no_dups.txt	intron (NM_014258, intron 23 of 43)	intron (NM_014258, intron 23 of 43)	40749	NM_014258	10388	Hs.202676	NM_014258	ENSG00000196074	SYCP2	SCP2	synaptonemal complex protein 2	protein-coding
Merged-chr11-46920420-1	chr11	46920370	46920470	+	0	ZNF217_MCF7_no_dups.txt	intron (NM_002334, intron 6 of 37)	intron (NM_002334, intron 6 of 37)	19753	NM_002334	4038	Hs.4930	NM_002334	ENSG00000134569	LRP4	CLSS|LRP-4|LRP10|MEGF7|SOST2	low density lipoprotein receptor-related protein 4	protein-coding
Merged-chr20-48384975-1	chr20	48384925	48385025	+	0	ZNF217_MCF7_no_dups.txt	Intergenic	Intergenic	-44275	NR_048538	23315	Hs.444202	NM_001260491	ENSG00000197818	SLC9A8	NHE-8|NHE8	solute carrier family 9, subfamily A (NHE8, cation proton antiporter 8), member 8	protein-coding
Merged-chr1-201350430-1	chr1	201350380	201350480	+	0	ZNF217_MCF7_no_dups.txt	3' UTR (NM_005558, exon 10 of 10)	3' UTR (NM_005558, exon 10 of 10)	-3625	NM_001001432	7139	Hs.533613	NM_000364	ENSG00000118194	TNNT2	CMH2|CMPD2|LVNC6|RCM3|TnTC|cTnT	troponin T type 2 (cardiac)	protein-coding
Merged-chr6-10413300-1	chr6	10413250	10413350	+	0	ZNF217_MCF7_no_dups.txt	promoter-TSS (NM_001032280)	promoter-TSS (NM_001032280)	-693	NM_001032280	7020	Hs.519880	NM_001032280	ENSG00000137203	TFAP2A	AP-2|AP-2alpha|AP2TF|BOFS|TFAP2	transcription factor AP-2 alpha (activating enhancer binding protein 2 alpha)	protein-coding
Merged-chr12-125402250-1	chr12	125402200	125402300	+	0	ZNF217_MCF7_no_dups.txt	Intergenic	Intergenic	2157	NR_049820	100847004		NR_049820		MIR5188	-	microRNA 5188	miscRNA
Merged-chr5-151609830-1	chr5	151609780	151609880	+	0	ZNF217_MCF7_no_dups.txt	Intergenic	Intergenic	175010	NM_020167	56923	Hs.731911	NM_020167	ENSG00000132911	NMUR2	FM-4|FM4|NMU-R2|NMU2R|TGR-1|TGR1	neuromedin U receptor 2	protein-coding
Merged-chr14-81713745-1	chr14	81713695	81713795	+	0	ZNF217_MCF7_no_dups.txt	Intergenic	L1M2c|LINE|L1	-26170	NM_201595	2957	Hs.592334	NM_015859	ENSG00000165417	GTF2A1	TF2A1|TFIIA|TFIIA-42|TFIIAL	general transcription factor IIA, 1, 19/37kDa	protein-coding
Merged-chr12-65210385-1	chr12	65210335	65210435	+	0	ZNF217_MCF7_no_dups.txt	Intergenic	L3|LINE|CR1	-7967	NM_015279	23329	Hs.192492	NM_015279	ENSG00000111490	TBC1D30	-	TBC1 domain family, member 30	protein-coding
Merged-chr3-156174945-1	chr3	156174895	156174995	+	0	ZNF217_MCF7_no_dups.txt	intron (NM_172160, intron 3 of 13)	intron (NM_172160, intron 3 of 13)	-10251	NR_046618	100874084	Hs.131282	NR_046618		KCNAB1-AS1	-	KCNAB1 antisense RNA 1	miscRNA
Merged-chr16-1359270-1	chr16	1359220	1359320	+	0	ZNF217_MCF7_no_dups.txt	promoter-TSS (NM_194259)	promoter-TSS (NM_194259)	116	NM_194261	7329	Hs.302903	NM_003345	ENSG00000103275	UBE2I	C358B7.1|P18|UBC9	ubiquitin-conjugating enzyme E2I	protein-coding
Merged-chr1-172499145-1	chr1	172499095	172499195	+	0	ZNF217_MCF7_no_dups.txt	Intergenic	Intergenic	-3115	NM_014283	51430	Hs.204559	NM_014283	ENSG00000094975	SUCO	C1orf9|CH1|OPT|SLP1	SUN domain containing ossification factor	protein-coding
Merged-chr2-204398835-1	chr2	204398785	204398885	+	0	ZNF217_MCF7_no_dups.txt	intron (NM_203365, intron 1 of 15)	intron (NM_203365, intron 1 of 15)	1223	NM_213589	65059	Hs.471162	NM_025252	ENSG00000173166	RAPH1	ALS2CR18|ALS2CR9|LPD|PREL-2|PREL2|RMO1|RalGDS/AF-6	Ras association (RalGDS/AF-6) and pleckstrin homology domains 1	protein-coding
Merged-chr18-9869970-1	chr18	9869920	9870020	+	0	ZNF217_MCF7_no_dups.txt	Intergenic	Intergenic	-15753	NM_032243	84203	Hs.98712	NM_001098529	ENSG00000168454	TXNDC2	SPTRX|SPTRX1	thioredoxin domain containing 2 (spermatozoa)	protein-coding
Merged-chr17-60955545-1	chr17	60955495	60955595	+	0	ZNF217_MCF7_no_dups.txt	intron (NR_036146, intron 3 of 3)	Tigger9a|DNA|TcMar-Tigger	-69840	NM_152598	162333	Hs.665663	NM_001100875	ENSG00000173838	2014-03-10	MARCH-X|RNF190	membrane-associated ring finger (C3HC4) 10, E3 ubiquitin protein ligase	protein-coding
Merged-chr8-124542480-1	chr8	124542430	124542530	+	0	ZNF217_MCF7_no_dups.txt	intron (NM_148177, intron 1 of 5)	intron (NM_148177, intron 1 of 5)	1903	NM_148177	114907	Hs.403933	NM_001242463	ENSG00000156804	FBXO32	Fbx32|MAFbx	F-box protein 32	protein-coding
Merged-chr2-37814070-1	chr2	37814020	37814120	+	0	ZNF217_MCF7_no_dups.txt	Intergenic	Intergenic	85272	NM_006449	10602	Hs.369574	NM_001270436	ENSG00000163171	CDC42EP3	BORG2|CEP3|UB1	CDC42 effector protein (Rho GTPase binding) 3	protein-coding
Merged-chr1-65453490-1	chr1	65453440	65453540	+	0	ZNF217_MCF7_no_dups.txt	Intergenic	Intergenic	-21303	NM_002227	3716	Hs.207538	NM_002227	ENSG00000162434	JAK1	JAK1A|JAK1B|JTK3	Janus kinase 1	protein-coding
Merged-chr8-123685920-1	chr8	123685870	123685970	+	0	ZNF217_MCF7_no_dups.txt	Intergenic	Intergenic	-107981	NM_014943	22882	Hs.658443	NM_014943	ENSG00000178764	ZHX2	AFR1|RAF	zinc fingers and homeoboxes 2	protein-coding
Merged-chr5-14156970-1	chr5	14156920	14157020	+	0	ZNF217_MCF7_no_dups.txt	intron (NM_007118, intron 1 of 56)	intron (NM_007118, intron 1 of 56)	13141	NM_007118	7204	Hs.130031	NM_007118	ENSG00000038382	TRIO	ARHGEF23|tgat	trio Rho guanine nucleotide exchange factor	protein-coding
Merged-chr10-1332285-1	chr10	1332235	1332335	+	0	ZNF217_MCF7_no_dups.txt	intron (NM_018702, intron 3 of 9)	intron (NM_018702, intron 3 of 9)	126577	NR_015376	399706	Hs.721191	NR_015376		LINC00200	C10orf139|NCRNA00200|RP11-529L18.1	long intergenic non-protein coding RNA 200	miscRNA
Merged-chr8-129216000-1	chr8	129215950	129216050	+	0	ZNF217_MCF7_no_dups.txt	Intergenic	Intergenic	53638	NR_031613	100302281		NR_031613		MIR1208	MIRN1208|hsa-mir-1208	microRNA 1208	miscRNA
Merged-chr8-123949545-1	chr8	123949495	123949595	+	0	ZNF217_MCF7_no_dups.txt	intron (NM_014943, intron 2 of 3)	L2|LINE|L2	105118	NM_024295	79139	Hs.241576	NM_001134671	ENSG00000136986	DERL1	DER-1|DER1	derlin 1	protein-coding
Merged-chr1-118199760-1	chr1	118199710	118199810	+	0	ZNF217_MCF7_no_dups.txt	Intergenic	L2b|LINE|L2	51156	NM_017709	54855	Hs.356216	NM_017709	ENSG00000183508	FAM46C	-	family with sequence similarity 46, member C	protein-coding
Merged-chr2-216871140-1	chr2	216871090	216871190	+	0	ZNF217_MCF7_no_dups.txt	intron (NM_018000, intron 1 of 4)	intron (NM_018000, intron 1 of 4)	7206	NM_018000	55686	Hs.714977	NM_018000	ENSG00000118242	MREG	DSU|WDT2	melanoregulin	protein-coding
Merged-chr18-20046675-1	chr18	20046625	20046725	+	0	ZNF217_MCF7_no_dups.txt	Intergenic	L2b|LINE|L2	-48797	NM_172241	64693	Hs.406709	NM_022663	ENSG00000212710	CTAGE1	CT21.1|CT21.2|CTAGE|CTAGE-1|CTAGE-2	cutaneous T-cell lymphoma-associated antigen 1	protein-coding
Merged-chr2-75381345-1	chr2	75381295	75381395	+	0	ZNF217_MCF7_no_dups.txt	intron (NM_001058, intron 1 of 4)	intron (NM_001058, intron 1 of 4)	45300	NM_015727	6869	Hs.633301	NM_001058	ENSG00000115353	TACR1	NK1R|NKIR|SPR|TAC1R	tachykinin receptor 1	protein-coding
Merged-chr20-3763770-1	chr20	3763720	3763820	+	0	ZNF217_MCF7_no_dups.txt	TTS (NM_001810)	TTS (NM_001810)	-1668	NM_015417	25876	Hs.72620	NM_015417	ENSG00000101222	SPEF1	C20orf28|CLAMP|SPEF1A	sperm flagellar 1	protein-coding
Merged-chr8-81490605-1	chr8	81490555	81490655	+	0	ZNF217_MCF7_no_dups.txt	Intergenic	Intergenic	92157	NM_001105539	65986	Hs.591868	NM_001105539	ENSG00000205189	ZBTB10	RINZF	zinc finger and BTB domain containing 10	protein-coding
Merged-chr8-75021105-1	chr8	75021055	75021155	+	0	ZNF217_MCF7_no_dups.txt	Intergenic	Intergenic	117541	NM_001195797	23643	Hs.726603	NM_001195797	ENSG00000154589	LY96	ESOP-1|MD-2|MD2|ly-96	lymphocyte antigen 96	protein-coding
Merged-chr8-105789180-1	chr8	105789130	105789230	+	0	ZNF217_MCF7_no_dups.txt	Intergenic	Kanga1d|DNA|TcMar-Tc2	-187928	NM_001135703	29967	Hs.715867	NM_001135703	ENSG00000147650	LRP12	ST7	low density lipoprotein receptor-related protein 12	protein-coding
Merged-chr5-12522390-1	chr5	12522340	12522440	+	0	ZNF217_MCF7_no_dups.txt	Intergenic	L2|LINE|L2	-52579	NR_033383	404663	Hs.552273	NR_033383		TAG	-	tumor antigen gene	miscRNA
Merged-chr7-7221945-1	chr7	7221895	7221995	+	0	ZNF217_MCF7_no_dups.txt	promoter-TSS (NM_020156)	promoter-TSS (NM_020156)	-301	NM_020156	56913	Hs.239666	NM_020156	ENSG00000106392	C1GALT1	C1GALT|T-synthase	core 1 synthase, glycoprotein-N-acetylgalactosamine 3-beta-galactosyltransferase, 1	protein-coding
Merged-chr9-137536830-1	chr9	137536780	137536880	+	0	ZNF217_MCF7_no_dups.txt	intron (NM_000093, intron 1 of 65)	intron (NM_000093, intron 1 of 65)	3178	NM_000093	1289	Hs.210283	NM_000093	ENSG00000130635	COL5A1	-	collagen, type V, alpha 1	protein-coding
Merged-chr13-36562560-1	chr13	36562510	36562610	+	0	ZNF217_MCF7_no_dups.txt	intron (NM_004734, intron 3 of 17)	intron (NM_004734, intron 3 of 17)	-47178	NR_031646	100302239		NR_031646		MIR548F5	MIR548F-5|MIRN548F5|hsa-mir-548f-5	microRNA 548f-5	miscRNA
Merged-chr3-177077865-1	chr3	177077815	177077915	+	0	ZNF217_MCF7_no_dups.txt	Intergenic	Intergenic	-81844	NR_047568	100505566	Hs.581170	NR_047568		LINC00578	-	long intergenic non-protein coding RNA 578	miscRNA
Merged-chr19-55582590-1	chr19	55582540	55582640	+	0	ZNF217_MCF7_no_dups.txt	Intergenic	Intergenic	-1676	NM_138412	112724	Hs.731615	NM_001145971	ENSG00000160439	RDH13	SDR7C3	retinol dehydrogenase 13 (all-trans/9-cis)	protein-coding
Merged-chr10-114538680-1	chr10	114538630	114538730	+	0	ZNF217_MCF7_no_dups.txt	intron (NM_145206, intron 7 of 7)	intron (NM_145206, intron 7 of 7)	144751	NR_036177	100422909		NR_036177		MIR4295	-	microRNA 4295	miscRNA
Merged-chr16-87799680-1	chr16	87799630	87799730	+	0	ZNF217_MCF7_no_dups.txt	promoter-TSS (NM_017566)	promoter-TSS (NM_017566)	-82	NM_001184856	54758	Hs.123450	NM_001184854	ENSG00000104731	KLHDC4	-	kelch domain containing 4	protein-coding
Merged-chr16-23689995-1	chr16	23689945	23690045	+	0	ZNF217_MCF7_no_dups.txt	promoter-TSS (NM_005030)	promoter-TSS (NM_005030)	-206	NM_005030	5347	Hs.592049	NM_005030	ENSG00000166851	PLK1	PLK|STPK13	polo-like kinase 1	protein-coding
Merged-chr6-12331860-1	chr6	12331810	12331910	+	0	ZNF217_MCF7_no_dups.txt	Intergenic	Intergenic	41331	NM_001955	1906	Hs.713645	NM_001168319	ENSG00000078401	EDN1	ET1|HDLCQ7|PPET1	endothelin 1	protein-coding
Merged-chr22-40552185-1	chr22	40552135	40552235	+	0	ZNF217_MCF7_no_dups.txt	exon (NM_001024843, exon 4 of 24)	exon (NM_001024843, exon 4 of 24)	-21744	NM_015088	23112	Hs.372082	NM_001024843	ENSG00000100354	TNRC6B	-	trinucleotide repeat containing 6B	protein-coding
Merged-chr10-119872440-1	chr10	119872390	119872490	+	0	ZNF217_MCF7_no_dups.txt	intron (NR_026940, intron 3 of 3)	intron (NR_026940, intron 3 of 3)	66108	NR_026939	255082	Hs.89387	NM_178816		CASC2	C10orf5	cancer susceptibility candidate 2 (non-protein coding)	miscRNA
Merged-chr1-80910930-1	chr1	80910880	80910980	+	0	ZNF217_MCF7_no_dups.txt	Intergenic	Intergenic	-1355152	NM_012302	23266	Hs.649282	NM_012302	ENSG00000117114	LPHN2	CIRL2|CL2|LEC1|LPHH1	latrophilin 2	protein-coding
Merged-chr17-73456275-1	chr17	73456225	73456325	+	0	ZNF217_MCF7_no_dups.txt	intron (NM_014738, intron 1 of 31)	intron (NM_014738, intron 1 of 31)	3611	NM_014738	9772	Hs.514474	NM_014738	ENSG00000177728	KIAA0195	TMEM94	KIAA0195	protein-coding
Merged-chr17-56038410-1	chr17	56038360	56038460	+	0	ZNF217_MCF7_no_dups.txt	Intergenic	Intergenic	27205	NM_007146	7716	Hs.463569	NM_007146	ENSG00000136451	VEZF1	DB1|ZNF161	vascular endothelial zinc finger 1	protein-coding
Merged-chr7-34026840-1	chr7	34026790	34026890	+	0	ZNF217_MCF7_no_dups.txt	intron (NM_133468, intron 7 of 15)	intron (NM_133468, intron 7 of 15)	82317	NM_133468	168667	Hs.735847	NM_133468	ENSG00000164619	BMPER	CRIM3|CV-2|CV2	BMP binding endothelial regulator	protein-coding
Merged-chr1-184599180-1	chr1	184599130	184599230	+	0	ZNF217_MCF7_no_dups.txt	Intergenic	Intergenic	124861	NM_025191	80267	Hs.523811	NM_025191	ENSG00000116406	EDEM3	C1orf22	ER degradation enhancer, mannosidase alpha-like 3	protein-coding
Merged-chr6-28908840-1	chr6	28908790	28908890	+	0	ZNF217_MCF7_no_dups.txt	Intergenic	tRNA-Leu-TTG|tRNA|tRNA	-17072	NM_006510	5987	Hs.440382	NM_006510	ENSG00000204713	TRIM27	RFP|RNF76	tripartite motif containing 27	protein-coding
Merged-chr17-61120650-1	chr17	61120600	61120700	+	0	ZNF217_MCF7_no_dups.txt	intron (NM_025185, intron 1 of 24)	L2b|LINE|L2	33752	NM_025185	26115	Hs.410889	NM_015623	ENSG00000170921	TANC2	ROLSA|rols	tetratricopeptide repeat, ankyrin repeat and coiled-coil containing 2	protein-coding
Merged-chr17-80832555-1	chr17	80832505	80832605	+	0	ZNF217_MCF7_no_dups.txt	intron (NM_005993, intron 14 of 38)	intron (NM_005993, intron 14 of 38)	-34624	NM_024702	79755	Hs.653124	NM_024702	ENSG00000141579	ZNF750	ZFP750	zinc finger protein 750	protein-coding
Merged-chr6-139910055-1	chr6	139910005	139910105	+	0	ZNF217_MCF7_no_dups.txt	Intergenic	Intergenic	-114322	NR_033919	645434	Hs.666240	NR_033919		LOC645434	-	uncharacterized LOC645434	miscRNA
Merged-chr4-90823125-1	chr4	90823075	90823175	+	0	ZNF217_MCF7_no_dups.txt	intron (NM_007351, intron 1 of 7)	intron (NM_007351, intron 1 of 7)	7073	NM_007351	22915	Hs.268107	NM_007351	ENSG00000138722	MMRN1	ECM|EMILIN4|GPIa*|MMRN	multimerin 1	protein-coding
Merged-chr2-121076940-1	chr2	121076890	121076990	+	0	ZNF217_MCF7_no_dups.txt	Intergenic	L2b|LINE|L2	-26779	NM_002193	3625	Hs.1735	NM_002193	ENSG00000163083	INHBB	-	inhibin, beta B	protein-coding
Merged-chr6-120186825-1	chr6	120186775	120186875	+	0	ZNF217_MCF7_no_dups.txt	Intergenic	Intergenic	-374358	NR_046100	285762	Hs.571063	NR_046100		LOC285762	-	uncharacterized LOC285762	miscRNA
Merged-chr7-16850460-1	chr7	16850410	16850510	+	0	ZNF217_MCF7_no_dups.txt	Intergenic	Intergenic	-5722	NM_006408	10551	Hs.530009	NM_006408	ENSG00000106541	AGR2	AG2|GOB-4|HAG-2|PDIA17|XAG-2	anterior gradient 2 homolog (Xenopus laevis)	protein-coding
Merged-chr15-67066890-1	chr15	67066840	67066940	+	0	ZNF217_MCF7_no_dups.txt	intron (NR_027654, intron 4 of 4)	intron (NR_027654, intron 4 of 4)	65960	NM_001142861	4091	Hs.153863	NM_001142861	ENSG00000137834	SMAD6	AOVD2|HsT17432|MADH6|MADH7	SMAD family member 6	protein-coding
Merged-chr15-78584265-1	chr15	78584215	78584315	+	0	ZNF217_MCF7_no_dups.txt	intron (NM_025234, intron 5 of 10)	intron (NM_025234, intron 5 of 10)	7675	NM_025234	80349	Hs.513055	NM_025234	ENSG00000140395	WDR61	REC14|SKI8	WD repeat domain 61	protein-coding
Merged-chr6-11055525-1	chr6	11055475	11055575	+	0	ZNF217_MCF7_no_dups.txt	intron (NR_038964, intron 3 of 4)	intron (NR_038964, intron 3 of 4)	10601	NR_038962	100506409	Hs.43818	NR_038962		ELOVL2-AS1	-	ELOVL2 antisense RNA 1	miscRNA
Merged-chr2-138829950-1	chr2	138829900	138830000	+	0	ZNF217_MCF7_no_dups.txt	Intergenic	Intergenic	108142	NM_001024075	3176	Hs.42151	NM_001024074	ENSG00000150540	HNMT	HMT|HNMT-S1|HNMT-S2	histamine N-methyltransferase	protein-coding
Merged-chr8-98279925-1	chr8	98279875	98279975	+	0	ZNF217_MCF7_no_dups.txt	Intergenic	Intergenic	10251	NM_033512	85453	Hs.173094	NM_033512	ENSG00000180543	TSPYL5	-	TSPY-like 5	protein-coding
Merged-chr5-55711425-1	chr5	55711375	55711475	+	0	ZNF217_MCF7_no_dups.txt	Intergenic	Intergenic	-182239	NM_024669	79722	Hs.436214	NM_001039935	ENSG00000164512	ANKRD55	-	ankyrin repeat domain 55	protein-coding
Merged-chr10-22949565-1	chr10	22949515	22949615	+	0	ZNF217_MCF7_no_dups.txt	intron (NM_005028, intron 1 of 9)	intron (NM_005028, intron 1 of 9)	53938	NM_005028	5305	Hs.57079	NM_005028	ENSG00000150867	PIP4K2A	PI5P4KA|PIP5K2A|PIP5KII-alpha|PIP5KIIA|PIPK	phosphatidylinositol-5-phosphate 4-kinase, type II, alpha	protein-coding
Merged-chr10-21483510-1	chr10	21483460	21483560	+	0	ZNF217_MCF7_no_dups.txt	Intergenic	Zaphod2|DNA|hAT-Tip100	20279	NR_046284	100128511	Hs.635827	NR_046283		LOC100128511	-	uncharacterized LOC100128511	miscRNA
Merged-chr12-13044420-1	chr12	13044370	13044470	+	0	ZNF217_MCF7_no_dups.txt	5' UTR (NM_003979, exon 1 of 4)	5' UTR (NM_003979, exon 1 of 4)	464	NM_003979	9052	Hs.631733	NM_003979	ENSG00000013588	GPRC5A	GPCR5A|RAI3|RAIG1	G protein-coupled receptor, family C, group 5, member A	protein-coding
Merged-chr17-79031085-1	chr17	79031035	79031135	+	0	ZNF217_MCF7_no_dups.txt	intron (NM_006340, intron 2 of 14)	intron (NM_006340, intron 2 of 14)	22138	NM_006340	10458	Hs.128316	NM_001144888	ENSG00000175866	BAIAP2	BAP2|FLAF3|IRSP53	BAI1-associated protein 2	protein-coding
Merged-chr11-62608815-1	chr11	62608765	62608865	+	0	ZNF217_MCF7_no_dups.txt	Intergenic	AluY|SINE|Alu	-1187	NM_018093	54663	Hs.654620	NM_018093	ENSG00000133316	WDR74	-	WD repeat domain 74	protein-coding
Merged-chr3-140348865-1	chr3	140348815	140348915	+	0	ZNF217_MCF7_no_dups.txt	Intergenic	ERVL-E-int|LTR|ERVL	-48001	NM_152616	287015	Hs.343487	NM_152616	ENSG00000155890	TRIM42	PPP1R40	tripartite motif containing 42	protein-coding
Merged-chr13-31191690-1	chr13	31191640	31191740	+	0	ZNF217_MCF7_no_dups.txt	promoter-TSS (NM_005800)	promoter-TSS (NM_005800)	-140	NM_005800	10208	Hs.533831	NM_005800	ENSG00000132952	USPL1	C13orf22|D13S106E|RP11-121O19.1|bA121O19.1	ubiquitin specific peptidase like 1	protein-coding
Merged-chr16-71053425-1	chr16	71053375	71053475	+	0	ZNF217_MCF7_no_dups.txt	intron (NM_001270974, intron 22 of 85)	intron (NM_001270974, intron 22 of 85)	211200	NM_001270974	54768	Hs.741939	NM_032821	ENSG00000157423	HYDIN	HYDIN1|HYDIN2|PPP1R31	HYDIN, axonemal central pair apparatus protein	protein-coding
Merged-chr3-160502865-1	chr3	160502815	160502915	+	0	ZNF217_MCF7_no_dups.txt	intron (NM_139245, intron 1 of 3)	intron (NM_139245, intron 1 of 3)	28869	NM_139245	151742	Hs.389027	NM_139245	ENSG00000163590	PPM1L	PP2C-epsilon|PP2CE|PPM1-LIKE	protein phosphatase, Mg2+/Mn2+ dependent, 1L	protein-coding
Merged-chr8-125854635-1	chr8	125854585	125854685	+	0	ZNF217_MCF7_no_dups.txt	Intergenic	Intergenic	-99615	NR_027321	157381	Hs.651593	NR_027321		LOC157381	-	uncharacterized LOC157381	miscRNA
Merged-chr1-167684790-1	chr1	167684740	167684840	+	0	ZNF217_MCF7_no_dups.txt	Intergenic	tRNA-Pro-CCY|tRNA|tRNA	-6397	NM_024569	9019	Hs.493919	NM_001146191	ENSG00000197965	MPZL1	MPZL1b|PZR|PZR1b|PZRa|PZRb	myelin protein zero-like 1	protein-coding
Merged-chr8-69840060-1	chr8	69840010	69840110	+	0	ZNF217_MCF7_no_dups.txt	intron (NR_039986, intron 3 of 4)	intron (NR_039986, intron 3 of 4)	176365	NR_039986	100505718	Hs.122386	NR_039986		LOC100505718	-	uncharacterized LOC100505718	miscRNA
Merged-chr8-92053545-1	chr8	92053495	92053595	+	0	ZNF217_MCF7_no_dups.txt	promoter-TSS (NM_018710)	promoter-TSS (NM_018710)	-342	NM_018710	55529	Hs.202517	NM_018710	ENSG00000155099	TMEM55A	-	transmembrane protein 55A	protein-coding
Merged-chr2-149928120-1	chr2	149928070	149928170	+	0	ZNF217_MCF7_no_dups.txt	intron (NM_177964, intron 1 of 6)	MIR|SINE|MIR	33139	NM_177964	130576	Hs.357567	NM_177964	ENSG00000150556	LYPD6B	CT116|LYPD7	LY6/PLAUR domain containing 6B	protein-coding
Merged-chr5-125721360-1	chr5	125721310	125721410	+	0	ZNF217_MCF7_no_dups.txt	intron (NM_001146319, intron 1 of 13)	L2b|LINE|L2	25572	NM_001146319	65983	Hs.363558	NM_001146319	ENSG00000155324	GRAMD3	NS3TP2	GRAM domain containing 3	protein-coding
Merged-chr11-66487935-1	chr11	66487885	66487985	+	0	ZNF217_MCF7_no_dups.txt	intron (NM_006946, intron 2 of 36)	intron (NM_006946, intron 2 of 36)	935	NM_006946	6712	Hs.26915	NM_006946	ENSG00000173898	SPTBN2	GTRAP41|SCA5	spectrin, beta, non-erythrocytic 2	protein-coding
Merged-chr14-50065755-1	chr14	50065705	50065805	+	0	ZNF217_MCF7_no_dups.txt	exon (NM_152329, exon 1 of 4)	exon (NM_152329, exon 1 of 4)	340	NR_037792	122769	Hs.451090	NM_152329	ENSG00000165501	LRR1	4-1BBLRR|LRR-1|PPIL5	leucine rich repeat protein 1	protein-coding
Merged-chr3-195641895-1	chr3	195641845	195641945	+	0	ZNF217_MCF7_no_dups.txt	Intergenic	Intergenic	-6015	NM_005781	10188	Hs.518513	NM_001010938	ENSG00000061938	TNK2	ACK|ACK-1|ACK1|p21cdc42Hs	tyrosine kinase, non-receptor, 2	protein-coding
Merged-chr11-36019575-1	chr11	36019525	36019625	+	0	ZNF217_MCF7_no_dups.txt	intron (NM_174902, intron 1 of 5)	intron (NM_174902, intron 1 of 5)	-12073	NR_039769	100616311		NR_039769		MIR3973	-	microRNA 3973	miscRNA
Merged-chr6-27521190-1	chr6	27521140	27521240	+	0	ZNF217_MCF7_no_dups.txt	Intergenic	Intergenic	-80293	NM_007149	7738	Hs.158174	NM_007149	ENSG00000096654	ZNF184	-	zinc finger protein 184	protein-coding
Merged-chr8-99410925-1	chr8	99410875	99410975	+	0	ZNF217_MCF7_no_dups.txt	Intergenic	Intergenic	-28325	NM_020697	3788	Hs.388045	NM_020697	ENSG00000156486	KCNS2	KV9.2	potassium voltage-gated channel, delayed-rectifier, subfamily S, member 2	protein-coding
Merged-chr20-39878085-1	chr20	39878035	39878135	+	0	ZNF217_MCF7_no_dups.txt	intron (NM_015035, intron 2 of 3)	intron (NM_015035, intron 2 of 3)	50654	NM_015035	23051	Hs.380133	NM_015035	ENSG00000174306	ZHX3	TIX1	zinc fingers and homeoboxes 3	protein-coding
Merged-chr5-56631060-1	chr5	56631010	56631110	+	0	ZNF217_MCF7_no_dups.txt	Intergenic	Kanga1c|DNA|TcMar-Tc2	121159	NM_001127236	65056	Hs.444279	NM_001127235	ENSG00000062194	GPBP1	GPBP|SSH6|VASCULIN	GC-rich promoter binding protein 1	protein-coding
Merged-chr2-238391400-1	chr2	238391350	238391450	+	0	ZNF217_MCF7_no_dups.txt	Intergenic	Intergenic	-4478	NM_001042467	79083	Hs.102406	NM_001042467	ENSG00000115648	MLPH	SLAC2-A	melanophilin	protein-coding
Merged-chr15-55611270-1	chr15	55611220	55611320	+	0	ZNF217_MCF7_no_dups.txt	5' UTR (NM_004855, exon 1 of 12)	5' UTR (NM_004855, exon 1 of 12)	137	NM_004855	9488	Hs.612814	NM_004855	ENSG00000069943	PIGB	-	phosphatidylinositol glycan anchor biosynthesis, class B	protein-coding
Merged-chr20-25158870-1	chr20	25158820	25158920	+	0	ZNF217_MCF7_no_dups.txt	Intergenic	Intergenic	-17469	NM_001247	955	Hs.500375	NM_001114089	ENSG00000197586	ENTPD6	CD39L2|IL-6SAG|IL6ST2|NTPDase-6|dJ738P15.3	ectonucleoside triphosphate diphosphohydrolase 6 (putative)	protein-coding
Merged-chr10-13759725-1	chr10	13759675	13759775	+	0	ZNF217_MCF7_no_dups.txt	intron (NM_018027, intron 12 of 24)	intron (NM_018027, intron 12 of 24)	130786	NM_003675	8559	Hs.729158	NM_003675	ENSG00000165630	PRPF18	PRP18|hPrp18	PRP18 pre-mRNA processing factor 18 homolog (S. cerevisiae)	protein-coding
Merged-chr5-169372830-1	chr5	169372780	169372880	+	0	ZNF217_MCF7_no_dups.txt	intron (NM_001129891, intron 1 of 3)	intron (NM_001129891, intron 1 of 3)	34914	NM_001129891	100131897	Hs.721917	NM_001129891	ENSG00000204767	FAM196B	C5orf57	family with sequence similarity 196, member B	protein-coding
Merged-chr17-38468100-1	chr17	38468050	38468150	+	0	ZNF217_MCF7_no_dups.txt	intron (NM_000964, intron 1 of 8)	intron (NM_000964, intron 1 of 8)	2677	NM_000964	5914	Hs.654583	NM_000964	ENSG00000131759	RARA	NR1B1|RAR	retinoic acid receptor, alpha	protein-coding
Merged-chr22-29706450-1	chr22	29706400	29706500	+	0	ZNF217_MCF7_no_dups.txt	exon (NM_152237, exon 3 of 5)	exon (NM_152237, exon 3 of 5)	3453	NM_152237	10634	Hs.322852	NM_006478	ENSG00000185340	GAS2L1	GAR22	growth arrest-specific 2 like 1	protein-coding
Merged-chr19-2463180-1	chr19	2463130	2463230	+	0	ZNF217_MCF7_no_dups.txt	Intergenic	L1M3e|LINE|L1	-6214	NM_032737	84823	Hs.538286	NM_032737	ENSG00000176619	LMNB2	LAMB2|LMN2	lamin B2	protein-coding
Merged-chr1-145399425-1	chr1	145399375	145399475	+	0	ZNF217_MCF7_no_dups.txt	Intergenic	AluJb|SINE|Alu	-13766	NM_213653	148738	Hs.632436	NM_145277	ENSG00000168509	HFE2	HFE2A|HJV|JH|RGMC	hemochromatosis type 2 (juvenile)	protein-coding
Merged-chr5-75668610-1	chr5	75668560	75668660	+	0	ZNF217_MCF7_no_dups.txt	Intergenic	Intergenic	-30539	NM_006633	10788	Hs.291030	NM_006633	ENSG00000145703	IQGAP2	-	IQ motif containing GTPase activating protein 2	protein-coding
Merged-chr9-127022010-1	chr9	127021960	127022060	+	0	ZNF217_MCF7_no_dups.txt	intron (NM_001166168, intron 1 of 9)	intron (NM_001166168, intron 1 of 9)	1480	NM_001166168	10783	Hs.197071	NM_001145001	ENSG00000119408	NEK6	SID6-1512	NIMA (never in mitosis gene a)-related kinase 6	protein-coding
Merged-chr1-203506230-1	chr1	203506180	203506280	+	0	ZNF217_MCF7_no_dups.txt	Intergenic	MamGypLTR3|LTR|Gypsy	42959	NM_014359	26254	Hs.632468	NM_014359	ENSG00000188770	OPTC	OPT	opticin	protein-coding
Merged-chr5-179762145-1	chr5	179762095	179762195	+	0	ZNF217_MCF7_no_dups.txt	intron (NM_005110, intron 4 of 18)	MER102b|DNA|hAT-Charlie	18170	NM_005110	9945	Hs.696497	NM_005110	ENSG00000131459	GFPT2	GFAT2	glutamine-fructose-6-phosphate transaminase 2	protein-coding
Merged-chr2-191885055-1	chr2	191885005	191885105	+	0	ZNF217_MCF7_no_dups.txt	Intergenic	CpG	-6079	NM_139266	6772	Hs.642990	NM_007315	ENSG00000115415	STAT1	CANDF7|ISGF-3|STAT91	signal transducer and activator of transcription 1, 91kDa	protein-coding
Merged-chr8-95271405-1	chr8	95271355	95271455	+	0	ZNF217_MCF7_no_dups.txt	intron (NM_181702, intron 2 of 4)	L3|LINE|CR1	3142	NM_181702	2669	Hs.654463	NM_005261	ENSG00000164949	GEM	KIR	GTP binding protein overexpressed in skeletal muscle	protein-coding
Merged-chr2-9145185-1	chr2	9145135	9145235	+	0	ZNF217_MCF7_no_dups.txt	Intergenic	Intergenic	-1309	NM_138799	129642	Hs.593538	NM_138799	ENSG00000143797	MBOAT2	LPCAT4|OACT2	membrane bound O-acyltransferase domain containing 2	protein-coding
Merged-chr11-86884440-1	chr11	86884390	86884490	+	0	ZNF217_MCF7_no_dups.txt	intron (NR_033149, intron 4 of 13)	intron (NR_033149, intron 4 of 13)	135554	NR_033149	65084	Hs.730749	NM_001168724	ENSG00000166575	TMEM135	PMP52	transmembrane protein 135	protein-coding
Merged-chr1-114212865-1	chr1	114212815	114212915	+	0	ZNF217_MCF7_no_dups.txt	intron (NM_152900, intron 16 of 20)	intron (NM_152900, intron 16 of 20)	88912	NM_006608	10745	Hs.655824	NM_006608	ENSG00000116793	PHTF1	PHTF	putative homeodomain transcription factor 1	protein-coding
Merged-chr15-90437310-1	chr15	90437260	90437360	+	0	ZNF217_MCF7_no_dups.txt	non-coding (NR_023361, exon 1 of 7)	non-coding (NR_023361, exon 1 of 7)	307	NR_023361	10239	Hs.632161	NM_005829	ENSG00000157823	AP3S2	AP3S3|sigma3b	adaptor-related protein complex 3, sigma 2 subunit	protein-coding
Merged-chr17-62503800-1	chr17	62503750	62503850	+	0	ZNF217_MCF7_no_dups.txt	intron (NM_138363, intron 1 of 19)	intron (NM_138363, intron 1 of 19)	642	NM_138363	90799	Hs.569713	NM_138363	ENSG00000258890	CEP95	CCDC45	centrosomal protein 95kDa	protein-coding
Merged-chr3-32671920-1	chr3	32671870	32671970	+	0	ZNF217_MCF7_no_dups.txt	Intergenic	MLT1I|LTR|ERVL-MaLR	-54717	NR_046352	25904	Hs.444851	NM_001256741	ENSG00000182973	CNOT10	-	CCR4-NOT transcription complex, subunit 10	protein-coding
Merged-chr1-151689795-1	chr1	151689745	151689845	+	0	ZNF217_MCF7_no_dups.txt	promoter-TSS (NM_007185)	promoter-TSS (NM_007185)	-505	NM_007185	11189	Hs.26047	NM_001172648	ENSG00000159409	CELF3	BRUNOL1|CAGH4|ERDA4|TNRC4	CUGBP, Elav-like family member 3	protein-coding
Merged-chr15-51155475-1	chr15	51155425	51155525	+	0	ZNF217_MCF7_no_dups.txt	Intergenic	Intergenic	-45394	NM_007347	23431	Hs.413366	NM_001252127	ENSG00000081014	AP4E1	CPSQ4|SPG51	adaptor-related protein complex 4, epsilon 1 subunit	protein-coding
Merged-chr15-51914670-1	chr15	51914620	51914720	+	0	ZNF217_MCF7_no_dups.txt	exon (NM_001174117, exon 1 of 41)	exon (NM_001174117, exon 1 of 41)	297	NM_015263	23312	Hs.511386	NM_001174116	ENSG00000104093	DMXL2	RC3	Dmx-like 2	protein-coding
Merged-chr6-27763740-1	chr6	27763690	27763790	+	0	ZNF217_MCF7_no_dups.txt	Intergenic	Intergenic	11969	NM_003519	8340	Hs.137594	NM_003519	ENSG00000185130	HIST1H2BL	H2B/c|H2BFC|dJ97D16.4	histone cluster 1, H2bl	protein-coding
Merged-chr17-57825765-1	chr17	57825715	57825815	+	0	ZNF217_MCF7_no_dups.txt	intron (NM_030938, intron 5 of 11)	intron (NM_030938, intron 5 of 11)	40902	NM_030938	81671	Hs.741175	NM_030938	ENSG00000062716	VMP1	EPG3|TMEM49	vacuole membrane protein 1	protein-coding
Merged-chr11-47270415-1	chr11	47270365	47270465	+	0	ZNF217_MCF7_no_dups.txt	promoter-TSS (NM_001130102)	promoter-TSS (NM_001130102)	-34	NM_001130102	10062	Hs.438863	NM_001130101	ENSG00000025434	NR1H3	LXR-a|LXRA|RLD-1	nuclear receptor subfamily 1, group H, member 3	protein-coding
Merged-chr12-79960485-1	chr12	79960435	79960535	+	0	ZNF217_MCF7_no_dups.txt	Intergenic	Intergenic	109834	NR_049889	100847013		NR_049889		MIR5692B	-	microRNA 5692b	miscRNA
Merged-chr17-61108410-1	chr17	61108360	61108460	+	0	ZNF217_MCF7_no_dups.txt	intron (NM_025185, intron 1 of 24)	intron (NM_025185, intron 1 of 24)	21512	NM_025185	26115	Hs.410889	NM_015623	ENSG00000170921	TANC2	ROLSA|rols	tetratricopeptide repeat, ankyrin repeat and coiled-coil containing 2	protein-coding
Merged-chr9-91584630-1	chr9	91584580	91584680	+	0	ZNF217_MCF7_no_dups.txt	Intergenic	L2|LINE|L2	-21148	NM_001001938	286223	Hs.585118	NM_001001938	ENSG00000186354	C9orf47	C9orf108|bA791O21.3	chromosome 9 open reading frame 47	protein-coding
Merged-chr9-110837055-1	chr9	110837005	110837105	+	0	ZNF217_MCF7_no_dups.txt	Intergenic	Intergenic	-585008	NM_004235	9314	Hs.376206	NM_004235	ENSG00000136826	KLF4	EZF|GKLF	Kruppel-like factor 4 (gut)	protein-coding
Merged-chr8-95078160-1	chr8	95078110	95078210	+	0	ZNF217_MCF7_no_dups.txt	Intergenic	Intergenic	142655	NM_004063	1015	Hs.591853	NM_001144663	ENSG00000079112	CDH17	CDH16|HPT-1|HPT1	cadherin 17, LI cadherin (liver-intestine)	protein-coding
Merged-chr2-36604350-1	chr2	36604300	36604400	+	0	ZNF217_MCF7_no_dups.txt	intron (NM_016441, intron 1 of 16)	intron (NM_016441, intron 1 of 16)	20980	NM_016441	51232	Hs.699247	NM_016441	ENSG00000150938	CRIM1	CRIM-1|S52	cysteine rich transmembrane BMP regulator 1 (chordin-like)	protein-coding
Merged-chr5-148513995-1	chr5	148513945	148514045	+	0	ZNF217_MCF7_no_dups.txt	Intergenic	Intergenic	-7059	NM_014945	22885	Hs.49688	NM_014945	ENSG00000173210	ABLIM3	-	actin binding LIM protein family, member 3	protein-coding
Merged-chr8-143758890-1	chr8	143758840	143758940	+	0	ZNF217_MCF7_no_dups.txt	intron (NR_033343, intron 1 of 2)	intron (NR_033343, intron 1 of 2)	-2984	NM_005672	8000	Hs.652235	NM_005672	ENSG00000167653	PSCA	PRO232	prostate stem cell antigen	protein-coding
Merged-chr17-55372605-1	chr17	55372555	55372655	+	0	ZNF217_MCF7_no_dups.txt	intron (NM_170721, intron 4 of 9)	intron (NM_170721, intron 4 of 9)	38231	NM_170721	124540	Hs.658922	NM_138962	ENSG00000153944	MSI2	MSI2H	musashi homolog 2 (Drosophila)	protein-coding
Merged-chr17-54987645-1	chr17	54987595	54987695	+	0	ZNF217_MCF7_no_dups.txt	intron (NM_005082, intron 1 of 8)	intron (NM_005082, intron 1 of 8)	3764	NM_005082	7706	Hs.528952	NM_005082	ENSG00000121060	TRIM25	EFP|RNF147|Z147|ZNF147	tripartite motif containing 25	protein-coding
Merged-chr4-108175440-1	chr4	108175390	108175490	+	0	ZNF217_MCF7_no_dups.txt	Intergenic	Intergenic	-217987	NM_014421	27123	Hs.211869	NM_014421	ENSG00000155011	DKK2	DKK-2	dickkopf 2 homolog (Xenopus laevis)	protein-coding
Merged-chr14-61993335-1	chr14	61993285	61993385	+	0	ZNF217_MCF7_no_dups.txt	intron (NM_006255, intron 10 of 13)	intron (NM_006255, intron 10 of 13)	-43923	NR_039985	400221	Hs.344000	NR_039985		FLJ22447	-	uncharacterized LOC400221	miscRNA
Merged-chr18-28877445-1	chr18	28877395	28877495	+	0	ZNF217_MCF7_no_dups.txt	Intergenic	Intergenic	-20607	NM_001942	1828	Hs.2633	NM_001942	ENSG00000134760	DSG1	CDHF4|DG1|DSG|PPKS1|SPPK1	desmoglein 1	protein-coding
Merged-chrX-48774705-1	chrX	48774655	48774755	+	0	ZNF217_MCF7_no_dups.txt	intron (NM_006875, intron 3 of 5)	intron (NM_006875, intron 3 of 5)	1708	NM_006875	11040	Hs.727148	NM_006875	ENSG00000102096	PIM2	-	pim-2 oncogene	protein-coding
Merged-chr1-47215245-1	chr1	47215195	47215295	+	0	ZNF217_MCF7_no_dups.txt	Intergenic	Intergenic	-30509	NM_014774	9813	Hs.592859	NM_014774	ENSG00000159658	KIAA0494	RP11-8J9.3	KIAA0494	protein-coding
Merged-chr9-116250570-1	chr9	116250520	116250620	+	0	ZNF217_MCF7_no_dups.txt	intron (NM_017790, intron 5 of 17)	intron (NM_017790, intron 5 of 17)	-13137	NM_130795	5998	Hs.494875	NM_017790	ENSG00000138835	RGS3	C2PA|PDZ-RGS3|RGP3	regulator of G-protein signaling 3	protein-coding
Merged-chr11-82606680-1	chr11	82606630	82606730	+	0	ZNF217_MCF7_no_dups.txt	intron (NM_199418, intron 1 of 9)	intron (NM_199418, intron 1 of 9)	4877	NM_199418	5547	Hs.523936	NM_005040	ENSG00000137509	PRCP	HUMPCP|PCP	prolylcarboxypeptidase (angiotensinase C)	protein-coding
Merged-chr16-89632425-1	chr16	89632375	89632475	+	0	ZNF217_MCF7_no_dups.txt	3' UTR (NM_033251, exon 5 of 5)	3' UTR (NM_033251, exon 5 of 5)	4587	NR_002450	606500		NR_002450		SNORD68	HBII-202	small nucleolar RNA, C/D box 68	snoRNA
Merged-chr7-104653950-1	chr7	104653900	104654000	+	0	ZNF217_MCF7_no_dups.txt	promoter-TSS (NM_182931)	promoter-TSS (NM_182931)	638	NR_024586	100216545	Hs.631150	NR_024586		LOC100216545	-	uncharacterized LOC100216545	miscRNA
Merged-chr11-71277315-1	chr11	71277265	71277365	+	0	ZNF217_MCF7_no_dups.txt	3' UTR (NM_001012710, exon 1 of 1)	3' UTR (NM_001012710, exon 1 of 1)	706	NM_001012710	387273	Hs.661887	XM_003846553	ENSG00000204572	KRTAP5-10	KRTAP5.10	keratin associated protein 5-10	protein-coding
Merged-chr11-64102755-1	chr11	64102705	64102805	+	0	ZNF217_MCF7_no_dups.txt	Intergenic	Intergenic	-4935	NM_032251	283234	Hs.98564	NM_032251	ENSG00000168071	CCDC88B	BRLZ|CCDC88|HKRP3|gipie	coiled-coil domain containing 88B	protein-coding
Merged-chr10-63158580-1	chr10	63158530	63158630	+	0	ZNF217_MCF7_no_dups.txt	Intergenic	Intergenic	54628	NM_178505	219623	Hs.623955	NM_178505	ENSG00000196932	TMEM26	-	transmembrane protein 26	protein-coding
Merged-chr8-95226045-1	chr8	95225995	95226095	+	0	ZNF217_MCF7_no_dups.txt	intron (NM_001144663, intron 1 of 17)	L2|LINE|L2	3486	NM_001144663	1015	Hs.591853	NM_001144663	ENSG00000079112	CDH17	CDH16|HPT-1|HPT1	cadherin 17, LI cadherin (liver-intestine)	protein-coding
Merged-chr16-30441645-1	chr16	30441595	30441695	+	0	ZNF217_MCF7_no_dups.txt	promoter-TSS (NM_024096)	promoter-TSS (NM_024096)	-272	NM_024096	79077	Hs.632191	NM_024096	ENSG00000179958	DCTPP1	RS21C6|XTP3TPA	dCTP pyrophosphatase 1	protein-coding
Merged-chr7-1595160-1	chr7	1595110	1595210	+	0	ZNF217_MCF7_no_dups.txt	intron (NM_001097620, intron 1 of 8)	intron (NM_001097620, intron 1 of 8)	906	NM_001097620	202915	Hs.707784	NM_152689	ENSG00000164855	TMEM184A	-	transmembrane protein 184A	protein-coding
Merged-chr12-108696375-1	chr12	108696325	108696425	+	0	ZNF217_MCF7_no_dups.txt	intron (NM_001142344, intron 1 of 2)	intron (NM_001142344, intron 1 of 2)	18064	NM_001142345	1240	Hs.197143	NM_001142343	ENSG00000174600	CMKLR1	CHEMERINR|ChemR23|DEZ|RVER1	chemokine-like receptor 1	protein-coding
Merged-chr2-38663565-1	chr2	38663515	38663615	+	0	ZNF217_MCF7_no_dups.txt	Intergenic	Intergenic	-59133	NR_024191	64225	Hs.727652	NM_001135673	ENSG00000119787	ATL2	ARL3IP2|ARL6IP2|atlastin2	atlastin GTPase 2	protein-coding
Merged-chr10-60095625-1	chr10	60095575	60095675	+	0	ZNF217_MCF7_no_dups.txt	intron (NM_001204880, intron 1 of 5)	intron (NM_001204880, intron 1 of 5)	886	NM_001204880	7321	Hs.129683	NM_001204880	ENSG00000072401	UBE2D1	E2(17)KB1|SFT|UBC4/5|UBCH5|UBCH5A	ubiquitin-conjugating enzyme E2D 1	protein-coding
Merged-chr8-123801315-1	chr8	123801265	123801365	+	0	ZNF217_MCF7_no_dups.txt	intron (NM_014943, intron 1 of 3)	intron (NM_014943, intron 1 of 3)	7414	NM_014943	22882	Hs.658443	NM_014943	ENSG00000178764	ZHX2	AFR1|RAF	zinc fingers and homeoboxes 2	protein-coding
Merged-chr17-73782675-1	chr17	73782625	73782725	+	0	ZNF217_MCF7_no_dups.txt	intron (NM_001080419, intron 1 of 15)	AluSq2|SINE|Alu	1755	NM_001080419	85451	Hs.732048	NM_001080419	ENSG00000132478	UNK	ZC3H5|ZC3HDC5	unkempt homolog (Drosophila)	protein-coding
Merged-chr8-125385225-1	chr8	125385175	125385275	+	0	ZNF217_MCF7_no_dups.txt	promoter-TSS (NM_194291)	promoter-TSS (NM_194291)	-285	NM_194291	157378	Hs.187646	NM_194291	ENSG00000164983	TMEM65	-	transmembrane protein 65	protein-coding
Merged-chr7-99760905-1	chr7	99760855	99760955	+	0	ZNF217_MCF7_no_dups.txt	intron (NM_024637, intron 3 of 3)	intron (NM_024637, intron 3 of 3)	-4603	NM_018275	55262	Hs.533139	NM_018275	ENSG00000146826	C7orf43	-	chromosome 7 open reading frame 43	protein-coding
Merged-chr17-62502735-1	chr17	62502685	62502785	+	0	ZNF217_MCF7_no_dups.txt	promoter-TSS (NM_138363)	promoter-TSS (NM_138363)	-251	NM_004396	1655	Hs.279806	NM_004396	ENSG00000108654	DDX5	G17P1|HLR1|HUMP68|p68	DEAD (Asp-Glu-Ala-Asp) box helicase 5	protein-coding
Merged-chr3-106561800-1	chr3	106561750	106561850	+	0	ZNF217_MCF7_no_dups.txt	Intergenic	Intergenic	397685	NR_028303	100302640	Hs.648607	NR_028303		LOC100302640	-	uncharacterized LOC100302640	miscRNA
Merged-chr7-135347625-1	chr7	135347575	135347675	+	0	ZNF217_MCF7_no_dups.txt	intron (NM_001130929, intron 1 of 2)	intron (NM_001130929, intron 1 of 2)	404	NM_001130929	647087	Hs.200022	NM_001130929	ENSG00000243317	C7orf73	PL-5283	chromosome 7 open reading frame 73	protein-coding
Merged-chr15-101233905-1	chr15	101233855	101233955	+	0	ZNF217_MCF7_no_dups.txt	Intergenic	Intergenic	91150	NM_198243	140460	Hs.31845	NM_024708	ENSG00000183475	ASB7	-	ankyrin repeat and SOCS box containing 7	protein-coding
Merged-chr10-34413840-1	chr10	34413790	34413890	+	0	ZNF217_MCF7_no_dups.txt	intron (NM_001184791, intron 19 of 20)	intron (NM_001184791, intron 19 of 20)	-352232	NR_038932	100505583	Hs.568804	NR_038932		LOC100505583	-	uncharacterized LOC100505583	miscRNA
Merged-chr10-54079080-1	chr10	54079030	54079130	+	0	ZNF217_MCF7_no_dups.txt	Intergenic	Intergenic	5039	NM_012242	22943	Hs.40499	NM_012242	ENSG00000107984	DKK1	DKK-1|SK	dickkopf 1 homolog (Xenopus laevis)	protein-coding
Merged-chr8-109611960-1	chr8	109611910	109612010	+	0	ZNF217_MCF7_no_dups.txt	Intergenic	MamGypLTR2c|LTR|Gypsy	156107	NM_014673	9694	Hs.654351	NM_014673	ENSG00000104412	EMC2	KIAA0103|TTC35	ER membrane protein complex subunit 2	protein-coding
Merged-chr3-101232120-1	chr3	101232070	101232170	+	0	ZNF217_MCF7_no_dups.txt	promoter-TSS (NM_001077203)	promoter-TSS (NM_001077203)	-35	NM_020654	57337	Hs.529551	NM_001077203	ENSG00000138468	SENP7	-	SUMO1/sentrin specific peptidase 7	protein-coding
Merged-chr5-10555755-1	chr5	10555705	10555805	+	0	ZNF217_MCF7_no_dups.txt	Intergenic	Intergenic	-8680	NM_001164440	651746	Hs.26039	NM_001164440	ENSG00000164236	ANKRD33B	-	ankyrin repeat domain 33B	protein-coding
Merged-chr17-62206710-1	chr17	62206660	62206760	+	0	ZNF217_MCF7_no_dups.txt	intron (NM_001433, intron 1 of 21)	intron (NM_001433, intron 1 of 21)	792	NM_001433	2081	Hs.700027	NM_001433	ENSG00000178607	ERN1	IRE1|IRE1P|IRE1a|hIRE1p	endoplasmic reticulum to nucleus signaling 1	protein-coding
Merged-chr10-71488365-1	chr10	71488315	71488415	+	0	ZNF217_MCF7_no_dups.txt	Intergenic	MIR|SINE|MIR	-73279	NM_080800	1305	Hs.695934	NM_001130103	ENSG00000197467	COL13A1	COLXIIIA1	collagen, type XIII, alpha 1	protein-coding
Merged-chr17-66459300-1	chr17	66459250	66459350	+	0	ZNF217_MCF7_no_dups.txt	Intergenic	Intergenic	-5647	NM_017983	55062	Hs.463964	NM_017983	ENSG00000070540	WIPI1	ATG18|ATG18A|WIPI49	WD repeat domain, phosphoinositide interacting 1	protein-coding
Merged-chr9-138863985-1	chr9	138863935	138864035	+	0	ZNF217_MCF7_no_dups.txt	Intergenic	Intergenic	-10759	NM_016172	10422	Hs.9194	NM_016172	ENSG00000130560	UBAC1	GBDR1|RP11-432J22.3|UBADC1	UBA domain containing 1	protein-coding
Merged-chr1-155101485-1	chr1	155101435	155101535	+	0	ZNF217_MCF7_no_dups.txt	intron (NM_182685, intron 1 of 3)	intron (NM_182685, intron 1 of 3)	1136	NM_182685	1942	Hs.516664	NM_004428	ENSG00000169242	EFNA1	B61|ECKLG|EFL1|EPLG1|LERK-1|LERK1|TNFAIP4	ephrin-A1	protein-coding
Merged-chr17-5164035-1	chr17	5163985	5164085	+	0	ZNF217_MCF7_no_dups.txt	Intergenic	MLT1N2|LTR|ERVL-MaLR	-21523	NM_001083585	9135	Hs.733301	NM_001083585	ENSG00000029725	RABEP1	RAB5EP|RABPT5	rabaptin, RAB GTPase binding effector protein 1	protein-coding
Merged-chr12-53345760-1	chr12	53345710	53345810	+	0	ZNF217_MCF7_no_dups.txt	intron (NM_000224, intron 5 of 6)	intron (NM_000224, intron 5 of 6)	-2110	NM_001256293	3856	Hs.708445	NM_001256282	ENSG00000170421	KRT8	CARD2|CK-8|CK8|CYK8|K2C8|K8|KO	keratin 8	protein-coding
Merged-chr17-1987905-1	chr17	1987855	1987955	+	0	ZNF217_MCF7_no_dups.txt	intron (NR_046385, intron 2 of 6)	intron (NR_046385, intron 2 of 6)	4150	NR_046385	23293	Hs.448342	NM_001170957	ENSG00000070366	SMG6	C17orf31|EST1A|SMG-6|hSMG5/7a	smg-6 homolog, nonsense mediated mRNA decay factor (C. elegans)	protein-coding
Merged-chr15-99037335-1	chr15	99037285	99037385	+	0	ZNF217_MCF7_no_dups.txt	intron (NM_182562, intron 2 of 6)	intron (NM_182562, intron 2 of 6)	20276	NM_182562	283777	Hs.668070	NM_182562	ENSG00000185087	FAM169B	-	family with sequence similarity 169, member B	protein-coding
Merged-chr1-152140530-1	chr1	152140480	152140580	+	0	ZNF217_MCF7_no_dups.txt	Intergenic	Intergenic	-8826	NM_001122965	126638	Hs.376144	NM_152364	ENSG00000215853	RPTN	-	repetin	protein-coding
Merged-chr18-60302340-1	chr18	60302290	60302390	+	0	ZNF217_MCF7_no_dups.txt	Intergenic	Intergenic	-80332	NM_194449	23239	Hs.465337	NM_194449	ENSG00000081913	PHLPP1	PHLPP|PLEKHE1|SCOP	PH domain and leucine rich repeat protein phosphatase 1	protein-coding
Merged-chr12-63307335-1	chr12	63307285	63307385	+	0	ZNF217_MCF7_no_dups.txt	intron (NM_020700, intron 1 of 9)	intron (NM_020700, intron 1 of 9)	21330	NM_020700	57460	Hs.435479	NM_020700	ENSG00000111110	PPM1H	ARHCL1|NERPP-2C|URCC2	protein phosphatase, Mg2+/Mn2+ dependent, 1H	protein-coding
Merged-chr7-107988255-1	chr7	107988205	107988305	+	0	ZNF217_MCF7_no_dups.txt	intron (NM_001193583, intron 2 of 29)	intron (NM_001193583, intron 2 of 29)	-107641	NM_001037132	4897	Hs.21422	NM_001037132	ENSG00000091129	NRCAM	-	neuronal cell adhesion molecule	protein-coding
Merged-chr12-6338565-1	chr12	6338515	6338615	+	0	ZNF217_MCF7_no_dups.txt	intron (NM_001769, intron 2 of 7)	intron (NM_001769, intron 2 of 7)	29083	NM_001769	928	Hs.712104	NM_001769	ENSG00000010278	CD9	BTCC-1|DRAP-27|MIC3|MRP-1|TSPAN-29|TSPAN29	CD9 molecule	protein-coding
Merged-chr5-128577750-1	chr5	128577700	128577800	+	0	ZNF217_MCF7_no_dups.txt	Intergenic	Intergenic	144369	NR_039776	100616175		NR_039776		MIR4633	-	microRNA 4633	miscRNA
Merged-chr1-150868290-1	chr1	150868240	150868340	+	0	ZNF217_MCF7_no_dups.txt	Intergenic	MLT1N2|LTR|ERVL-MaLR	-19046	NM_001668	405	Hs.632446	NM_001197325	ENSG00000143437	ARNT	HIF-1-beta|HIF-1beta|HIF1-beta|HIF1B|HIF1BETA|TANGO|bHLHe2	aryl hydrocarbon receptor nuclear translocator	protein-coding
Merged-chr17-73638615-1	chr17	73638565	73638665	+	0	ZNF217_MCF7_no_dups.txt	intron (NM_004259, intron 8 of 19)	intron (NM_004259, intron 8 of 19)	-4031	NM_001162997	100130933	Hs.662541	NM_001162997	ENSG00000259120	C17orf110	-	chromosome 17 open reading frame 110	protein-coding
Merged-chr14-104567445-1	chr14	104567395	104567495	+	0	ZNF217_MCF7_no_dups.txt	intron (NM_001080464, intron 6 of 15)	intron (NM_001080464, intron 6 of 15)	15422	NM_001080464	374569	Hs.146239	NM_001080464	ENSG00000166183	ASPG	C14orf76|GPA/WT	asparaginase homolog (S. cerevisiae)	protein-coding
Merged-chr14-61848480-1	chr14	61848430	61848530	+	0	ZNF217_MCF7_no_dups.txt	intron (NM_006255, intron 1 of 13)	intron (NM_006255, intron 1 of 13)	59965	NM_006255	5583	Hs.333907	NM_006255	ENSG00000027075	PRKCH	PKC-L|PKCL|PRKCL|nPKC-eta	protein kinase C, eta	protein-coding
Merged-chr11-30510360-1	chr11	30510310	30510410	+	0	ZNF217_MCF7_no_dups.txt	intron (NM_001584, intron 3 of 5)	intron (NM_001584, intron 3 of 5)	91680	NM_001584	744	Hs.289795	NM_001145399	ENSG00000066382	MPPED2	239FB|C11orf8	metallophosphoesterase domain containing 2	protein-coding
Merged-chr10-120538500-1	chr10	120538450	120538550	+	0	ZNF217_MCF7_no_dups.txt	Intergenic	L2a|LINE|L2	-23742	NM_153810	143384	Hs.420024	NM_153810	ENSG00000151893	CACUL1	C10orf46|CAC1	CDK2-associated, cullin domain 1	protein-coding
Merged-chr15-63795960-1	chr15	63795910	63796010	+	0	ZNF217_MCF7_no_dups.txt	promoter-TSS (NM_006537)	promoter-TSS (NM_006537)	-750	NR_046341	9960	Hs.458499	NM_001256702	ENSG00000140455	USP3	SIH003|UBP	ubiquitin specific peptidase 3	protein-coding
Merged-chr10-61931535-1	chr10	61931485	61931585	+	0	ZNF217_MCF7_no_dups.txt	intron (NM_001204403, intron 22 of 43)	intron (NM_001204403, intron 22 of 43)	-30761	NM_001149	288	Hs.499725	NM_001149	ENSG00000151150	ANK3	ANKYRIN-G	ankyrin 3, node of Ranvier (ankyrin G)	protein-coding
Merged-chr1-217598295-1	chr1	217598245	217598345	+	0	ZNF217_MCF7_no_dups.txt	Intergenic	Intergenic	206114	NM_018040	55105	Hs.420757	NM_018040	ENSG00000092978	GPATCH2	CT110|GPATC2|PPP1R30|RP11-361K17.1	G patch domain containing 2	protein-coding
Merged-chr8-95418450-1	chr8	95418400	95418500	+	0	ZNF217_MCF7_no_dups.txt	intron (NM_001205263, intron 3 of 12)	MIRc|SINE|MIR	30730	NM_001205263	25788	Hs.657457	NM_001205262	ENSG00000197275	RAD54B	RDH54	RAD54 homolog B (S. cerevisiae)	protein-coding
Merged-chr14-86088675-1	chr14	86088625	86088725	+	0	ZNF217_MCF7_no_dups.txt	exon (NM_013231, exon 2 of 2)	exon (NM_013231, exon 2 of 2)	92187	NM_013231	23768	Hs.731808	NM_013231	ENSG00000185070	FLRT2	-	fibronectin leucine rich transmembrane protein 2	protein-coding
Merged-chr3-188693910-1	chr3	188693860	188693960	+	0	ZNF217_MCF7_no_dups.txt	Intergenic	Intergenic	-195853	NM_198485	285386	Hs.729544	NM_198485	ENSG00000188001	TPRG1	FAM79B	tumor protein p63 regulated 1	protein-coding
Merged-chr8-98565855-1	chr8	98565805	98565905	+	0	ZNF217_MCF7_no_dups.txt	Intergenic	Intergenic	-90552	NM_178812	92140	Hs.377155	NM_178812	ENSG00000147649	MTDH	3D3|AEG-1|AEG1|LYRIC|LYRIC/3D3	metadherin	protein-coding
Merged-chr17-57698490-1	chr17	57698440	57698540	+	0	ZNF217_MCF7_no_dups.txt	intron (NM_004859, intron 1 of 31)	intron (NM_004859, intron 1 of 31)	1440	NM_004859	1213	Hs.491351	NM_004859	ENSG00000141367	CLTC	CHC|CHC17|CLH-17|CLTCL2|Hc	clathrin, heavy chain (Hc)	protein-coding
Merged-chr21-30566895-1	chr21	30566845	30566945	+	0	ZNF217_MCF7_no_dups.txt	intron (NR_027072, intron 1 of 1)	LTR37A|LTR|ERV1	1080	NR_027072	193629	Hs.720711	NR_027072		LINC00189	C21orf109|NCRNA00189	long intergenic non-protein coding RNA 189	miscRNA
Merged-chr3-148804065-1	chr3	148804015	148804115	+	0	ZNF217_MCF7_no_dups.txt	promoter-TSS (NR_046648)	promoter-TSS (NR_046648)	-54	NR_046648	100873945	Hs.742423	NR_046648		HLTF-AS1	-	HLTF antisense RNA 1	miscRNA
Merged-chr13-45496725-1	chr13	45496675	45496775	+	0	ZNF217_MCF7_no_dups.txt	Intergenic	Intergenic	66888	NM_012345	26747	Hs.525006	NM_012345	ENSG00000083635	NUFIP1	NUFIP|bA540M5.1	nuclear fragile X mental retardation protein interacting protein 1	protein-coding
Merged-chr9-96928110-1	chr9	96928060	96928160	+	0	ZNF217_MCF7_no_dups.txt	Intergenic	Intergenic	-10129	NR_029476	406881		NR_029476		MIRLET7A1	LET7A1|MIRNLET7A1|let-7a-1	microRNA let-7a-1	miscRNA
Merged-chr9-112104120-1	chr9	112104070	112104170	+	0	ZNF217_MCF7_no_dups.txt	Intergenic	Intergenic	-21099	NM_018424	54566	Hs.591901	NM_018424	ENSG00000095203	EPB41L4B	CG1|EHM2	erythrocyte membrane protein band 4.1 like 4B	protein-coding
Merged-chr8-127559790-1	chr8	127559740	127559840	+	0	ZNF217_MCF7_no_dups.txt	Intergenic	Intergenic	10921	NM_174911	157638	Hs.124951	NM_174911	ENSG00000168672	FAM84B	BCMP101|NSE2	family with sequence similarity 84, member B	protein-coding
Merged-chr8-49834260-1	chr8	49834210	49834310	+	0	ZNF217_MCF7_no_dups.txt	promoter-TSS (NM_003068)	promoter-TSS (NM_003068)	-261	NM_003068	6591	Hs.360174	NM_003068	ENSG00000019549	SNAI2	SLUG|SLUGH1|SNAIL2|WS2D	snail homolog 2 (Drosophila)	protein-coding
Merged-chr22-48737580-1	chr22	48737530	48737630	+	0	ZNF217_MCF7_no_dups.txt	Intergenic	GA-rich|Low_complexity|Low_complexity	67404	NR_036172	100422916		NR_036172		MIR3201	-	microRNA 3201	miscRNA
Merged-chr14-76027455-1	chr14	76027405	76027505	+	0	ZNF217_MCF7_no_dups.txt	Intergenic	Intergenic	-17485	NM_017791	55640	Hs.615289	NM_001195283	ENSG00000119686	FLVCR2	C14orf58|CCT|EPV|FLVCRL14q|MFSD7C|PVHH	feline leukemia virus subgroup C cellular receptor family, member 2	protein-coding
Merged-chr7-51030780-1	chr7	51030730	51030830	+	0	ZNF217_MCF7_no_dups.txt	Intergenic	Intergenic	-169621	NM_001001555	2887	Hs.164060	NM_001001549	ENSG00000106070	GRB10	GRB-IR|Grb-10|IRBP|MEG1|RSS	growth factor receptor-bound protein 10	protein-coding
Merged-chr12-56730525-1	chr12	56730475	56730575	+	0	ZNF217_MCF7_no_dups.txt	Intergenic	Intergenic	-2138	NM_016584	51561	Hs.382212	NM_016584	ENSG00000110944	IL23A	IL-23|IL-23A|IL23P19|P19|SGRF	interleukin 23, alpha subunit p19	protein-coding
Merged-chr19-50670810-1	chr19	50670760	50670860	+	0	ZNF217_MCF7_no_dups.txt	Intergenic	Intergenic	-4272	NM_152358	126123	Hs.414175	NM_152358	ENSG00000161652	IZUMO2	C19orf41|PLAL6978|PRO21961|SCRL	IZUMO family member 2	protein-coding
Merged-chr9-131084805-1	chr9	131084755	131084855	+	0	ZNF217_MCF7_no_dups.txt	promoter-TSS (NM_015679)	promoter-TSS (NM_015679)	14	NM_016035	51117	Hs.98541	NM_016035	ENSG00000167113	COQ4	CGI-92	coenzyme Q4 homolog (S. cerevisiae)	protein-coding
Merged-chr20-20529930-1	chr20	20529880	20529980	+	0	ZNF217_MCF7_no_dups.txt	intron (NM_020343, intron 23 of 39)	intron (NM_020343, intron 23 of 39)	163336	NM_020343	57186	Hs.472285	NM_020343	ENSG00000188559	RALGAPA2	AS250|C20orf74|bA287B20.1|dJ1049G11|dJ1049G11.4|p220	Ral GTPase activating protein, alpha subunit 2 (catalytic)	protein-coding
Merged-chr7-373215-1	chr7	373165	373265	+	0	ZNF217_MCF7_no_dups.txt	Intergenic	GC_rich|Low_complexity|Low_complexity	43079	NM_001195127	100288524	Hs.702860	NM_001195127		LOC100288524	-	forkhead box L1-like	protein-coding
Merged-chr10-8145450-1	chr10	8145400	8145500	+	0	ZNF217_MCF7_no_dups.txt	Intergenic	Intergenic	48783	NM_001002295	2625	Hs.524134	NM_001002295	ENSG00000107485	GATA3	HDR|HDRS	GATA binding protein 3	protein-coding
Merged-chr1-5708970-1	chr1	5708920	5709020	+	0	ZNF217_MCF7_no_dups.txt	Intergenic	L3|LINE|CR1	84839	NR_039612	100616489		NR_039612		MIR4417	-	microRNA 4417	miscRNA
Merged-chr12-53319285-1	chr12	53319235	53319335	+	0	ZNF217_MCF7_no_dups.txt	intron (NM_001256293, intron 1 of 8)	intron (NM_001256293, intron 1 of 8)	968	NM_001256282	3856	Hs.708445	NM_001256282	ENSG00000170421	KRT8	CARD2|CK-8|CK8|CYK8|K2C8|K8|KO	keratin 8	protein-coding
Merged-chr6-149293800-1	chr6	149293750	149293850	+	0	ZNF217_MCF7_no_dups.txt	intron (NM_005715, intron 5 of 7)	intron (NM_005715, intron 5 of 7)	-7980	NR_038408	100128176	Hs.557541	NR_038408		LOC100128176	-	uncharacterized LOC100128176	miscRNA
Merged-chr8-142164045-1	chr8	142163995	142164095	+	0	ZNF217_MCF7_no_dups.txt	intron (NM_014957, intron 7 of 22)	intron (NM_014957, intron 7 of 22)	25325	NM_014957	22898	Hs.18166	NM_014957	ENSG00000105339	DENND3	-	DENN/MADD domain containing 3	protein-coding
Merged-chr12-58275510-1	chr12	58275460	58275560	+	0	ZNF217_MCF7_no_dups.txt	Intergenic	Intergenic	-34763	NM_005730	10106	Hs.524530	NM_005730	ENSG00000175215	CTDSP2	OS4|PSR2|SCP2	CTD (carboxy-terminal domain, RNA polymerase II, polypeptide A) small phosphatase 2	protein-coding
Merged-chr5-148505520-1	chr5	148505470	148505570	+	0	ZNF217_MCF7_no_dups.txt	Intergenic	L2a|LINE|L2	-15534	NM_014945	22885	Hs.49688	NM_014945	ENSG00000173210	ABLIM3	-	actin binding LIM protein family, member 3	protein-coding
Merged-chr8-101921085-1	chr8	101921035	101921135	+	0	ZNF217_MCF7_no_dups.txt	Intergenic	LTR75|LTR|ERVL	41714	NM_001135702	7534	Hs.492407	NM_001135699	ENSG00000164924	YWHAZ	14-3-3-zeta|KCIP-1|YWHAD	tyrosine 3-monooxygenase/tryptophan 5-monooxygenase activation protein, zeta polypeptide	protein-coding
Merged-chr20-44005575-1	chr20	44005525	44005625	+	0	ZNF217_MCF7_no_dups.txt	TTS (NM_001099791)	TTS (NM_001099791)	1382	NM_014477	27296	Hs.710271	NM_014477	ENSG00000124251	TP53TG5	C20orf10|CLG01	TP53 target 5	protein-coding
Merged-chr15-101757855-1	chr15	101757805	101757905	+	0	ZNF217_MCF7_no_dups.txt	intron (NM_014918, intron 2 of 2)	L1MC3|LINE|L1	34282	NM_014918	22856	Hs.110488	NM_014918	ENSG00000131873	CHSY1	CHSY|CSS1|ChSy-1|TPBS	chondroitin sulfate synthase 1	protein-coding
Merged-chr17-56071125-1	chr17	56071075	56071175	+	0	ZNF217_MCF7_no_dups.txt	Intergenic	Intergenic	-5510	NM_007146	7716	Hs.463569	NM_007146	ENSG00000136451	VEZF1	DB1|ZNF161	vascular endothelial zinc finger 1	protein-coding
Merged-chr8-103973805-1	chr8	103973755	103973855	+	0	ZNF217_MCF7_no_dups.txt	Intergenic	Intergenic	-59443	NM_001695	528	Hs.86905	NM_001695	ENSG00000155097	ATP6V1C1	ATP6C|ATP6D|VATC|Vma5	ATPase, H+ transporting, lysosomal 42kDa, V1 subunit C1	protein-coding
Merged-chr1-117753585-1	chr1	117753535	117753635	+	0	ZNF217_MCF7_no_dups.txt	promoter-TSS (NR_045603)	promoter-TSS (NR_045603)	-3	NR_045604	79679	Hs.546434	NM_001253849	ENSG00000134258	VTCN1	B7-H4|B7H4|B7S1|B7X|B7h.5|PRO1291|VCTN1	V-set domain containing T cell activation inhibitor 1	protein-coding
Merged-chr12-56552295-1	chr12	56552245	56552345	+	0	ZNF217_MCF7_no_dups.txt	TTS (NM_002475)	TTS (NM_002475)	250	NM_079423	4637	Hs.632717	NM_021019	ENSG00000092841	MYL6	ESMLC|LC17|LC17-GI|LC17-NM|LC17A|LC17B|MLC-3|MLC1SM|MLC3NM|MLC3SM	myosin, light chain 6, alkali, smooth muscle and non-muscle	protein-coding
Merged-chr17-60684165-1	chr17	60684115	60684215	+	0	ZNF217_MCF7_no_dups.txt	intron (NM_006852, intron 20 of 21)	intron (NM_006852, intron 20 of 21)	-20597	NM_006039	9902	Hs.7835	NM_006039	ENSG00000011028	MRC2	CD280|CLEC13E|ENDO180|UPARAP	mannose receptor, C type 2	protein-coding
Merged-chr1-185965560-1	chr1	185965510	185965610	+	0	ZNF217_MCF7_no_dups.txt	intron (NM_031935, intron 24 of 106)	L2b|LINE|L2	261877	NM_031935	83872	Hs.58877	NM_031935	ENSG00000143341	HMCN1	ARMD1|FBLN6|FIBL-6|FIBL6	hemicentin 1	protein-coding
Merged-chr11-78828750-1	chr11	78828700	78828800	+	0	ZNF217_MCF7_no_dups.txt	intron (NM_001098816, intron 4 of 33)	intron (NM_001098816, intron 4 of 33)	284403	NR_030598	100126333		NR_030598		MIR708	MIRN708|hsa-mir-708	microRNA 708	miscRNA
Merged-chr1-9222150-1	chr1	9222100	9222200	+	0	ZNF217_MCF7_no_dups.txt	Intergenic	Intergenic	-10314	NR_029610	407040	Hs.730325	NR_029610		MIR34A	MIRN34A|miRNA34A|mir-34	microRNA 34a	miscRNA
Merged-chr10-81049755-1	chr10	81049705	81049805	+	0	ZNF217_MCF7_no_dups.txt	intron (NM_020338, intron 9 of 24)	intron (NM_020338, intron 9 of 24)	-57465	NM_005729	10105	Hs.381072	NM_005729	ENSG00000108179	PPIF	CYP3|Cyp-D	peptidylprolyl isomerase F	protein-coding
Merged-chr15-73939920-1	chr15	73939870	73939970	+	0	ZNF217_MCF7_no_dups.txt	Intergenic	L1MEc|LINE|L1	-14167	NM_017455	27020	Hs.704983	NM_001161363	ENSG00000156642	NPTN	GP55|GP65|SDFR1|SDR1|np55|np65	neuroplastin	protein-coding
Merged-chr5-81147735-1	chr5	81147685	81147785	+	0	ZNF217_MCF7_no_dups.txt	Intergenic	Intergenic	-100663	NM_012446	23635	Hs.102735	NM_001256732	ENSG00000145687	SSBP2	HSPC116|SOSS-B2	single-stranded DNA binding protein 2	protein-coding
Merged-chr20-17661315-1	chr20	17661265	17661365	+	0	ZNF217_MCF7_no_dups.txt	intron (NM_001042576, intron 1 of 25)	MIRb|SINE|MIR	1613	NM_004587	6238	Hs.472213	NM_001042576	ENSG00000125844	RRBP1	ES/130|ES130|RRp|hES	ribosome binding protein 1 homolog 180kDa (dog)	protein-coding
Merged-chr2-899100-1	chr2	899050	899150	+	0	ZNF217_MCF7_no_dups.txt	Intergenic	L1MC4|LINE|L1	-34988	NR_033880	339822	Hs.651879	NR_033880		LOC339822	-	uncharacterized LOC339822	miscRNA
Merged-chr15-101004075-1	chr15	101004025	101004125	+	0	ZNF217_MCF7_no_dups.txt	intron (NM_178842, intron 11 of 12)	intron (NM_178842, intron 11 of 12)	80850	NM_178842	204219	Hs.662371	NM_178842	ENSG00000154227	CERS3	LASS3	ceramide synthase 3	protein-coding
Merged-chr5-179050650-1	chr5	179050600	179050700	+	0	ZNF217_MCF7_no_dups.txt	promoter-TSS (NM_001257293)	promoter-TSS (NM_001257293)	61	NM_001257293	3187	Hs.604001	NM_001257293	ENSG00000169045	HNRNPH1	HNRPH|HNRPH1|hnRNPH	heterogeneous nuclear ribonucleoprotein H1 (H)	protein-coding
Merged-chr17-56018025-1	chr17	56017975	56018075	+	0	ZNF217_MCF7_no_dups.txt	Intergenic	Intergenic	-37275	NM_017949	404093	Hs.46679	NM_017949	ENSG00000180891	CUEDC1	-	CUE domain containing 1	protein-coding
Merged-chr8-126841275-1	chr8	126841225	126841325	+	0	ZNF217_MCF7_no_dups.txt	Intergenic	L2a|LINE|L2	122166	NR_038447	100130231	Hs.729642	NR_038446		LOC100130231	-	uncharacterized LOC100130231	miscRNA
Merged-chr11-67141785-1	chr11	67141735	67141835	+	0	ZNF217_MCF7_no_dups.txt	promoter-TSS (NM_001166212)	promoter-TSS (NM_001166212)	-137	NM_001166212	23529	Hs.502977	NM_001166212	ENSG00000175505	CLCF1	BSF-3|BSF3|CISS2|CLC|NNT-1|NNT1|NR6	cardiotrophin-like cytokine factor 1	protein-coding
Merged-chr13-47286645-1	chr13	47286595	47286695	+	0	ZNF217_MCF7_no_dups.txt	intron (NM_015116, intron 14 of 18)	intron (NM_015116, intron 14 of 18)	84722	NM_001984	2098	Hs.432491	NM_001984	ENSG00000139684	ESD	FGH	esterase D	protein-coding
Merged-chr1-205270710-1	chr1	205270660	205270760	+	0	ZNF217_MCF7_no_dups.txt	TTS (NM_030952)	TTS (NM_030952)	20173	NM_030952	81788	Hs.497512	NM_030952	ENSG00000163545	NUAK2	SNARK	NUAK family, SNF1-like kinase, 2	protein-coding
Merged-chr16-31106025-1	chr16	31105975	31106075	+	0	ZNF217_MCF7_no_dups.txt	exon (NM_206824, exon 1 of 2)	exon (NM_206824, exon 1 of 2)	251	NM_206824	79001	Hs.324844	NM_024006	ENSG00000167397	VKORC1	EDTP308|IMAGE3455200|MST134|MST576|VKCFD2|VKOR	vitamin K epoxide reductase complex, subunit 1	protein-coding
Merged-chr8-97274220-1	chr8	97274170	97274270	+	0	ZNF217_MCF7_no_dups.txt	promoter-TSS (NM_015942)	promoter-TSS (NM_015942)	53	NM_014754	9791	Hs.292579	NM_014754	ENSG00000156471	PTDSS1	PSS1|PSSA	phosphatidylserine synthase 1	protein-coding
Merged-chr14-21152250-1	chr14	21152200	21152300	+	0	ZNF217_MCF7_no_dups.txt	promoter-TSS (NM_001145)	promoter-TSS (NM_001145)	-86	NM_001145	283	Hs.730830	NM_001097577	ENSG00000214274	ANG	ALS9|HEL168|RNASE4|RNASE5	angiogenin, ribonuclease, RNase A family, 5	protein-coding
Merged-chr3-42172080-1	chr3	42172030	42172130	+	0	ZNF217_MCF7_no_dups.txt	intron (NM_001265608, intron 2 of 13)	intron (NM_001265608, intron 2 of 13)	-18647	NM_001265610	22906	Hs.535711	NM_001042646	ENSG00000182606	TRAK1	MILT1|OIP106	trafficking protein, kinesin binding 1	protein-coding
Merged-chr13-41345370-1	chr13	41345320	41345420	+	0	ZNF217_MCF7_no_dups.txt	promoter-TSS (NM_005830)	promoter-TSS (NM_005830)	-23	NM_005830	10240	Hs.596607	NM_005830	ENSG00000102738	MRPS31	IMOGN38|MRP-S31|S31mt	mitochondrial ribosomal protein S31	protein-coding
Merged-chr5-176944125-1	chr5	176944075	176944175	+	0	ZNF217_MCF7_no_dups.txt	promoter-TSS (NM_016222)	promoter-TSS (NM_016222)	-158	NM_016222	51428	Hs.484288	NM_016222	ENSG00000183258	DDX41	ABS	DEAD (Asp-Glu-Ala-Asp) box polypeptide 41	protein-coding
Merged-chr10-3509685-1	chr10	3509635	3509735	+	0	ZNF217_MCF7_no_dups.txt	Intergenic	Intergenic	-294652	NM_001242309	10531	Hs.528300	NM_014968	ENSG00000107959	PITRM1	MP1|PreP	pitrilysin metallopeptidase 1	protein-coding
Merged-chr20-62018595-1	chr20	62018545	62018645	+	0	ZNF217_MCF7_no_dups.txt	Intergenic	L1MCc|LINE|L1	-25847	NM_001256573	1137	Hs.10734	NM_000744	ENSG00000101204	CHRNA4	BFNC|EBN|EBN1|NACHR|NACHRA4|NACRA4	cholinergic receptor, nicotinic, alpha 4 (neuronal)	protein-coding
Merged-chr22-18320205-1	chr22	18320155	18320255	+	0	ZNF217_MCF7_no_dups.txt	intron (NM_001122731, intron 20 of 20)	intron (NM_001122731, intron 20 of 20)	-62774	NM_001244567	637	Hs.591054	NM_001196	ENSG00000015475	BID	FP497	BH3 interacting domain death agonist	protein-coding
Merged-chr2-201936615-1	chr2	201936565	201936665	+	0	ZNF217_MCF7_no_dups.txt	promoter-TSS (NM_173822)	promoter-TSS (NM_173822)	153	NM_001257102	4709	Hs.109760	NM_001257102	ENSG00000119013	NDUFB3	B12|CI-B12	NADH dehydrogenase (ubiquinone) 1 beta subcomplex, 3, 12kDa	protein-coding
Merged-chr6-3432435-1	chr6	3432385	3432485	+	0	ZNF217_MCF7_no_dups.txt	5' UTR (NM_021945, exon 2 of 11)	5' UTR (NM_021945, exon 2 of 11)	12783	NM_021945	63027	Hs.713588	NM_015482	ENSG00000137266	SLC22A23	C6orf85	solute carrier family 22, member 23	protein-coding
Merged-chr14-50470380-1	chr14	50470330	50470430	+	0	ZNF217_MCF7_no_dups.txt	intron (NM_001012706, intron 1 of 3)	CpG	3858	NM_001012706	283551	Hs.660867	NM_001012706	ENSG00000214900	C14orf182	-	chromosome 14 open reading frame 182	protein-coding
Merged-chr5-173295240-1	chr5	173295190	173295290	+	0	ZNF217_MCF7_no_dups.txt	Intergenic	Intergenic	-20091	NM_030627	80315	Hs.127126	NM_030627	ENSG00000113742	CPEB4	-	cytoplasmic polyadenylation element binding protein 4	protein-coding
Merged-chr4-101415180-1	chr4	101415130	101415230	+	0	ZNF217_MCF7_no_dups.txt	intron (NM_001159694, intron 1 of 10)	intron (NM_001159694, intron 1 of 10)	24070	NM_016242	51705	Hs.152913	NM_001159694	ENSG00000164035	EMCN	EMCN2|MUC14	endomucin	protein-coding
Merged-chr2-234614880-1	chr2	234614830	234614930	+	0	ZNF217_MCF7_no_dups.txt	intron (NM_001072, intron 1 of 4)	intron (NM_001072, intron 1 of 4)	-6758	NM_019078	54579	Hs.554822	NM_019078	ENSG00000240224	UGT1A5	UDPGT|UDPGT 1-5|UGT1E	UDP glucuronosyltransferase 1 family, polypeptide A5	protein-coding
Merged-chr12-93623340-1	chr12	93623290	93623390	+	0	ZNF217_MCF7_no_dups.txt	intron (NR_040096, intron 2 of 4)	MER44B|DNA|TcMar-Tigger	148172	NR_040096	643339	Hs.741299	NR_040096		LOC643339	-	uncharacterized LOC643339	miscRNA
Merged-chr15-58733325-1	chr15	58733275	58733375	+	0	ZNF217_MCF7_no_dups.txt	intron (NM_000236, intron 1 of 8)	intron (NM_000236, intron 1 of 8)	9150	NM_000236	3990	Hs.654472	NM_000236	ENSG00000166035	LIPC	HDLCQ12|HL|HTGL|LIPH	lipase, hepatic	protein-coding
Merged-chr9-38046960-1	chr9	38046910	38047010	+	0	ZNF217_MCF7_no_dups.txt	intron (NM_003028, intron 1 of 5)	MIR3|SINE|MIR	22250	NM_003028	6461	Hs.521482	NM_003028	ENSG00000107338	SHB	RP11-3J10.8|bA3J10.2	Src homology 2 domain containing adaptor protein B	protein-coding
Merged-chr8-117849990-1	chr8	117849940	117850040	+	0	ZNF217_MCF7_no_dups.txt	Intergenic	L2a|LINE|L2	-36673	NR_033886	644660	Hs.706174	NR_033886		RAD21-AS1	C8orf81|NCRNA00255	RAD21 antisense RNA 1	miscRNA
Merged-chr5-150455505-1	chr5	150455455	150455555	+	0	ZNF217_MCF7_no_dups.txt	intron (NM_001252390, intron 1 of 17)	intron (NM_001252390, intron 1 of 17)	5140	NM_001252385	10318	Hs.731557	NM_001252385	ENSG00000145901	TNIP1	ABIN-1|NAF1|VAN|nip40-1	TNFAIP3 interacting protein 1	protein-coding
Merged-chr16-30072630-1	chr16	30072580	30072680	+	0	ZNF217_MCF7_no_dups.txt	intron (NM_000034, intron 4 of 13)	intron (NM_000034, intron 4 of 13)	-2970	NM_184043	226	Hs.732822	NM_000034	ENSG00000149925	ALDOA	ALDA|GSD12	aldolase A, fructose-bisphosphate	protein-coding
Merged-chr17-8323845-1	chr17	8323795	8323895	+	0	ZNF217_MCF7_no_dups.txt	Intergenic	Intergenic	-15325	NM_001025579	81565	Hs.740680	NM_001025579	ENSG00000166579	NDEL1	EOPA|MITAP1|NUDEL	nudE nuclear distribution E homolog (A. nidulans)-like 1	protein-coding
Merged-chr3-93747480-1	chr3	93747430	93747530	+	0	ZNF217_MCF7_no_dups.txt	promoter-TSS (NM_001001850)	promoter-TSS (NM_001001850)	-26	NM_001001850	415117	Hs.741069	NM_001001850	ENSG00000178750	STX19	-	syntaxin 19	protein-coding
Merged-chr7-17139255-1	chr7	17139205	17139305	+	0	ZNF217_MCF7_no_dups.txt	Intergenic	Intergenic	-199021	NM_001621	196	Hs.171189	NM_001621	ENSG00000106546	AHR	bHLHe76	aryl hydrocarbon receptor	protein-coding
Merged-chr5-40835385-1	chr5	40835335	40835435	+	0	ZNF217_MCF7_no_dups.txt	promoter-TSS (NM_000997)	promoter-TSS (NM_000997)	2	NM_000997	6167	Hs.731513	NM_000997	ENSG00000145592	RPL37	L37	ribosomal protein L37	protein-coding
Merged-chr15-87168075-1	chr15	87168025	87168125	+	0	ZNF217_MCF7_no_dups.txt	intron (NM_152336, intron 21 of 23)	intron (NM_152336, intron 21 of 23)	-307876	NR_046012	727915	Hs.451281	NR_046012		LOC727915	-	uncharacterized LOC727915	miscRNA
Merged-chr12-113684535-1	chr12	113684485	113684585	+	0	ZNF217_MCF7_no_dups.txt	intron (NM_001143819, intron 3 of 28)	intron (NM_001143819, intron 3 of 28)	25275	NM_001143819	53373	Hs.524763	NM_001143819	ENSG00000186815	TPCN1	TPC1	two pore segment channel 1	protein-coding
Merged-chr1-158173725-1	chr1	158173675	158173775	+	0	ZNF217_MCF7_no_dups.txt	Intergenic	Intergenic	23988	NM_001766	912	Hs.1799	NM_001766	ENSG00000158473	CD1D	CD1A|R3	CD1d molecule	protein-coding
Merged-chr1-68316480-1	chr1	68316430	68316530	+	0	ZNF217_MCF7_no_dups.txt	intron (NR_040077, intron 1 of 9)	intron (NR_040077, intron 1 of 9)	-17325	NM_018841	55970	Hs.741259	NM_018841	ENSG00000172380	GNG12	-	guanine nucleotide binding protein (G protein), gamma 12	protein-coding
Merged-chr17-64940850-1	chr17	64940800	64940900	+	0	ZNF217_MCF7_no_dups.txt	Intergenic	Intergenic	-20130	NM_014405	27092	Hs.514423	NM_014405	ENSG00000075461	CACNG4	-	calcium channel, voltage-dependent, gamma subunit 4	protein-coding
Merged-chr22-30191865-1	chr22	30191815	30191915	+	0	ZNF217_MCF7_no_dups.txt	intron (NM_032204, intron 15 of 19)	intron (NM_032204, intron 15 of 19)	28507	NM_001003684	29796	Hs.284292	NM_001003684	ENSG00000184076	UQCR10	HSPC051|HSPC151|QCR9|UCCR7.2|UCRC	ubiquinol-cytochrome c reductase, complex III subunit X	protein-coding
Merged-chr1-7447830-1	chr1	7447780	7447880	+	0	ZNF217_MCF7_no_dups.txt	intron (NM_015215, intron 5 of 22)	intron (NM_015215, intron 5 of 22)	-383499	NM_004781	9341	Hs.66708	NM_004781	ENSG00000049245	VAMP3	CEB	vesicle-associated membrane protein 3 (cellubrevin)	protein-coding
Merged-chr17-66773775-1	chr17	66773725	66773825	+	0	ZNF217_MCF7_no_dups.txt	Intergenic	Intergenic	-176680	NM_017565	54757	Hs.268874	NM_001243746	ENSG00000108950	FAM20A	AIGFS|FP2747	family with sequence similarity 20, member A	protein-coding
Merged-chr16-84759855-1	chr16	84759805	84759905	+	0	ZNF217_MCF7_no_dups.txt	intron (NM_005153, intron 1 of 13)	intron (NM_005153, intron 1 of 13)	26300	NM_005153	9100	Hs.136778	NM_005153	ENSG00000103194	USP10	UBPO	ubiquitin specific peptidase 10	protein-coding
Merged-chr8-113639655-1	chr8	113639605	113639705	+	0	ZNF217_MCF7_no_dups.txt	intron (NM_198123, intron 22 of 70)	intron (NM_198123, intron 22 of 70)	-16067	NR_031745	100302225		NR_031745		MIR2053	hsa-mir-2053	microRNA 2053	miscRNA
Merged-chr15-53489700-1	chr15	53489650	53489750	+	0	ZNF217_MCF7_no_dups.txt	Intergenic	Intergenic	-407491	NM_004498	3175	Hs.658573	NM_004498	ENSG00000169856	ONECUT1	HNF-6|HNF6|HNF6A	one cut homeobox 1	protein-coding
Merged-chr1-145589520-1	chr1	145589470	145589570	+	0	ZNF217_MCF7_no_dups.txt	promoter-TSS (NM_001012758)	promoter-TSS (NM_001012758)	-85	NM_001012758	200035	Hs.585066	NM_001012758	ENSG00000186364	NUDT17	-	nudix (nucleoside diphosphate linked moiety X)-type motif 17	protein-coding
Merged-chr8-87255555-1	chr8	87255505	87255605	+	0	ZNF217_MCF7_no_dups.txt	Intergenic	L1MC2|LINE|L1	-12951	NM_138817	157724	Hs.149095	NM_138817	ENSG00000164893	SLC7A13	AGT-1|AGT1|XAT2	solute carrier family 7 (anionic amino acid transporter), member 13	protein-coding
Merged-chr5-169673640-1	chr5	169673590	169673690	+	0	ZNF217_MCF7_no_dups.txt	TTS (NM_001102609)	TTS (NM_001102609)	13690	NM_001102609	133874	Hs.519749	NM_001102609	ENSG00000234511	C5orf58	-	chromosome 5 open reading frame 58	protein-coding
Merged-chr3-184838085-1	chr3	184838035	184838135	+	0	ZNF217_MCF7_no_dups.txt	intron (NM_001025266, intron 1 of 1)	L2a|LINE|L2	32717	NM_001025266	285382	Hs.380048	NM_001025266	ENSG00000187068	C3orf70	-	chromosome 3 open reading frame 70	protein-coding
Merged-chr6-27618720-1	chr6	27618670	27618770	+	0	ZNF217_MCF7_no_dups.txt	Intergenic	tRNA-Val-GTY|tRNA|tRNA	-43094	NR_038293	100507173	Hs.733567	NR_038292		LOC100507173	-	uncharacterized LOC100507173	miscRNA
Merged-chr4-40724715-1	chr4	40724665	40724765	+	0	ZNF217_MCF7_no_dups.txt	Intergenic	L2a|LINE|L2	-27199	NM_024677	79730	Hs.570821	NM_024677	ENSG00000179299	NSUN7	-	NOP2/Sun domain family, member 7	protein-coding
Merged-chr17-65634345-1	chr17	65634295	65634395	+	0	ZNF217_MCF7_no_dups.txt	intron (NM_181671, intron 6 of 9)	intron (NM_181671, intron 6 of 9)	-79716	NM_015462	25926	Hs.463936	NM_015462	ENSG00000130935	NOL11	-	nucleolar protein 11	protein-coding
Merged-chr1-146644185-1	chr1	146644135	146644235	+	0	ZNF217_MCF7_no_dups.txt	promoter-TSS (NM_005399)	promoter-TSS (NM_005399)	-56	NM_005399	5565	Hs.50732	NM_005399	ENSG00000131791	PRKAB2	-	protein kinase, AMP-activated, beta 2 non-catalytic subunit	protein-coding
Merged-chr9-130834830-1	chr9	130834780	130834880	+	0	ZNF217_MCF7_no_dups.txt	intron (NM_001006641, intron 1 of 9)	intron (NM_001006641, intron 1 of 9)	4351	NM_001006641	114789	Hs.5476	NM_001006641	ENSG00000148339	SLC25A25	MCSC|PCSCL|RP11-395P17.4|SCAMC-2	solute carrier family 25 (mitochondrial carrier; phosphate carrier), member 25	protein-coding
Merged-chr1-116785425-1	chr1	116785375	116785475	+	0	ZNF217_MCF7_no_dups.txt	Intergenic	Intergenic	-130370	NM_000701	476	Hs.371889	NM_000701	ENSG00000163399	ATP1A1	-	ATPase, Na+/K+ transporting, alpha 1 polypeptide	protein-coding
Merged-chr6-32427720-1	chr6	32427670	32427770	+	0	ZNF217_MCF7_no_dups.txt	Intergenic	Intergenic	20101	NM_019111	3122	Hs.520048	NM_019111	ENSG00000204287	HLA-DRA	HLA-DRA1|MLRW	major histocompatibility complex, class II, DR alpha	protein-coding
Merged-chr17-21315090-1	chr17	21315040	21315140	+	0	ZNF217_MCF7_no_dups.txt	intron (NM_021012, intron 2 of 2)	intron (NM_021012, intron 2 of 2)	6642	NM_001194958	100134444	Hs.200629	NM_001194958		KCNJ18	KIR2.6|TTPP2	potassium inwardly-rectifying channel, subfamily J, member 18	protein-coding
Merged-chr12-69809775-1	chr12	69809725	69809825	+	0	ZNF217_MCF7_no_dups.txt	Intergenic	Intergenic	-54354	NM_001042555	10818	Hs.593446	NM_001042555	ENSG00000166225	FRS2	FRS2A|FRS2alpha|SNT|SNT-1|SNT1	fibroblast growth factor receptor substrate 2	protein-coding
Merged-chr10-33269550-1	chr10	33269500	33269600	+	0	ZNF217_MCF7_no_dups.txt	Intergenic	CpG	-22257	NM_002211	3688	Hs.643813	NM_002211	ENSG00000150093	ITGB1	CD29|FNRB|GPIIA|MDF2|MSK12|VLA-BETA|VLAB	integrin, beta 1 (fibronectin receptor, beta polypeptide, antigen CD29 includes MDF2, MSK12)	protein-coding
Merged-chr16-81764055-1	chr16	81764005	81764105	+	0	ZNF217_MCF7_no_dups.txt	Intergenic	Intergenic	-48844	NM_002661	5336	Hs.413111	NM_002661	ENSG00000197943	PLCG2	FCAS3	phospholipase C, gamma 2 (phosphatidylinositol-specific)	protein-coding
Merged-chr16-72047400-1	chr16	72047350	72047450	+	0	ZNF217_MCF7_no_dups.txt	intron (NM_001361, intron 2 of 8)	intron (NM_001361, intron 2 of 8)	4757	NM_001361	1723	Hs.654427	NM_001361	ENSG00000102967	DHODH	DHOdehase|POADS|URA1	dihydroorotate dehydrogenase (quinone)	protein-coding
Merged-chr1-116520390-1	chr1	116520340	116520440	+	0	ZNF217_MCF7_no_dups.txt	intron (NM_018420, intron 1 of 11)	L2b|LINE|L2	1271	NM_018420	55356	Hs.125482	NM_018420	ENSG00000163393	SLC22A15	FLIPT1|PRO34686	solute carrier family 22, member 15	protein-coding
Merged-chr15-92295765-1	chr15	92295715	92295815	+	0	ZNF217_MCF7_no_dups.txt	Intergenic	LTR78|LTR|ERV1	-101173	NM_001145044	28232	Hs.311187	NM_001145044	ENSG00000176463	SLCO3A1	OATP-D|OATP3A1|OATPD|SLC21A11	solute carrier organic anion transporter family, member 3A1	protein-coding
Merged-chr17-71274930-1	chr17	71274880	71274980	+	0	ZNF217_MCF7_no_dups.txt	Intergenic	Intergenic	-16911	NM_001129885	642843	Hs.534707	NM_001129885	ENSG00000187959	CPSF4L	-	cleavage and polyadenylation specific factor 4-like	protein-coding
Merged-chr16-79041570-1	chr16	79041520	79041620	+	0	ZNF217_MCF7_no_dups.txt	intron (NM_016373, intron 8 of 8)	MIRb|SINE|MIR	593052	NM_005360	4094	Hs.134859	NM_001031804	ENSG00000178573	MAF	CCA4|c-MAF	v-maf musculoaponeurotic fibrosarcoma oncogene homolog (avian)	protein-coding
Merged-chr8-91573935-1	chr8	91573885	91573985	+	0	ZNF217_MCF7_no_dups.txt	Intergenic	Intergenic	84198	NM_001146273	169200	Hs.737401	NM_001008495	ENSG00000180694	TMEM64	-	transmembrane protein 64	protein-coding
Merged-chr5-37941255-1	chr5	37941205	37941305	+	0	ZNF217_MCF7_no_dups.txt	Intergenic	Intergenic	-101473	NM_000514	2668	Hs.248114	NM_000514	ENSG00000168621	GDNF	ATF1|ATF2|HFB1-GDNF|HSCR3	glial cell derived neurotrophic factor	protein-coding
Merged-chr3-183853155-1	chr3	183853105	183853205	+	0	ZNF217_MCF7_no_dups.txt	5' UTR (NM_003907, exon 1 of 16)	5' UTR (NM_003907, exon 1 of 16)	345	NM_003907	8893	Hs.283551	NM_003907	ENSG00000145191	EIF2B5	CACH|CLE|EIF-2B|EIF2Bepsilon|LVWM	eukaryotic translation initiation factor 2B, subunit 5 epsilon, 82kDa	protein-coding
Merged-chr1-146556180-1	chr1	146556130	146556230	+	0	ZNF217_MCF7_no_dups.txt	Intergenic	U1|snRNA|snRNA	-41581	NR_024442	728989	Hs.537068	NR_024442		LOC728989	-	phosphodiesterase 4D interacting protein pseudogene	pseudo
Merged-chr9-137341515-1	chr9	137341465	137341565	+	0	ZNF217_MCF7_no_dups.txt	Intergenic	Intergenic	70258	NR_039816	100616236		NR_039816		MIR4669	-	microRNA 4669	miscRNA
Merged-chr8-90818085-1	chr8	90818035	90818135	+	0	ZNF217_MCF7_no_dups.txt	Intergenic	L2a|LINE|L2	48110	NM_003821	8767	Hs.103755	NM_003821	ENSG00000104312	RIPK2	CARD3|CARDIAK|CCK|GIG30|RICK|RIP2	receptor-interacting serine-threonine kinase 2	protein-coding
Merged-chr9-34163700-1	chr9	34163650	34163750	+	0	ZNF217_MCF7_no_dups.txt	Intergenic	ERV3-16A3_I-int|LTR|ERVL	-15303	NM_001171204	51271	Hs.268963	NM_001171201	ENSG00000165006	UBAP1	NAG20|UAP|UBAP|UBAP-1	ubiquitin associated protein 1	protein-coding
Merged-chr6-26572080-1	chr6	26572030	26572130	+	0	ZNF217_MCF7_no_dups.txt	Intergenic	Intergenic	-25091	NM_013375	29777	Hs.254406	NM_013375	ENSG00000146109	ABT1	hABT1	activator of basal transcription 1	protein-coding
Merged-chr1-108230610-1	chr1	108230560	108230660	+	0	ZNF217_MCF7_no_dups.txt	intron (NM_001079874, intron 1 of 9)	intron (NM_001079874, intron 1 of 9)	516	NM_001079874	10451	Hs.267659	NM_001079874	ENSG00000134215	VAV3	-	vav 3 guanine nucleotide exchange factor	protein-coding
Merged-chr1-172552215-1	chr1	172552165	172552265	+	0	ZNF217_MCF7_no_dups.txt	intron (NM_014283, intron 15 of 23)	intron (NM_014283, intron 15 of 23)	49898	NM_016227	51430	Hs.204559	NM_014283	ENSG00000094975	SUCO	C1orf9|CH1|OPT|SLP1	SUN domain containing ossification factor	protein-coding
Merged-chr10-61932300-1	chr10	61932250	61932350	+	0	ZNF217_MCF7_no_dups.txt	intron (NM_001204403, intron 21 of 43)	intron (NM_001204403, intron 21 of 43)	-31526	NM_001149	288	Hs.499725	NM_001149	ENSG00000151150	ANK3	ANKYRIN-G	ankyrin 3, node of Ranvier (ankyrin G)	protein-coding
Merged-chr21-41754555-1	chr21	41754505	41754605	+	0	ZNF217_MCF7_no_dups.txt	promoter-TSS (NR_038896)	promoter-TSS (NR_038896)	-455	NR_038898	100506492	Hs.667053	NR_038896		DSCAM-AS1	M41	DSCAM antisense RNA 1	miscRNA
Merged-chr3-130474590-1	chr3	130474540	130474640	+	0	ZNF217_MCF7_no_dups.txt	Intergenic	Tigger3b|DNA|TcMar-Tigger	-8894	NM_014602	30849	Hs.149032	NM_014602	ENSG00000196455	PIK3R4	VPS15|p150	phosphoinositide-3-kinase, regulatory subunit 4	protein-coding
Merged-chr17-61262955-1	chr17	61262905	61263005	+	0	ZNF217_MCF7_no_dups.txt	intron (NM_025185, intron 3 of 24)	L1ME3A|LINE|L1	176057	NM_025185	26115	Hs.410889	NM_015623	ENSG00000170921	TANC2	ROLSA|rols	tetratricopeptide repeat, ankyrin repeat and coiled-coil containing 2	protein-coding
Merged-chr8-144075000-1	chr8	144074950	144075050	+	0	ZNF217_MCF7_no_dups.txt	intron (NR_026913, intron 1 of 1)	MER4E|LTR|ERV1	24807	NR_026913	100133669	Hs.735710	NR_026913		LOC100133669	-	uncharacterized LOC100133669	miscRNA
Merged-chr15-55572015-1	chr15	55571965	55572065	+	0	ZNF217_MCF7_no_dups.txt	intron (NM_183235, intron 1 of 6)	intron (NM_183235, intron 1 of 6)	-8908	NM_183236	5873	Hs.654978	NM_004580	ENSG00000069974	RAB27A	GS2|HsT18676|RAB27|RAM	RAB27A, member RAS oncogene family	protein-coding
Merged-chr6-52590810-1	chr6	52590760	52590860	+	0	ZNF217_MCF7_no_dups.txt	Intergenic	Intergenic	19147	NR_033760	730152	Hs.742634	NR_033760		GSTA7P	GSTAP2	glutathione S-transferase alpha 7, pseudogene	pseudo
Merged-chr20-8000445-1	chr20	8000395	8000495	+	0	ZNF217_MCF7_no_dups.txt	promoter-TSS (NM_021156)	promoter-TSS (NM_021156)	-52	NM_021156	56255	Hs.169358	NM_021156	ENSG00000125827	TMX4	DJ971N18.2|PDIA14|TXNDC13	thioredoxin-related transmembrane protein 4	protein-coding
Merged-chr11-65894310-1	chr11	65894260	65894360	+	0	ZNF217_MCF7_no_dups.txt	intron (NM_018026, intron 1 of 23)	intron (NM_018026, intron 1 of 23)	56486	NM_018026	55690	Hs.644326	NM_018026	ENSG00000175115	PACS1	-	phosphofurin acidic cluster sorting protein 1	protein-coding
Merged-chr14-79314765-1	chr14	79314715	79314815	+	0	ZNF217_MCF7_no_dups.txt	intron (NM_004796, intron 7 of 16)	intron (NM_004796, intron 7 of 16)	-430889	NM_138970	9369	Hs.368307	NM_001105250	ENSG00000021645	NRXN3	C14orf60	neurexin 3	protein-coding
Merged-chr1-116193705-1	chr1	116193655	116193755	+	0	ZNF217_MCF7_no_dups.txt	intron (NM_001172412, intron 1 of 7)	intron (NM_001172412, intron 1 of 7)	8455	NM_001172412	81839	Hs.515130	NM_001172411	ENSG00000173218	VANGL1	KITENIN|LPP2|STB2|STBM2	vang-like 1 (van gogh, Drosophila)	protein-coding
Merged-chr8-89340045-1	chr8	89339995	89340095	+	0	ZNF217_MCF7_no_dups.txt	promoter-TSS (NM_005941)	promoter-TSS (NM_005941)	-328	NM_005941	4325	Hs.546267	NM_005941	ENSG00000156103	MMP16	C8orf57|MMP-X2|MT-MMP2|MT-MMP3|MT3-MMP	matrix metallopeptidase 16 (membrane-inserted)	protein-coding
Merged-chr16-30596910-1	chr16	30596860	30596960	+	0	ZNF217_MCF7_no_dups.txt	exon (NM_152458, exon 1 of 3)	exon (NM_152458, exon 1 of 3)	182	NM_152458	146540	Hs.513509	NM_152458	ENSG00000197162	ZNF785	-	zinc finger protein 785	protein-coding
Merged-chr4-106629840-1	chr4	106629790	106629890	+	0	ZNF217_MCF7_no_dups.txt	promoter-TSS (NM_020395)	promoter-TSS (NM_020395)	41	NM_001142471	57117	Hs.480454	NM_001142471	ENSG00000138785	INTS12	INT12|PHF22	integrator complex subunit 12	protein-coding
Merged-chr8-103251900-1	chr8	103251850	103251950	+	0	ZNF217_MCF7_no_dups.txt	promoter-TSS (NM_001172478)	promoter-TSS (NM_001172478)	-554	NM_015713	50484	Hs.512592	NM_001172477	ENSG00000048392	RRM2B	MTDPS8A|MTDPS8B|P53R2	ribonucleotide reductase M2 B (TP53 inducible)	protein-coding
Merged-chr16-89575365-1	chr16	89575315	89575415	+	0	ZNF217_MCF7_no_dups.txt	intron (NM_003119, intron 1 of 16)	CpG	560	NM_199367	6687	Hs.185597	NM_003119	ENSG00000197912	SPG7	CAR|CMAR|PGN|SPG5C	spastic paraplegia 7 (pure and complicated autosomal recessive)	protein-coding
Merged-chr11-65190270-1	chr11	65190220	65190320	+	0	ZNF217_MCF7_no_dups.txt	promoter-TSS (NR_028272)	promoter-TSS (NR_028272)	1	NR_028272	283131	Hs.523789	NR_002802		NEAT1	LINC00084|NCRNA00084|TncRNA	nuclear paraspeckle assembly transcript 1 (non-protein coding)	miscRNA
Merged-chr7-50774355-1	chr7	50774305	50774405	+	0	ZNF217_MCF7_no_dups.txt	intron (NM_001001555, intron 2 of 16)	L1M5|LINE|L1	-1357	NM_001001550	2887	Hs.164060	NM_001001549	ENSG00000106070	GRB10	GRB-IR|Grb-10|IRBP|MEG1|RSS	growth factor receptor-bound protein 10	protein-coding
Merged-chr11-65559315-1	chr11	65559265	65559365	+	0	ZNF217_MCF7_no_dups.txt	intron (NM_004561, intron 1 of 3)	intron (NM_004561, intron 1 of 3)	4810	NM_004561	5017	Hs.134434	NM_004561	ENSG00000172818	OVOL1	HOVO1	ovo-like 1(Drosophila)	protein-coding
Merged-chr1-182544855-1	chr1	182544805	182544905	+	0	ZNF217_MCF7_no_dups.txt	intron (NM_021133, intron 6 of 6)	MIRb|SINE|MIR	13539	NM_021133	6041	Hs.518545	NM_021133	ENSG00000135828	RNASEL	PRCA1|RNS4	ribonuclease L (2',5'-oligoisoadenylate synthetase-dependent)	protein-coding
Merged-chr2-201983475-1	chr2	201983425	201983525	+	0	ZNF217_MCF7_no_dups.txt	5' UTR (NM_001127183, exon 1 of 10)	5' UTR (NM_001127183, exon 1 of 10)	206	NM_001127183	8837	Hs.731912	NM_001127183	ENSG00000003402	CFLAR	CASH|CASP8AP1|CLARP|Casper|FLAME|FLAME-1|FLAME1|FLIP|I-FLICE|MRIT|c-FLIP|c-FLIPL|c-FLIPR|c-FLIPS	CASP8 and FADD-like apoptosis regulator	protein-coding
Merged-chr1-108225225-1	chr1	108225175	108225275	+	0	ZNF217_MCF7_no_dups.txt	intron (NM_001079874, intron 2 of 9)	intron (NM_001079874, intron 2 of 9)	5901	NM_001079874	10451	Hs.267659	NM_001079874	ENSG00000134215	VAV3	-	vav 3 guanine nucleotide exchange factor	protein-coding
Merged-chr6-27261705-1	chr6	27261655	27261755	+	0	ZNF217_MCF7_no_dups.txt	Intergenic	tRNA-Ile-ATT|tRNA|tRNA	18306	NM_033482	94026	Hs.729955	NM_033482	ENSG00000158553	POM121L2	POM121-L|POM121L	POM121 transmembrane nucleoporin-like 2	protein-coding
Merged-chr4-143396190-1	chr4	143396140	143396240	+	0	ZNF217_MCF7_no_dups.txt	intron (NM_003866, intron 2 of 26)	L1PA14|LINE|L1	371414	NM_003866	8821	Hs.531403	NM_001101669	ENSG00000109452	INPP4B	-	inositol polyphosphate-4-phosphatase, type II, 105kDa	protein-coding
Merged-chr20-8024580-1	chr20	8024530	8024630	+	0	ZNF217_MCF7_no_dups.txt	Intergenic	Intergenic	-24187	NM_021156	56255	Hs.169358	NM_021156	ENSG00000125827	TMX4	DJ971N18.2|PDIA14|TXNDC13	thioredoxin-related transmembrane protein 4	protein-coding
Merged-chr3-156355800-1	chr3	156355750	156355850	+	0	ZNF217_MCF7_no_dups.txt	Intergenic	MIRc|SINE|MIR	-36405	NM_015508	25976	Hs.731699	NM_001184717	ENSG00000163659	TIPARP	ARTD14|PARP7|pART14	TCDD-inducible poly(ADP-ribose) polymerase	protein-coding
Merged-chr1-172453725-1	chr1	172453675	172453775	+	0	ZNF217_MCF7_no_dups.txt	Intergenic	Intergenic	-40495	NM_002642	5279	Hs.188456	NM_002642	ENSG00000135845	PIGC	GPI2	phosphatidylinositol glycan anchor biosynthesis, class C	protein-coding
Merged-chr13-36605085-1	chr13	36605035	36605135	+	0	ZNF217_MCF7_no_dups.txt	intron (NM_004734, intron 3 of 17)	intron (NM_004734, intron 3 of 17)	-89703	NR_031646	100302239		NR_031646		MIR548F5	MIR548F-5|MIRN548F5|hsa-mir-548f-5	microRNA 548f-5	miscRNA
Merged-chr8-93996435-1	chr8	93996385	93996485	+	0	ZNF217_MCF7_no_dups.txt	Intergenic	Intergenic	-18063	NM_001171798	286144	Hs.440643	NM_001171795	ENSG00000205133	TRIQK	C8orf83|PRO0845|UPF0599	triple QxxK/R motif containing	protein-coding
Merged-chr10-8223645-1	chr10	8223595	8223695	+	0	ZNF217_MCF7_no_dups.txt	Intergenic	Intergenic	126978	NM_001002295	2625	Hs.524134	NM_001002295	ENSG00000107485	GATA3	HDR|HDRS	GATA binding protein 3	protein-coding
Merged-chr20-19973925-1	chr20	19973875	19973975	+	0	ZNF217_MCF7_no_dups.txt	intron (NM_018993, intron 9 of 10)	intron (NM_018993, intron 9 of 10)	-24009	NM_181528	51126	Hs.708298	NM_016100	ENSG00000173418	NAA20	NAT3|NAT5|dJ1002M8.1	N(alpha)-acetyltransferase 20, NatB catalytic subunit	protein-coding
Merged-chr16-71679540-1	chr16	71679490	71679590	+	0	ZNF217_MCF7_no_dups.txt	3' UTR (NM_015020, exon 18 of 18)	3' UTR (NM_015020, exon 18 of 18)	19484	NM_001017967	91862	Hs.733495	NM_001017967	ENSG00000140832	MARVELD3	MARVD3|MRVLDC3	MARVEL domain containing 3	protein-coding
Merged-chr19-41768400-1	chr19	41768350	41768450	+	0	ZNF217_MCF7_no_dups.txt	promoter-TSS (NM_144732)	promoter-TSS (NM_144732)	9	NM_144732	11100	Hs.718642	NM_007040	ENSG00000105323	HNRNPUL1	E1B-AP5|E1BAP5|HNRPUL1	heterogeneous nuclear ribonucleoprotein U-like 1	protein-coding
Merged-chr8-117848370-1	chr8	117848320	117848420	+	0	ZNF217_MCF7_no_dups.txt	Intergenic	Intergenic	-38293	NR_033886	644660	Hs.706174	NR_033886		RAD21-AS1	C8orf81|NCRNA00255	RAD21 antisense RNA 1	miscRNA
Merged-chr8-95369460-1	chr8	95369410	95369510	+	0	ZNF217_MCF7_no_dups.txt	Intergenic	Intergenic	79720	NM_001205263	25788	Hs.657457	NM_001205262	ENSG00000197275	RAD54B	RDH54	RAD54 homolog B (S. cerevisiae)	protein-coding
Merged-chr16-29828205-1	chr16	29828155	29828255	+	0	ZNF217_MCF7_no_dups.txt	exon (NM_024516, exon 1 of 3)	exon (NM_024516, exon 1 of 3)	677	NM_024516	79447	Hs.702841	NM_024516	ENSG00000185928	C16orf53	GAS|PA1	chromosome 16 open reading frame 53	protein-coding
Merged-chr16-686715-1	chr16	686665	686765	+	0	ZNF217_MCF7_no_dups.txt	promoter-TSS (NM_001040165)	promoter-TSS (NM_001040165)	-368	NM_001040160	84326	Hs.239500	NM_001040163	ENSG00000130731	C16orf13	-	chromosome 16 open reading frame 13	protein-coding
Merged-chr3-180319890-1	chr3	180319840	180319940	+	0	ZNF217_MCF7_no_dups.txt	promoter-TSS (NM_001042601)	promoter-TSS (NM_001042601)	-28	NM_133462	151613	Hs.740529	NM_001042601	ENSG00000163728	TTC14	DRDL5813|PRO19630	tetratricopeptide repeat domain 14	protein-coding
Merged-chr15-82085205-1	chr15	82085155	82085255	+	0	ZNF217_MCF7_no_dups.txt	Intergenic	Intergenic	253156	NM_032246	84206	Hs.104744	NM_032246	ENSG00000183496	MEX3B	MEX-3B|RKHD3|RNF195	mex-3 homolog B (C. elegans)	protein-coding
Merged-chr3-196481700-1	chr3	196481650	196481750	+	0	ZNF217_MCF7_no_dups.txt	intron (NM_002577, intron 1 of 14)	L1M6|LINE|L1	14972	NM_002577	5062	Hs.518530	NM_002577	ENSG00000180370	PAK2	PAK65|PAKgamma	p21 protein (Cdc42/Rac)-activated kinase 2	protein-coding
Merged-chr9-89942610-1	chr9	89942560	89942660	+	0	ZNF217_MCF7_no_dups.txt	Intergenic	Intergenic	-170146	NM_004938	1612	Hs.693441	NM_004938	ENSG00000196730	DAPK1	DAPK	death-associated protein kinase 1	protein-coding
Merged-chr7-475140-1	chr7	475090	475190	+	0	ZNF217_MCF7_no_dups.txt	Intergenic	Intergenic	55749	NR_033960	442497	Hs.704269	NR_033960		LOC442497	-	uncharacterized LOC442497	miscRNA
Merged-chrX-20526165-1	chrX	20526115	20526215	+	0	ZNF217_MCF7_no_dups.txt	Intergenic	LTR16C|LTR|ERVL	-241415	NM_004586	6197	Hs.445387	NM_004586	ENSG00000177189	RPS6KA3	CLS|HU-3|ISPK-1|MAPKAPK1B|MRX19|RSK|RSK2|S6K-alpha3|p90-RSK2|pp90RSK2	ribosomal protein S6 kinase, 90kDa, polypeptide 3	protein-coding
Merged-chr5-148941585-1	chr5	148941535	148941635	+	0	ZNF217_MCF7_no_dups.txt	Intergenic	Intergenic	-10578	NM_001892	1452	Hs.712555	NM_001025105	ENSG00000113712	CSNK1A1	CK1|CK1a|CK1alpha|CKIa|CKIalpha|HLCDGP1|PRO2975	casein kinase 1, alpha 1	protein-coding
Merged-chr15-69348900-1	chr15	69348850	69348950	+	0	ZNF217_MCF7_no_dups.txt	intron (NR_033671, intron 16 of 16)	intron (NR_033671, intron 16 of 16)	-24290	NR_026949	283673	Hs.177927	NM_173610		LINC00277	NCRNA00277|TMEM84	long intergenic non-protein coding RNA 277	miscRNA
Merged-chr10-20122350-1	chr10	20122300	20122400	+	0	ZNF217_MCF7_no_dups.txt	intron (NM_032812, intron 1 of 13)	intron (NM_032812, intron 1 of 13)	16978	NM_032812	84898	Hs.658134	NM_032812	ENSG00000120594	PLXDC2	TEM7R	plexin domain containing 2	protein-coding
Merged-chr14-59810055-1	chr14	59810005	59810105	+	0	ZNF217_MCF7_no_dups.txt	intron (NM_001270520, intron 16 of 24)	intron (NM_001270520, intron 16 of 24)	79896	NM_014992	23002	Hs.19156	NM_001270520	ENSG00000100592	DAAM1	-	dishevelled associated activator of morphogenesis 1	protein-coding
Merged-chr3-120380820-1	chr3	120380770	120380870	+	0	ZNF217_MCF7_no_dups.txt	intron (NM_000187, intron 4 of 13)	intron (NM_000187, intron 4 of 13)	20598	NM_000187	3081	Hs.368254	NM_000187	ENSG00000113924	HGD	AKU|HGO	homogentisate 1,2-dioxygenase	protein-coding
Merged-chr15-32951865-1	chr15	32951815	32951915	+	0	ZNF217_MCF7_no_dups.txt	intron (NM_001144757, intron 2 of 5)	intron (NM_001144757, intron 2 of 5)	17995	NM_003020	6447	Hs.156540	NM_001144757	ENSG00000166922	SCG5	7B2|P7B2|SGNE1|SgV	secretogranin V (7B2 protein)	protein-coding
Merged-chr17-25667265-1	chr17	25667215	25667315	+	0	ZNF217_MCF7_no_dups.txt	Intergenic	LTR8A|LTR|ERV1	46159	NM_134265	26118	Hs.446017	NM_015626	ENSG00000109046	WSB1	SWIP1|WSB-1	WD repeat and SOCS box containing 1	protein-coding
Merged-chr9-126276060-1	chr9	126276010	126276110	+	0	ZNF217_MCF7_no_dups.txt	intron (NM_020946, intron 13 of 21)	intron (NM_020946, intron 13 of 21)	-111178	NR_030332	693186		NR_030332		MIR601	MIRN601|hsa-mir-601	microRNA 601	miscRNA
Merged-chr3-133180575-1	chr3	133180525	133180625	+	0	ZNF217_MCF7_no_dups.txt	intron (NM_003571, intron 4 of 6)	MER113|DNA|hAT-Charlie	61785	NM_003571	8419	Hs.659862	NM_003571	ENSG00000170819	BFSP2	CP47|CP49|LIFL-L|PHAKOSIN	beaded filament structural protein 2, phakinin	protein-coding
Merged-chr8-117363870-1	chr8	117363820	117363920	+	0	ZNF217_MCF7_no_dups.txt	Intergenic	Intergenic	-26573	NR_046215	100859921	Hs.552281	NR_046215		LINC00536	-	long intergenic non-protein coding RNA 536	miscRNA
Merged-chr14-90206940-1	chr14	90206890	90206990	+	0	ZNF217_MCF7_no_dups.txt	Intergenic	MLT1B|LTR|ERVL-MaLR	-121446	NM_001085471	1112	Hs.434286	NM_001085471	ENSG00000053254	FOXN3	C14orf116|CHES1|PRO1635	forkhead box N3	protein-coding
Merged-chr11-28131795-1	chr11	28131745	28131845	+	0	ZNF217_MCF7_no_dups.txt	5' UTR (NM_001113528, exon 2 of 7)	5' UTR (NM_001113528, exon 2 of 7)	1997	NM_001113528	196074	Hs.243326	NM_001113528	ENSG00000169519	METTL15	METT5D1	methyltransferase like 15	protein-coding
Merged-chr17-48737745-1	chr17	48737695	48737795	+	0	ZNF217_MCF7_no_dups.txt	intron (NM_001144070, intron 7 of 11)	intron (NM_001144070, intron 7 of 11)	25527	NM_003786	8714	Hs.463421	NM_001144070	ENSG00000108846	ABCC3	ABC31|EST90757|MLP2|MOAT-D|MRP3|cMOAT2	ATP-binding cassette, sub-family C (CFTR/MRP), member 3	protein-coding
Merged-chr4-96637080-1	chr4	96637030	96637130	+	0	ZNF217_MCF7_no_dups.txt	Intergenic	ERVL-B4-int|LTR|ERVL	-124159	NM_005390	5161	Hs.131361	NM_005390	ENSG00000163114	PDHA2	PDHAL	pyruvate dehydrogenase (lipoamide) alpha 2	protein-coding
Merged-chr8-101085165-1	chr8	101085115	101085215	+	0	ZNF217_MCF7_no_dups.txt	intron (NM_015668, intron 4 of 27)	intron (NM_015668, intron 4 of 27)	33179	NM_015668	26166	Hs.120021	NM_015668	ENSG00000132554	RGS22	PRTD-NY2	regulator of G-protein signaling 22	protein-coding
Merged-chr8-87313170-1	chr8	87313120	87313220	+	0	ZNF217_MCF7_no_dups.txt	Intergenic	Intergenic	-41824	NM_007013	11059	Hs.655189	NM_007013	ENSG00000123124	WWP1	AIP5|Tiul1|hSDRP1	WW domain containing E3 ubiquitin protein ligase 1	protein-coding
Merged-chr13-47125755-1	chr13	47125705	47125805	+	0	ZNF217_MCF7_no_dups.txt	Intergenic	Intergenic	-1541	NM_001164211	23143	Hs.507971	NM_001164211	ENSG00000136141	LRCH1	CHDC1|NP81	leucine-rich repeats and calponin homology (CH) domain containing 1	protein-coding
Merged-chr12-75905520-1	chr12	75905470	75905570	+	0	ZNF217_MCF7_no_dups.txt	promoter-TSS (NM_007043)	promoter-TSS (NM_007043)	-102	NM_007043	11103	Hs.645517	NM_007043	ENSG00000111615	KRR1	HRB2|RIP-1	KRR1, small subunit (SSU) processome component, homolog (yeast)	protein-coding
Merged-chr8-565680-1	chr8	565630	565730	+	0	ZNF217_MCF7_no_dups.txt	Intergenic	Intergenic	-69899	NM_175075	157695	Hs.289293	NM_001256113	ENSG00000180190	C8orf42	Inm01|Tdrp	chromosome 8 open reading frame 42	protein-coding
Merged-chr16-10746270-1	chr16	10746220	10746320	+	0	ZNF217_MCF7_no_dups.txt	intron (NM_144674, intron 5 of 6)	intron (NM_144674, intron 5 of 6)	42532	NM_144674	146279	Hs.143519	NM_144674	ENSG00000153060	TEKT5	-	tektin 5	protein-coding
Merged-chr3-122694375-1	chr3	122694325	122694425	+	0	ZNF217_MCF7_no_dups.txt	intron (NR_046079, intron 1 of 22)	MIRb|SINE|MIR	606	NM_001256347	54437	Hs.210870	NM_018987	ENSG00000082684	SEMA5B	SEMAG|SemG	sema domain, seven thrombospondin repeats (type 1 and type 1-like), transmembrane domain (TM) and short cytoplasmic domain, (semaphorin) 5B	protein-coding
Merged-chr20-39297510-1	chr20	39297460	39297560	+	0	ZNF217_MCF7_no_dups.txt	Intergenic	Intergenic	20366	NM_005461	9935	Hs.169487	NM_005461	ENSG00000204103	MAFB	KRML|MCTO	v-maf musculoaponeurotic fibrosarcoma oncogene homolog B (avian)	protein-coding
Merged-chr4-91464735-1	chr4	91464685	91464785	+	0	ZNF217_MCF7_no_dups.txt	intron (NM_207491, intron 5 of 7)	intron (NM_207491, intron 5 of 7)	308553	NM_207491	401145	Hs.654735	NM_001145065	ENSG00000184305	FAM190A	-	family with sequence similarity 190, member A	protein-coding
Merged-chr1-147189345-1	chr1	147189295	147189395	+	0	ZNF217_MCF7_no_dups.txt	Intergenic	LTR18B|LTR|ERVL	43369	NM_181703	2702	Hs.447968	NM_005266	ENSG00000143140	GJA5	ATFB11|CX40	gap junction protein, alpha 5, 40kDa	protein-coding
Merged-chr15-60878175-1	chr15	60878125	60878225	+	0	ZNF217_MCF7_no_dups.txt	intron (NM_134260, intron 1 of 11)	intron (NM_134260, intron 1 of 11)	6532	NM_134262	6095	Hs.655155	NM_002943	ENSG00000069667	RORA	NR1F1|ROR1|ROR2|ROR3|RZR-ALPHA|RZRA	RAR-related orphan receptor A	protein-coding
Merged-chr8-62718450-1	chr8	62718400	62718500	+	0	ZNF217_MCF7_no_dups.txt	Intergenic	ERVL-E-int|LTR|ERVL	91103	NR_039680	100616484		NR_039680		MIR4470	-	microRNA 4470	miscRNA
Merged-chr3-152878260-1	chr3	152878210	152878310	+	0	ZNF217_MCF7_no_dups.txt	Intergenic	Intergenic	-1769	NM_002886	5912	Hs.98643	NM_002886	ENSG00000181467	RAP2B	-	RAP2B, member of RAS oncogene family	protein-coding
Merged-chr1-147194130-1	chr1	147194080	147194180	+	0	ZNF217_MCF7_no_dups.txt	Intergenic	Intergenic	38584	NM_181703	2702	Hs.447968	NM_005266	ENSG00000143140	GJA5	ATFB11|CX40	gap junction protein, alpha 5, 40kDa	protein-coding
Merged-chr14-72778020-1	chr14	72777970	72778070	+	0	ZNF217_MCF7_no_dups.txt	intron (NM_001204424, intron 2 of 17)	intron (NM_001204424, intron 2 of 17)	378234	NM_001204418	9628	Hs.509872	NM_001204416	ENSG00000182732	RGS6	GAP	regulator of G-protein signaling 6	protein-coding
Merged-chr5-173000250-1	chr5	173000200	173000300	+	0	ZNF217_MCF7_no_dups.txt	Intergenic	Intergenic	-6396	NR_027108	285593	Hs.409730	NR_027108		LOC285593	-	uncharacterized LOC285593	miscRNA
Merged-chr12-16503750-1	chr12	16503700	16503800	+	0	ZNF217_MCF7_no_dups.txt	intron (NR_048547, intron 1 of 2)	intron (NR_048547, intron 1 of 2)	-2601	NM_145764	4257	Hs.389700	NM_001260511	ENSG00000008394	MGST1	GST12|MGST|MGST-I	microsomal glutathione S-transferase 1	protein-coding
Merged-chr8-124468860-1	chr8	124468810	124468910	+	0	ZNF217_MCF7_no_dups.txt	Intergenic	Intergenic	39895	NM_018024	55093	Hs.18029	NM_018024	ENSG00000156795	WDYHV1	C8orf32	WDYHV motif containing 1	protein-coding
Merged-chr8-90813525-1	chr8	90813475	90813575	+	0	ZNF217_MCF7_no_dups.txt	Intergenic	LTR29|LTR|ERV1	43550	NM_003821	8767	Hs.103755	NM_003821	ENSG00000104312	RIPK2	CARD3|CARDIAK|CCK|GIG30|RICK|RIP2	receptor-interacting serine-threonine kinase 2	protein-coding
Merged-chr1-174466890-1	chr1	174466840	174466940	+	0	ZNF217_MCF7_no_dups.txt	intron (NM_014857, intron 13 of 20)	intron (NM_014857, intron 13 of 20)	49678	NM_005684	9293	Hs.673850	NM_005684	ENSG00000203737	GPR52	-	G protein-coupled receptor 52	protein-coding
Merged-chr20-60735075-1	chr20	60735025	60735125	+	0	ZNF217_MCF7_no_dups.txt	intron (NM_198935, intron 3 of 10)	intron (NM_198935, intron 3 of 10)	16253	NM_198935	26039	Hs.154429	NM_015558	ENSG00000184402	SS18L1	CREST|LP2261	synovial sarcoma translocation gene on chromosome 18-like 1	protein-coding
Merged-chr6-27248055-1	chr6	27248005	27248105	+	0	ZNF217_MCF7_no_dups.txt	Intergenic	tRNA-Val-GTG|tRNA|tRNA	31956	NM_033482	94026	Hs.729955	NM_033482	ENSG00000158553	POM121L2	POM121-L|POM121L	POM121 transmembrane nucleoporin-like 2	protein-coding
Merged-chr9-124360455-1	chr9	124360405	124360505	+	0	ZNF217_MCF7_no_dups.txt	intron (NM_032552, intron 1 of 16)	CpG	31056	NM_032552	153090	Hs.522378	NM_032552	ENSG00000136848	DAB2IP	AF9Q34|AIP1|DIP1/2	DAB2 interacting protein	protein-coding
Merged-chr8-128608590-1	chr8	128608540	128608640	+	0	ZNF217_MCF7_no_dups.txt	Intergenic	MLT1J2|LTR|ERVL-MaLR	-114206	NR_024393	727677	Hs.736625	NR_024393		LOC727677	-	uncharacterized LOC727677	miscRNA
Merged-chr9-92869500-1	chr9	92869450	92869550	+	0	ZNF217_MCF7_no_dups.txt	Intergenic	Intergenic	-65719	NR_038882	286370	Hs.407589	NR_038882		LOC286370	-	uncharacterized LOC286370	miscRNA
Merged-chr4-54443085-1	chr4	54443035	54443135	+	0	ZNF217_MCF7_no_dups.txt	intron (NM_001126328, intron 1 of 10)	intron (NM_001126328, intron 1 of 10)	14668	NM_001126328	84708	Hs.518760	NM_001126328	ENSG00000072201	LNX1	LNX|MPDZ|PDZRN2	ligand of numb-protein X 1, E3 ubiquitin protein ligase	protein-coding
Merged-chr12-68752710-1	chr12	68752660	68752760	+	0	ZNF217_MCF7_no_dups.txt	Intergenic	Intergenic	-26549	NM_020128	56890	Hs.655702	NM_001205028	ENSG00000111554	MDM1	-	Mdm1 nuclear protein homolog (mouse)	protein-coding
Merged-chr15-70730370-1	chr15	70730320	70730420	+	0	ZNF217_MCF7_no_dups.txt	Intergenic	Intergenic	264250	NM_001008224	55075	Hs.108049	NM_001008224	ENSG00000137831	UACA	NUCLING	uveal autoantigen with coiled-coil domains and ankyrin repeats	protein-coding
Merged-chr6-28574850-1	chr6	28574800	28574900	+	0	ZNF217_MCF7_no_dups.txt	Intergenic	Intergenic	-19738	NM_052923	114821	Hs.176980	NM_052923	ENSG00000232040	SCAND3	ZFP38-L|ZNF305P2|ZNF452|dJ1186N24.3	SCAN domain containing 3	protein-coding
Merged-chr2-204877245-1	chr2	204877195	204877295	+	0	ZNF217_MCF7_no_dups.txt	Intergenic	Intergenic	75774	NM_012092	29851	Hs.56247	NM_012092	ENSG00000163600	ICOS	AILIM|CD278|CVID1	inducible T-cell co-stimulator	protein-coding
Merged-chr3-17681595-1	chr3	17681545	17681645	+	0	ZNF217_MCF7_no_dups.txt	intron (NM_014744, intron 1 of 21)	intron (NM_014744, intron 1 of 21)	59917	NM_001134381	9779	Hs.475629	NM_001134380	ENSG00000131374	TBC1D5	-	TBC1 domain family, member 5	protein-coding
Merged-chr8-87212565-1	chr8	87212515	87212615	+	0	ZNF217_MCF7_no_dups.txt	Intergenic	Intergenic	30039	NM_138817	157724	Hs.149095	NM_138817	ENSG00000164893	SLC7A13	AGT-1|AGT1|XAT2	solute carrier family 7 (anionic amino acid transporter), member 13	protein-coding
Merged-chr6-54911580-1	chr6	54911530	54911630	+	0	ZNF217_MCF7_no_dups.txt	Intergenic	Intergenic	-127491	NM_001526	3062	Hs.699147	NM_001526	ENSG00000137252	HCRTR2	OX2R	hypocretin (orexin) receptor 2	protein-coding
Merged-chr19-40030050-1	chr19	40030000	40030100	+	0	ZNF217_MCF7_no_dups.txt	exon (NM_153232, exon 1 of 1)	exon (NM_153232, exon 1 of 1)	788	NM_153232	163126	Hs.18949	NM_153232	ENSG00000176396	EID2	CRI2|EID-2	EP300 interacting inhibitor of differentiation 2	protein-coding
Merged-chr3-78904560-1	chr3	78904510	78904610	+	0	ZNF217_MCF7_no_dups.txt	intron (NM_133631, intron 2 of 28)	MamRep605|Unknown|Unknown	164049	NM_001145845	6091	Hs.13640	NM_001145845	ENSG00000169855	ROBO1	DUTT1|SAX3	roundabout, axon guidance receptor, homolog 1 (Drosophila)	protein-coding
Merged-chr16-81308760-1	chr16	81308710	81308810	+	0	ZNF217_MCF7_no_dups.txt	intron (NM_017429, intron 7 of 10)	intron (NM_017429, intron 7 of 10)	36464	NM_017429	53630	Hs.212172	NM_017429	ENSG00000135697	BCMO1	BCDO|BCDO1|BCMO|BCO|BCO1	beta-carotene 15,15'-monooxygenase 1	protein-coding
Merged-chr21-44908335-1	chr21	44908285	44908385	+	0	ZNF217_MCF7_no_dups.txt	Intergenic	L1MB7|LINE|L1	-10232	NR_026863	114038	Hs.592161	NR_026863		LINC00313	C21orf84|NCRNA00313	long intergenic non-protein coding RNA 313	miscRNA
Merged-chr2-142312560-1	chr2	142312510	142312610	+	0	ZNF217_MCF7_no_dups.txt	intron (NM_018557, intron 2 of 90)	intron (NM_018557, intron 2 of 90)	576710	NM_018557	53353	Hs.656461	NM_018557	ENSG00000168702	LRP1B	LRP-DIT|LRPDIT	low density lipoprotein receptor-related protein 1B	protein-coding
Merged-chr6-139908855-1	chr6	139908805	139908905	+	0	ZNF217_MCF7_no_dups.txt	Intergenic	Intergenic	-113122	NR_033919	645434	Hs.666240	NR_033919		LOC645434	-	uncharacterized LOC645434	miscRNA
Merged-chr11-12820395-1	chr11	12820345	12820445	+	0	ZNF217_MCF7_no_dups.txt	intron (NM_021961, intron 3 of 12)	intron (NM_021961, intron 3 of 12)	124426	NM_021961	7003	Hs.655331	NM_021961	ENSG00000187079	TEAD1	AA|NTEF-1|REF1|TCF-13|TCF13|TEAD-1|TEF-1	TEA domain family member 1 (SV40 transcriptional enhancer factor)	protein-coding
Merged-chr12-68684160-1	chr12	68684110	68684210	+	0	ZNF217_MCF7_no_dups.txt	Intergenic	Intergenic	-36879	NM_020525	50616	Hs.287369	NM_020525	ENSG00000127318	IL22	IL-21|IL-22|IL-D110|IL-TIF|ILTIF|TIFIL-23|TIFa|zcyto18	interleukin 22	protein-coding
Merged-chr17-61851060-1	chr17	61851010	61851110	+	0	ZNF217_MCF7_no_dups.txt	promoter-TSS (NM_007372)	promoter-TSS (NM_007372)	28	NM_020198	57003	Hs.202011	NM_020198	ENSG00000108588	CCDC47	MSTP041	coiled-coil domain containing 47	protein-coding
Merged-chr16-84403815-1	chr16	84403765	84403865	+	0	ZNF217_MCF7_no_dups.txt	intron (NM_014861, intron 1 of 26)	intron (NM_014861, intron 1 of 26)	1682	NM_014861	9914	Hs.6168	NM_014861	ENSG00000064270	ATP2C2	SPCA2	ATPase, Ca++ transporting, type 2C, member 2	protein-coding
Merged-chr3-105087750-1	chr3	105087700	105087800	+	0	ZNF217_MCF7_no_dups.txt	intron (NM_001627, intron 1 of 15)	intron (NM_001627, intron 1 of 15)	2193	NM_001243280	214	Hs.740441	NM_001243280	ENSG00000170017	ALCAM	CD166|MEMD	activated leukocyte cell adhesion molecule	protein-coding
Merged-chr3-32318340-1	chr3	32318290	32318390	+	0	ZNF217_MCF7_no_dups.txt	intron (NM_178868, intron 1 of 3)	intron (NM_178868, intron 1 of 3)	38169	NM_178868	152189	Hs.154986	NM_178868	ENSG00000170293	CMTM8	CKLFSF8|CKLFSF8-V2	CKLF-like MARVEL transmembrane domain containing 8	protein-coding
Merged-chr20-21603015-1	chr20	21602965	21603065	+	0	ZNF217_MCF7_no_dups.txt	Intergenic	Intergenic	-83282	NM_001257096	5075	Hs.122310	NM_001257096	ENSG00000125813	PAX1	HUP48	paired box 1	protein-coding
Merged-chr13-30429420-1	chr13	30429370	30429470	+	0	ZNF217_MCF7_no_dups.txt	Intergenic	L1MA7|LINE|L1	-4600	NM_007106	5412	Hs.145575	NM_007106	ENSG00000122042	UBL3	HCG-1|PNSC1	ubiquitin-like 3	protein-coding
Merged-chr7-148680795-1	chr7	148680745	148680845	+	0	ZNF217_MCF7_no_dups.txt	Intergenic	Intergenic	44987	NM_004911	9601	Hs.93659	NM_004911	ENSG00000155660	PDIA4	ERP70|ERP72|ERp-72	protein disulfide isomerase family A, member 4	protein-coding
Merged-chr17-64344960-1	chr17	64344910	64345010	+	0	ZNF217_MCF7_no_dups.txt	intron (NM_002737, intron 2 of 16)	intron (NM_002737, intron 2 of 16)	46034	NM_002737	5578	Hs.708867	NM_002737	ENSG00000154229	PRKCA	AAG6|PKC-alpha|PKCA|PRKACA	protein kinase C, alpha	protein-coding
Merged-chr20-58515270-1	chr20	58515220	58515320	+	0	ZNF217_MCF7_no_dups.txt	promoter-TSS (NM_001190827)	promoter-TSS (NM_001190827)	82	NM_006242	5509	Hs.42215	NM_006242	ENSG00000132825	PPP1R3D	PPP1R6	protein phosphatase 1, regulatory subunit 3D	protein-coding
Merged-chr9-91147305-1	chr9	91147255	91147355	+	0	ZNF217_MCF7_no_dups.txt	Intergenic	Intergenic	-2711	NM_145283	158046	Hs.734507	NM_001161625	ENSG00000130045	NXNL2	C9orf121|RDCVF2	nucleoredoxin-like 2	protein-coding
Merged-chr7-12970290-1	chr7	12970240	12970340	+	0	ZNF217_MCF7_no_dups.txt	Intergenic	(CA)n|Simple_repeat|Simple_repeat	243379	NM_005738	10124	Hs.741524	NM_001037164	ENSG00000122644	ARL4A	ARL4	ADP-ribosylation factor-like 4A	protein-coding
Merged-chr1-17053875-1	chr1	17053825	17053925	+	0	ZNF217_MCF7_no_dups.txt	Intergenic	Intergenic	-7223	NR_026567	284729	Hs.548239	NR_026567		ESPNP	RP1-163M9.1|dJ1182A14.1	espin pseudogene	pseudo
Merged-chr12-25429800-1	chr12	25429750	25429850	+	0	ZNF217_MCF7_no_dups.txt	Intergenic	Intergenic	-25946	NM_033360	3845	Hs.505033	NM_004985	ENSG00000133703	KRAS	C-K-RAS|K-RAS2A|K-RAS2B|K-RAS4A|K-RAS4B|KI-RAS|KRAS1|KRAS2|NS|NS3|RASK2	v-Ki-ras2 Kirsten rat sarcoma viral oncogene homolog	protein-coding
Merged-chr14-105978090-1	chr14	105978040	105978140	+	0	ZNF217_MCF7_no_dups.txt	Intergenic	Intergenic	-14863	NM_025268	80757	Hs.157527	NM_025268	ENSG00000184986	TMEM121	hole	transmembrane protein 121	protein-coding
Merged-chr11-19464060-1	chr11	19464010	19464110	+	0	ZNF217_MCF7_no_dups.txt	intron (NM_001111018, intron 1 of 37)	intron (NM_001111018, intron 1 of 37)	64716	NR_049725	100874012	Hs.434602	NR_049725		NAV2-AS5	-	NAV2 antisense RNA 5	miscRNA
Merged-chr16-87274335-1	chr16	87274285	87274385	+	0	ZNF217_MCF7_no_dups.txt	Intergenic	Intergenic	76691	NM_001256917	100506581	Hs.729380	NM_001195124	ENSG00000131152	C16orf95	-	chromosome 16 open reading frame 95	protein-coding
Merged-chr1-61390965-1	chr1	61390915	61391015	+	0	ZNF217_MCF7_no_dups.txt	Intergenic	Intergenic	-151981	NM_001145511	4774	Hs.740757	NM_001134673	ENSG00000162599	NFIA	CTF|NF-I/A|NF1-A|NFI-A|NFI-L	nuclear factor I/A	protein-coding
Merged-chr1-235243020-1	chr1	235242970	235243070	+	0	ZNF217_MCF7_no_dups.txt	Intergenic	Intergenic	48232	NR_002956	677802	Hs.533192	NR_002956		SNORA14B	ACA14b	small nucleolar RNA, H/ACA box 14B	snoRNA
Merged-chr15-89878425-1	chr15	89878375	89878475	+	0	ZNF217_MCF7_no_dups.txt	promoter-TSS (NM_002693)	promoter-TSS (NM_002693)	-399	NM_002693	5428	Hs.706868	NM_001126131	ENSG00000140521	POLG	MDP1|MIRAS|MTDPS4A|MTDPS4B|PEO|POLG1|POLGA|SANDO|SCAE	polymerase (DNA directed), gamma	protein-coding
Merged-chr7-16684335-1	chr7	16684285	16684385	+	0	ZNF217_MCF7_no_dups.txt	intron (NM_020319, intron 1 of 9)	CpG	1107	NM_020319	57037	Hs.157378	NM_020319	ENSG00000106524	ANKMY2	ZMYND20	ankyrin repeat and MYND domain containing 2	protein-coding
Merged-chr21-37618695-1	chr21	37618645	37618745	+	0	ZNF217_MCF7_no_dups.txt	exon (NM_005128, exon 19 of 37)	exon (NM_005128, exon 19 of 37)	-73792	NM_015358	23515	Hs.421150	NM_015358	ENSG00000159256	MORC3	NXP2|ZCW5|ZCWCC3	MORC family CW-type zinc finger 3	protein-coding
Merged-chr16-14032365-1	chr16	14032315	14032415	+	0	ZNF217_MCF7_no_dups.txt	intron (NM_005236, intron 9 of 10)	L3|LINE|CR1	18351	NM_005236	2072	Hs.567265	NM_005236	ENSG00000175595	ERCC4	ERCC11|RAD1|XPF	excision repair cross-complementing rodent repair deficiency, complementation group 4	protein-coding
Merged-chr11-102049200-1	chr11	102049150	102049250	+	0	ZNF217_MCF7_no_dups.txt	intron (NM_006106, intron 3 of 6)	intron (NM_006106, intron 3 of 6)	66029	NM_001195045	10413	Hs.503692	NM_001130145	ENSG00000137693	YAP1	YAP|YAP2|YAP65|YKI	Yes-associated protein 1	protein-coding
Merged-chr7-105321180-1	chr7	105321130	105321230	+	0	ZNF217_MCF7_no_dups.txt	intron (NM_020725, intron 3 of 11)	intron (NM_020725, intron 3 of 11)	-1571	NM_138495	222255	Hs.741453	NM_020725	ENSG00000146776	ATXN7L1	ATXN7L4	ataxin 7-like 1	protein-coding
Merged-chr12-46736655-1	chr12	46736605	46736705	+	0	ZNF217_MCF7_no_dups.txt	Intergenic	L1MA3|LINE|L1	29990	NM_018976	54407	Hs.221847	NM_018976	ENSG00000134294	SLC38A2	ATA2|PRO1068|SAT2|SNAT2	solute carrier family 38, member 2	protein-coding
Merged-chr5-180645270-1	chr5	180645220	180645320	+	0	ZNF217_MCF7_no_dups.txt	Intergenic	Intergenic	4363	NR_039781	100616342		NR_039781		MIR4638	-	microRNA 4638	miscRNA
Merged-chr1-117027945-1	chr1	117027895	117027995	+	0	ZNF217_MCF7_no_dups.txt	Intergenic	Intergenic	-66701	NR_027646	84852	Hs.664752	NR_024124		ATP1A1OS	C1orf203	ATP1A1 opposite strand	miscRNA
Merged-chr1-162106770-1	chr1	162106720	162106820	+	0	ZNF217_MCF7_no_dups.txt	intron (NM_001164757, intron 1 of 9)	intron (NM_001164757, intron 1 of 9)	-20127	NR_039798	100616386		NR_039798		MIR4654	-	microRNA 4654	miscRNA
Merged-chr15-63765300-1	chr15	63765250	63765350	+	0	ZNF217_MCF7_no_dups.txt	Intergenic	Intergenic	-31410	NR_046341	9960	Hs.458499	NM_001256702	ENSG00000140455	USP3	SIH003|UBP	ubiquitin specific peptidase 3	protein-coding
Merged-chr8-125487015-1	chr8	125486965	125487065	+	0	ZNF217_MCF7_no_dups.txt	promoter-TSS (NM_007218)	promoter-TSS (NM_007218)	7	NM_007218	11236	Hs.730771	NM_007218	ENSG00000170881	RNF139	HRCA1|RCA1|TRC8	ring finger protein 139	protein-coding
Merged-chr12-133101330-1	chr12	133101280	133101380	+	0	ZNF217_MCF7_no_dups.txt	intron (NM_001142641, intron 2 of 16)	intron (NM_001142641, intron 2 of 16)	34173	NM_001142641	57666	Hs.656668	XM_003403652	ENSG00000112787	FBRSL1	-	fibrosin-like 1	protein-coding
Merged-chr11-75167865-1	chr11	75167815	75167915	+	0	ZNF217_MCF7_no_dups.txt	intron (NM_030792, intron 5 of 16)	intron (NM_030792, intron 5 of 16)	-26191	NM_001039548	283212	Hs.292451	NM_173583	ENSG00000149243	KLHL35	-	kelch-like 35 (Drosophila)	protein-coding
Merged-chr8-102170040-1	chr8	102169990	102170090	+	0	ZNF217_MCF7_no_dups.txt	Intergenic	Intergenic	47920	NM_001267708	51123	Hs.374485	NM_001042510	ENSG00000120963	ZNF706	PNAS-106|PNAS-113	zinc finger protein 706	protein-coding
Merged-chr2-217501965-1	chr2	217501915	217502015	+	0	ZNF217_MCF7_no_dups.txt	intron (NM_000597, intron 1 of 3)	intron (NM_000597, intron 1 of 3)	3838	NM_000597	3485	Hs.438102	NM_000597	ENSG00000115457	IGFBP2	IBP2|IGF-BP53	insulin-like growth factor binding protein 2, 36kDa	protein-coding
Merged-chr12-83080260-1	chr12	83080210	83080310	+	0	ZNF217_MCF7_no_dups.txt	promoter-TSS (NM_152588)	promoter-TSS (NM_152588)	-674	NM_152588	160335	Hs.577775	NM_152588	ENSG00000179104	TMTC2	IBDBP1	transmembrane and tetratricopeptide repeat containing 2	protein-coding
Merged-chr20-21748755-1	chr20	21748705	21748805	+	0	ZNF217_MCF7_no_dups.txt	Intergenic	Intergenic	62458	NM_006192	5075	Hs.122310	NM_001257096	ENSG00000125813	PAX1	HUP48	paired box 1	protein-coding
Merged-chr3-195870165-1	chr3	195870115	195870215	+	0	ZNF217_MCF7_no_dups.txt	intron (NR_034088, intron 1 of 2)	MIR3|SINE|MIR	658	NR_034088	401109	Hs.280133	NM_001001699		LOC401109	-	uncharacterized LOC401109	miscRNA
Merged-chr1-114123600-1	chr1	114123550	114123650	+	0	ZNF217_MCF7_no_dups.txt	intron (NM_152900, intron 3 of 20)	intron (NM_152900, intron 3 of 20)	178177	NM_006608	10745	Hs.655824	NM_006608	ENSG00000116793	PHTF1	PHTF	putative homeodomain transcription factor 1	protein-coding
Merged-chr3-160992720-1	chr3	160992670	160992770	+	0	ZNF217_MCF7_no_dups.txt	Intergenic	MER20B|DNA|hAT-Charlie	53621	NM_015938	51068	Hs.598836	NM_015938	ENSG00000169251	NMD3	-	NMD3 homolog (S. cerevisiae)	protein-coding
Merged-chr1-87458685-1	chr1	87458635	87458735	+	0	ZNF217_MCF7_no_dups.txt	intron (NM_001134492, intron 1 of 4)	MER39|LTR|ERV1	78350	NM_012262	9653	Hs.48823	NM_001134492	ENSG00000153936	HS2ST1	dJ604K5.2	heparan sulfate 2-O-sulfotransferase 1	protein-coding
Merged-chr2-178977105-1	chr2	178977055	178977155	+	0	ZNF217_MCF7_no_dups.txt	promoter-TSS (NM_152945)	promoter-TSS (NM_152945)	-77	NM_152945	129831	Hs.377257	NM_152945	ENSG00000155636	RBM45	DRB1	RNA binding motif protein 45	protein-coding
Merged-chr3-161041845-1	chr3	161041795	161041895	+	0	ZNF217_MCF7_no_dups.txt	Intergenic	Intergenic	48026	NM_001040100	165679	Hs.704270	NM_145035	ENSG00000196542	SPTSSB	ADMP|C3orf57|SSSPTB	serine palmitoyltransferase, small subunit B	protein-coding
Merged-chr10-21786285-1	chr10	21786235	21786335	+	0	ZNF217_MCF7_no_dups.txt	promoter-TSS (NM_001010911)	promoter-TSS (NM_001010911)	-72	NM_001010911	399726	Hs.315568	NM_001010911	ENSG00000204682	C10orf114	bA418C1.3	chromosome 10 open reading frame 114	protein-coding
Merged-chr6-4490190-1	chr6	4490140	4490240	+	0	ZNF217_MCF7_no_dups.txt	Intergenic	Intergenic	-216203	NR_026590	9425	Hs.269092	NM_001143970	ENSG00000153046	CDYL	CDYL1	chromodomain protein, Y-like	protein-coding
Merged-chr6-27446640-1	chr6	27446590	27446690	+	0	ZNF217_MCF7_no_dups.txt	Intergenic	tRNA-Ser-TCY|tRNA|tRNA	-5743	NM_007149	7738	Hs.158174	NM_007149	ENSG00000096654	ZNF184	-	zinc finger protein 184	protein-coding
Merged-chr7-104957145-1	chr7	104957095	104957195	+	0	ZNF217_MCF7_no_dups.txt	intron (NM_182692, intron 2 of 15)	intron (NM_182692, intron 2 of 15)	-47668	NM_182691	6733	Hs.285197	NM_182691	ENSG00000135250	SRPK2	SFRSK2	SRSF protein kinase 2	protein-coding
Merged-chr12-12713970-1	chr12	12713920	12714020	+	0	ZNF217_MCF7_no_dups.txt	intron (NM_030640, intron 1 of 6)	intron (NM_030640, intron 1 of 6)	1478	NM_030640	80824	Hs.536535	NM_030640	ENSG00000111266	DUSP16	MKP-7|MKP7	dual specificity phosphatase 16	protein-coding
Merged-chr3-133180020-1	chr3	133179970	133180070	+	0	ZNF217_MCF7_no_dups.txt	intron (NM_003571, intron 4 of 6)	intron (NM_003571, intron 4 of 6)	61230	NM_003571	8419	Hs.659862	NM_003571	ENSG00000170819	BFSP2	CP47|CP49|LIFL-L|PHAKOSIN	beaded filament structural protein 2, phakinin	protein-coding
Merged-chr19-42463830-1	chr19	42463780	42463880	+	0	ZNF217_MCF7_no_dups.txt	promoter-TSS (NM_006423)	promoter-TSS (NM_006423)	-302	NM_006423	10567	Hs.11417	NM_006423	ENSG00000105404	RABAC1	PRA1|PRAF1|YIP3	Rab acceptor 1 (prenylated)	protein-coding
Merged-chr7-54628680-1	chr7	54628630	54628730	+	0	ZNF217_MCF7_no_dups.txt	intron (NR_038994, intron 2 of 3)	intron (NR_038994, intron 2 of 3)	4017	NR_038994	285878	Hs.335933	NR_038994		LOC285878	-	uncharacterized LOC285878	miscRNA
Merged-chr5-17330610-1	chr5	17330560	17330660	+	0	ZNF217_MCF7_no_dups.txt	Intergenic	Intergenic	56809	NR_033975	401177	Hs.508311	NR_033975		LOC401177	-	uncharacterized LOC401177	miscRNA
Merged-chr1-183058215-1	chr1	183058165	183058265	+	0	ZNF217_MCF7_no_dups.txt	intron (NM_002293, intron 1 of 27)	intron (NM_002293, intron 1 of 27)	65620	NM_002293	3915	Hs.609663	NM_002293	ENSG00000135862	LAMC1	LAMB2	laminin, gamma 1 (formerly LAMB2)	protein-coding
Merged-chr8-105142530-1	chr8	105142480	105142580	+	0	ZNF217_MCF7_no_dups.txt	intron (NM_001100117, intron 19 of 23)	intron (NM_001100117, intron 19 of 23)	-209494	NM_030788	81501	Hs.741954	NM_001257317	ENSG00000164935	DCSTAMP	FIND|TM7SF4|hDC-STAMP	dendrocyte expressed seven transmembrane protein	protein-coding
Merged-chr17-32531370-1	chr17	32531320	32531420	+	0	ZNF217_MCF7_no_dups.txt	Intergenic	Intergenic	-47545	NM_001094	40	Hs.368417	NM_001094	ENSG00000108684	ASIC2	ACCN|ACCN1|ASIC2a|BNC1|BNaC1|MDEG|hBNaC1	acid-sensing (proton-gated) ion channel 2	protein-coding
Merged-chr2-75426870-1	chr2	75426820	75426920	+	0	ZNF217_MCF7_no_dups.txt	promoter-TSS (NM_015727)	promoter-TSS (NM_015727)	-225	NM_001058	6869	Hs.633301	NM_001058	ENSG00000115353	TACR1	NK1R|NKIR|SPR|TAC1R	tachykinin receptor 1	protein-coding
Merged-chr1-149224710-1	chr1	149224660	149224760	+	0	ZNF217_MCF7_no_dups.txt	Intergenic	Intergenic	-54766	NR_027002	388692	Hs.728022	NR_027002		LOC388692	-	uncharacterized LOC388692	miscRNA
Merged-chr12-63267630-1	chr12	63267580	63267680	+	0	ZNF217_MCF7_no_dups.txt	intron (NM_020700, intron 1 of 9)	L2c|LINE|L2	61035	NM_020700	57460	Hs.435479	NM_020700	ENSG00000111110	PPM1H	ARHCL1|NERPP-2C|URCC2	protein phosphatase, Mg2+/Mn2+ dependent, 1H	protein-coding
Merged-chr1-37267800-1	chr1	37267750	37267850	+	0	ZNF217_MCF7_no_dups.txt	intron (NM_000831, intron 15 of 15)	intron (NM_000831, intron 15 of 15)	232044	NM_000831	2899	Hs.128848	NM_000831	ENSG00000163873	GRIK3	EAA5|GLR7|GLUR7|GluK3|GluR7a	glutamate receptor, ionotropic, kainate 3	protein-coding
Merged-chr16-83837625-1	chr16	83837575	83837675	+	0	ZNF217_MCF7_no_dups.txt	Intergenic	Intergenic	-3883	NM_001537	3281	Hs.250899	NM_001537	ENSG00000230989	HSBP1	NPC-A-13	heat shock factor binding protein 1	protein-coding
Merged-chr8-134966895-1	chr8	134966845	134966945	+	0	ZNF217_MCF7_no_dups.txt	Intergenic	MLT1J1|LTR|ERVL-MaLR	-382712	NM_003033	6482	Hs.374257	NM_003033	ENSG00000008513	ST3GAL1	Gal-NAc6S|SIAT4A|SIATFL|ST3GalA|ST3GalA.1|ST3GalIA|ST3GalIA,1|ST3O	ST3 beta-galactoside alpha-2,3-sialyltransferase 1	protein-coding
Merged-chr2-62116890-1	chr2	62116840	62116940	+	0	ZNF217_MCF7_no_dups.txt	Intergenic	Intergenic	-1084	NM_001256721	10575	Hs.421509	NM_001256721	ENSG00000115484	CCT4	CCT-DELTA|Cctd|SRB	chaperonin containing TCP1, subunit 4 (delta)	protein-coding
Merged-chr3-150455415-1	chr3	150455365	150455465	+	0	ZNF217_MCF7_no_dups.txt	Intergenic	Intergenic	25848	NM_005067	6478	Hs.692394	NM_005067	ENSG00000181788	SIAH2	hSiah2	siah E3 ubiquitin protein ligase 2	protein-coding
Merged-chr20-57729870-1	chr20	57729820	57729920	+	0	ZNF217_MCF7_no_dups.txt	Intergenic	L2c|LINE|L2	-36205	NM_178457	128611	Hs.473204	NM_178457	ENSG00000124203	ZNF831	C20orf174|dJ492J12.1	zinc finger protein 831	protein-coding
Merged-chr8-98465100-1	chr8	98465050	98465150	+	0	ZNF217_MCF7_no_dups.txt	Intergenic	Intergenic	-174924	NM_033512	85453	Hs.173094	NM_033512	ENSG00000180543	TSPYL5	-	TSPY-like 5	protein-coding
Merged-chr17-55131870-1	chr17	55131820	55131920	+	0	ZNF217_MCF7_no_dups.txt	Intergenic	Intergenic	9031	NR_002818	376412	Hs.132299	NR_002818		RNF126P1	-	ring finger protein 126 pseudogene 1	pseudo
Merged-chr3-23204490-1	chr3	23204440	23204540	+	0	ZNF217_MCF7_no_dups.txt	Intergenic	Intergenic	-40294	NM_152653	7325	Hs.595802	NM_152653	ENSG00000182247	UBE2E2	UBCH8	ubiquitin-conjugating enzyme E2E 2	protein-coding
Merged-chr21-42655335-1	chr21	42655285	42655385	+	0	ZNF217_MCF7_no_dups.txt	Intergenic	Intergenic	-33326	NM_058186	54097	Hs.670704	NM_058186	ENSG00000183844	FAM3B	2-21|C21orf11|C21orf76|ORF9|PANDER	family with sequence similarity 3, member B	protein-coding
Merged-chr13-45492240-1	chr13	45492190	45492290	+	0	ZNF217_MCF7_no_dups.txt	Intergenic	Intergenic	71373	NM_012345	26747	Hs.525006	NM_012345	ENSG00000083635	NUFIP1	NUFIP|bA540M5.1	nuclear fragile X mental retardation protein interacting protein 1	protein-coding
Merged-chr6-27655965-1	chr6	27655915	27656015	+	0	ZNF217_MCF7_no_dups.txt	Intergenic	Intergenic	-5849	NR_038293	100507173	Hs.733567	NR_038292		LOC100507173	-	uncharacterized LOC100507173	miscRNA
Merged-chr6-28611285-1	chr6	28611235	28611335	+	0	ZNF217_MCF7_no_dups.txt	Intergenic	tRNA-Ala-GCG|tRNA|tRNA	-56173	NM_052923	114821	Hs.176980	NM_052923	ENSG00000232040	SCAND3	ZFP38-L|ZNF305P2|ZNF452|dJ1186N24.3	SCAN domain containing 3	protein-coding
Merged-chr15-52200060-1	chr15	52200010	52200110	+	0	ZNF217_MCF7_no_dups.txt	intron (NM_014547, intron 9 of 9)	intron (NM_014547, intron 9 of 9)	63898	NM_138792	123169	Hs.567662	NM_138792	ENSG00000166477	LEO1	RDL	Leo1, Paf1/RNA polymerase II complex component, homolog (S. cerevisiae)	protein-coding
Merged-chr8-100831755-1	chr8	100831705	100831805	+	0	ZNF217_MCF7_no_dups.txt	exon (NM_152564, exon 48 of 62)	exon (NM_152564, exon 48 of 62)	74487	NM_004374	1345	Hs.351875	NM_004374	ENSG00000164919	COX6C	-	cytochrome c oxidase subunit VIc	protein-coding
Merged-chr10-3896115-1	chr10	3896065	3896165	+	0	ZNF217_MCF7_no_dups.txt	Intergenic	Intergenic	-68642	NM_001160124	1316	Hs.709396	NM_001160124	ENSG00000067082	KLF6	BCD1|CBA1|COPEB|CPBP|GBF|PAC1|ST12|ZF9	Kruppel-like factor 6	protein-coding
Merged-chr15-78125505-1	chr15	78125455	78125555	+	0	ZNF217_MCF7_no_dups.txt	Intergenic	Intergenic	93683	NR_027024	645752	Hs.631690	NR_027024		LOC645752	-	golgin A6 family, member A pseudogene	pseudo
Merged-chrX-17514735-1	chrX	17514685	17514785	+	0	ZNF217_MCF7_no_dups.txt	intron (NM_198270, intron 1 of 7)	intron (NM_198270, intron 1 of 7)	70731	NR_039925	100616249		NR_039925		MIR4768	-	microRNA 4768	miscRNA
Merged-chr8-125738910-1	chr8	125738860	125738960	+	0	ZNF217_MCF7_no_dups.txt	intron (NM_014751, intron 1 of 13)	intron (NM_014751, intron 1 of 13)	1820	NM_014751	9788	Hs.700429	NM_014751	ENSG00000170873	MTSS1	MIM|MIMA|MIMB	metastasis suppressor 1	protein-coding
Merged-chr12-104193705-1	chr12	104193655	104193755	+	0	ZNF217_MCF7_no_dups.txt	intron (NM_001031701, intron 4 of 13)	intron (NM_001031701, intron 4 of 13)	41270	NM_001031701	51559	Hs.48428	NM_016575	ENSG00000111696	NT5DC3	TU12B1-TY|TU12B1TY	5'-nucleotidase domain containing 3	protein-coding
Merged-chr20-49575090-1	chr20	49575040	49575140	+	0	ZNF217_MCF7_no_dups.txt	promoter-TSS (NM_003859)	promoter-TSS (NM_003859)	-30	NM_003859	8813	Hs.654951	NM_003859	ENSG00000000419	DPM1	CDGIE|MPDS	dolichyl-phosphate mannosyltransferase polypeptide 1, catalytic subunit	protein-coding
Merged-chr1-8802330-1	chr1	8802280	8802380	+	0	ZNF217_MCF7_no_dups.txt	intron (NM_001042681, intron 1 of 22)	intron (NM_001042681, intron 1 of 22)	75369	NM_012102	473	Hs.463041	NM_001042681	ENSG00000142599	RERE	ARG|ARP|ATN1L|DNB1	arginine-glutamic acid dipeptide (RE) repeats	protein-coding
Merged-chr18-32072760-1	chr18	32072710	32072810	+	0	ZNF217_MCF7_no_dups.txt	promoter-TSS (NM_001198945)	promoter-TSS (NM_001198945)	-494	NM_032979	1837	Hs.643454	NM_001128175	ENSG00000134769	DTNA	D18S892E|DRP3|DTN|DTN-A|LVNC1	dystrobrevin, alpha	protein-coding
Merged-chr16-77995350-1	chr16	77995300	77995400	+	0	ZNF217_MCF7_no_dups.txt	intron (NM_020927, intron 7 of 8)	intron (NM_020927, intron 7 of 8)	-61093	NM_005752	10143	Hs.177936	NM_001244755	ENSG00000166509	CLEC3A	CLECSF1	C-type lectin domain family 3, member A	protein-coding
Merged-chr1-145449060-1	chr1	145449010	145449110	+	0	ZNF217_MCF7_no_dups.txt	Intergenic	Intergenic	10598	NM_006472	10628	Hs.726920	NM_006472	ENSG00000117289	TXNIP	EST01027|HHCPA78|THIF|VDUP1	thioredoxin interacting protein	protein-coding
Merged-chr2-157323390-1	chr2	157323340	157323440	+	0	ZNF217_MCF7_no_dups.txt	intron (NM_000408, intron 1 of 16)	intron (NM_000408, intron 1 of 16)	30490	NM_000408	2820	Hs.512382	NM_000408	ENSG00000115159	GPD2	GDH2|GPDM|mGPDH	glycerol-3-phosphate dehydrogenase 2 (mitochondrial)	protein-coding
Merged-chr3-11811840-1	chr3	11811790	11811890	+	0	ZNF217_MCF7_no_dups.txt	Intergenic	Intergenic	-49620	NM_014667	9686	Hs.740389	NM_001128219	ENSG00000144560	VGLL4	VGL-4	vestigial like 4 (Drosophila)	protein-coding
Merged-chr12-68671500-1	chr12	68671450	68671550	+	0	ZNF217_MCF7_no_dups.txt	Intergenic	Intergenic	-24219	NM_020525	50616	Hs.287369	NM_020525	ENSG00000127318	IL22	IL-21|IL-22|IL-D110|IL-TIF|ILTIF|TIFIL-23|TIFa|zcyto18	interleukin 22	protein-coding
Merged-chr3-168823050-1	chr3	168823000	168823100	+	0	ZNF217_MCF7_no_dups.txt	intron (NM_001163999, intron 8 of 14)	intron (NM_001163999, intron 8 of 14)	41043	NM_001105077	2122	Hs.659873	NM_001105077	ENSG00000085276	MECOM	AML1-EVI-1|EVI1|MDS1|MDS1-EVI1|PRDM3	MDS1 and EVI1 complex locus	protein-coding
Merged-chr8-49812060-1	chr8	49812010	49812110	+	0	ZNF217_MCF7_no_dups.txt	Intergenic	Intergenic	21939	NM_003068	6591	Hs.360174	NM_003068	ENSG00000019549	SNAI2	SLUG|SLUGH1|SNAIL2|WS2D	snail homolog 2 (Drosophila)	protein-coding
Merged-chr16-68738445-1	chr16	68738395	68738495	+	0	ZNF217_MCF7_no_dups.txt	Intergenic	Intergenic	-32750	NM_004360	999	Hs.461086	NM_004360	ENSG00000039068	CDH1	Arc-1|CD324|CDHE|ECAD|LCAM|UVO	cadherin 1, type 1, E-cadherin (epithelial)	protein-coding
Merged-chr15-44883675-1	chr15	44883625	44883725	+	0	ZNF217_MCF7_no_dups.txt	intron (NM_025137, intron 27 of 39)	intron (NM_025137, intron 27 of 39)	54409	NM_003758	8669	Hs.404056	NM_003758	ENSG00000104131	EIF3J	EIF3S1|eIF3-alpha|eIF3-p35	eukaryotic translation initiation factor 3, subunit J	protein-coding
Merged-chr8-127446105-1	chr8	127446055	127446155	+	0	ZNF217_MCF7_no_dups.txt	Intergenic	LTR8A|LTR|ERV1	124606	NM_174911	157638	Hs.124951	NM_174911	ENSG00000168672	FAM84B	BCMP101|NSE2	family with sequence similarity 84, member B	protein-coding
Merged-chr8-125488590-1	chr8	125488540	125488640	+	0	ZNF217_MCF7_no_dups.txt	intron (NM_007218, intron 1 of 1)	MIRc|SINE|MIR	1582	NM_007218	11236	Hs.730771	NM_007218	ENSG00000170881	RNF139	HRCA1|RCA1|TRC8	ring finger protein 139	protein-coding
Merged-chr8-89427540-1	chr8	89427490	89427590	+	0	ZNF217_MCF7_no_dups.txt	Intergenic	Intergenic	-87823	NM_005941	4325	Hs.546267	NM_005941	ENSG00000156103	MMP16	C8orf57|MMP-X2|MT-MMP2|MT-MMP3|MT3-MMP	matrix metallopeptidase 16 (membrane-inserted)	protein-coding
Merged-chr16-30933855-1	chr16	30933805	30933905	+	0	ZNF217_MCF7_no_dups.txt	non-coding (NR_024348, exon 1 of 1)	non-coding (NR_024348, exon 1 of 1)	735	NR_024348	283932	Hs.711535	NM_175901		FBXL19-AS1	NCRNA00095	FBXL19 antisense RNA 1 (head to head)	miscRNA
Merged-chr8-92970570-1	chr8	92970520	92970620	+	0	ZNF217_MCF7_no_dups.txt	3' UTR (NM_004349, exon 11 of 11)	3' UTR (NM_004349, exon 11 of 11)	59338	NM_175636	862	Hs.739194	NM_001198625	ENSG00000079102	RUNX1T1	AML1T1|CBFA2T1|CDR|ETO|MTG8|ZMYND2	runt-related transcription factor 1; translocated to, 1 (cyclin D-related)	protein-coding
Merged-chr1-189118875-1	chr1	189118825	189118925	+	0	ZNF217_MCF7_no_dups.txt	Intergenic	LTR1|LTR|ERV1	1327884	NM_199051	339479	Hs.65765	NM_199051	ENSG00000162670	FAM5C	BRINP3|DBCCR1L|DBCCR1L1	family with sequence similarity 5, member C	protein-coding
Merged-chr6-143166900-1	chr6	143166850	143166950	+	0	ZNF217_MCF7_no_dups.txt	intron (NM_006734, intron 1 of 9)	intron (NM_006734, intron 1 of 9)	99438	NM_006734	3097	Hs.510172	NM_006734	ENSG00000010818	HIVEP2	HIV-EP2|MBP-2|MIBP1|SHN2|ZAS2|ZNF40B	human immunodeficiency virus type I enhancer binding protein 2	protein-coding
Merged-chr13-43728315-1	chr13	43728265	43728365	+	0	ZNF217_MCF7_no_dups.txt	Intergenic	Intergenic	130953	NM_013238	29103	Hs.438830	NM_013238	ENSG00000120675	DNAJC15	DNAJD1|HSD18|MCJ	DnaJ (Hsp40) homolog, subfamily C, member 15	protein-coding
Merged-chr8-91657605-1	chr8	91657555	91657655	+	0	ZNF217_MCF7_no_dups.txt	exon (NM_001146273, exon 1 of 2)	exon (NM_001146273, exon 1 of 2)	528	NM_001146273	169200	Hs.737401	NM_001008495	ENSG00000180694	TMEM64	-	transmembrane protein 64	protein-coding
Merged-chr3-107150880-1	chr3	107150830	107150930	+	0	ZNF217_MCF7_no_dups.txt	Intergenic	CpG	54692	NM_032600	84692	Hs.164799	NM_032600	ENSG00000138483	CCDC54	NYD-SP17	coiled-coil domain containing 54	protein-coding
Merged-chr17-60797955-1	chr17	60797905	60798005	+	0	ZNF217_MCF7_no_dups.txt	promoter-TSS (NR_036146)	promoter-TSS (NR_036146)	-903	NR_036146	100422923		NR_036146		MIR548W	-	microRNA 548w	miscRNA
Merged-chr13-30499965-1	chr13	30499915	30500015	+	0	ZNF217_MCF7_no_dups.txt	Intergenic	Intergenic	-10703	NR_033889	440131	Hs.132371	NM_001010918		LINC00544	-	long intergenic non-protein coding RNA 544	miscRNA
Merged-chr14-61619805-1	chr14	61619755	61619855	+	0	ZNF217_MCF7_no_dups.txt	Intergenic	MER20|DNA|hAT-Charlie	128725	NM_001017970	161291	Hs.146180	NM_001017970	ENSG00000182107	TMEM30B	CDC50B	transmembrane protein 30B	protein-coding
Merged-chr13-22051395-1	chr13	22051345	22051445	+	0	ZNF217_MCF7_no_dups.txt	Intergenic	LTR50|LTR|ERVL	-17887	NM_153251	253832	Hs.564611	NM_153251	ENSG00000180776	ZDHHC20	-	zinc finger, DHHC-type containing 20	protein-coding
Merged-chr9-102196200-1	chr9	102196150	102196250	+	0	ZNF217_MCF7_no_dups.txt	Intergenic	Intergenic	211630	NM_006808	10952	Hs.191887	NM_006808	ENSG00000106803	SEC61B	-	Sec61 beta subunit	protein-coding
Merged-chr16-89423580-1	chr16	89423530	89423630	+	0	ZNF217_MCF7_no_dups.txt	intron (NM_001256182, intron 3 of 13)	intron (NM_001256182, intron 3 of 13)	36039	NM_001242885	100287036	Hs.656995	NM_001242885		LOC100287036	-	uncharacterized LOC100287036	protein-coding
Merged-chr11-88153620-1	chr11	88153570	88153670	+	0	ZNF217_MCF7_no_dups.txt	Intergenic	Intergenic	-82679	NM_001814	1075	Hs.128065	NM_001114173	ENSG00000109861	CTSC	CPPI|DPP-I|DPP1|DPPI|HMS|JP|JPD|PALS|PLS	cathepsin C	protein-coding
Merged-chr1-29211540-1	chr1	29211490	29211590	+	0	ZNF217_MCF7_no_dups.txt	Intergenic	Intergenic	-2063	NM_001166005	2035	Hs.712722	NM_001166005	ENSG00000159023	EPB41	4.1R|EL1|HE	erythrocyte membrane protein band 4.1 (elliptocytosis 1, RH-linked)	protein-coding
Merged-chr3-94530855-1	chr3	94530805	94530905	+	0	ZNF217_MCF7_no_dups.txt	Intergenic	Intergenic	-126252	NR_015400	255025	Hs.130994	NR_015400		LOC255025	-	uncharacterized LOC255025	miscRNA
Merged-chr3-12447585-1	chr3	12447535	12447635	+	0	ZNF217_MCF7_no_dups.txt	intron (NM_138712, intron 6 of 7)	intron (NM_138712, intron 6 of 7)	54584	NM_015869	5468	Hs.162646	NM_005037	ENSG00000132170	PPARG	CIMT1|GLM1|NR1C3|PPARG1|PPARG2|PPARgamma	peroxisome proliferator-activated receptor gamma	protein-coding
Merged-chrX-104381670-1	chrX	104381620	104381720	+	0	ZNF217_MCF7_no_dups.txt	intron (NM_017416, intron 2 of 10)	intron (NM_017416, intron 2 of 10)	83688	NM_031274	56157	Hs.567543	NM_031274	ENSG00000133149	TEX13A	-	testis expressed 13A	protein-coding
Merged-chr3-148942980-1	chr3	148942930	148943030	+	0	ZNF217_MCF7_no_dups.txt	Intergenic	Intergenic	-3148	NR_046371	1356	Hs.558314	NM_000096	ENSG00000047457	CP	CP-2	ceruloplasmin (ferroxidase)	protein-coding
Merged-chr5-17260755-1	chr5	17260705	17260805	+	0	ZNF217_MCF7_no_dups.txt	intron (NM_006317, intron 1 of 1)	intron (NM_006317, intron 1 of 1)	43005	NM_006317	10409	Hs.201641	NM_006317	ENSG00000176788	BASP1	CAP-23|CAP23|NAP-22|NAP22	brain abundant, membrane attached signal protein 1	protein-coding
Merged-chr15-82044975-1	chr15	82044925	82045025	+	0	ZNF217_MCF7_no_dups.txt	Intergenic	Intergenic	293386	NM_032246	84206	Hs.104744	NM_032246	ENSG00000183496	MEX3B	MEX-3B|RKHD3|RNF195	mex-3 homolog B (C. elegans)	protein-coding
Merged-chr5-106908030-1	chr5	106907980	106908080	+	0	ZNF217_MCF7_no_dups.txt	intron (NM_001962, intron 1 of 4)	intron (NM_001962, intron 1 of 4)	98566	NM_001962	1946	Hs.288741	NM_001962	ENSG00000184349	EFNA5	AF1|EFL5|EPLG7|GLC1M|LERK7|RAGS	ephrin-A5	protein-coding
Merged-chr18-42231600-1	chr18	42231550	42231650	+	0	ZNF217_MCF7_no_dups.txt	Intergenic	Intergenic	-28538	NM_001130110	26040	Hs.435458	NM_001130110	ENSG00000152217	SETBP1	SEB	SET binding protein 1	protein-coding
Merged-chrX-96584055-1	chrX	96584005	96584105	+	0	ZNF217_MCF7_no_dups.txt	intron (NM_006729, intron 23 of 26)	intron (NM_006729, intron 23 of 26)	445148	NM_013347	29935	Hs.659349	NM_013347	ENSG00000204086	RPA4	HSU24186	replication protein A4, 30kDa	protein-coding
Merged-chr4-148703820-1	chr4	148703770	148703870	+	0	ZNF217_MCF7_no_dups.txt	promoter-TSS (NR_039962)	promoter-TSS (NR_039962)	74	NR_039962	100616246		NR_039962		MIR4799	-	microRNA 4799	miscRNA
Merged-chr5-142565265-1	chr5	142565215	142565315	+	0	ZNF217_MCF7_no_dups.txt	intron (NM_001135608, intron 20 of 22)	MIR|SINE|MIR	217989	NM_001024094	2908	Hs.122926	NM_000176	ENSG00000113580	NR3C1	GCCR|GCR|GR|GRL	nuclear receptor subfamily 3, group C, member 1 (glucocorticoid receptor)	protein-coding
Merged-chr5-105429000-1	chr5	105428950	105429050	+	0	ZNF217_MCF7_no_dups.txt	Intergenic	Intergenic	993825	NR_000039	9366	Hs.158296	NR_000039		RAB9BP1	RAB9P1	RAB9B, member RAS oncogene family pseudogene 1	pseudo
Merged-chr3-111494310-1	chr3	111494260	111494360	+	0	ZNF217_MCF7_no_dups.txt	intron (NM_001185106, intron 4 of 4)	intron (NM_001185106, intron 4 of 4)	42983	NM_001134437	90102	Hs.679140	NM_001134437	ENSG00000144824	PHLDB2	LL5b|LL5beta	pleckstrin homology-like domain, family B, member 2	protein-coding
Merged-chr1-153643755-1	chr1	153643705	153643805	+	0	ZNF217_MCF7_no_dups.txt	promoter-TSS (NM_004515)	promoter-TSS (NM_004515)	-251	NM_004515	3608	Hs.75117	NM_001267809	ENSG00000143621	ILF2	NF45|PRO3063	interleukin enhancer binding factor 2, 45kDa	protein-coding
Merged-chr17-57554760-1	chr17	57554710	57554810	+	0	ZNF217_MCF7_no_dups.txt	Intergenic	Intergenic	-88126	NM_001166301	79665	Hs.29403	XM_003846599	ENSG00000108406	DHX40	DDX40|PAD	DEAH (Asp-Glu-Ala-His) box polypeptide 40	protein-coding
Merged-chr16-12897510-1	chr16	12897460	12897560	+	0	ZNF217_MCF7_no_dups.txt	intron (NM_001099455, intron 1 of 2)	CpG	234	NM_001099455	55313	Hs.460002	NM_001099455	ENSG00000103381	CPPED1	CSTP1	calcineurin-like phosphoesterase domain containing 1	protein-coding
Merged-chr14-63971550-1	chr14	63971500	63971600	+	0	ZNF217_MCF7_no_dups.txt	intron (NM_006246, intron 2 of 13)	L2c|LINE|L2	38529	NM_006246	5529	Hs.334868	NM_006246	ENSG00000154001	PPP2R5E	-	protein phosphatase 2, regulatory subunit B', epsilon isoform	protein-coding
Merged-chr5-125759115-1	chr5	125759065	125759165	+	0	ZNF217_MCF7_no_dups.txt	5' UTR (NM_023927, exon 1 of 14)	5' UTR (NM_023927, exon 1 of 14)	246	NM_023927	65983	Hs.363558	NM_001146319	ENSG00000155324	GRAMD3	NS3TP2	GRAM domain containing 3	protein-coding
Merged-chr21-41759550-1	chr21	41759500	41759600	+	0	ZNF217_MCF7_no_dups.txt	intron (NM_001389, intron 3 of 32)	L1MEd|LINE|L1	4539	NR_038899	100506492	Hs.667053	NR_038896		DSCAM-AS1	M41	DSCAM antisense RNA 1	miscRNA
Merged-chr5-127457580-1	chr5	127457530	127457630	+	0	ZNF217_MCF7_no_dups.txt	intron (NM_001046, intron 4 of 26)	intron (NM_001046, intron 4 of 26)	38097	NM_001256461	6558	Hs.712970	NM_001046	ENSG00000064651	SLC12A2	BSC|BSC2|NKCC1	solute carrier family 12 (sodium/potassium/chloride transporters), member 2	protein-coding
Merged-chr9-132889515-1	chr9	132889465	132889565	+	0	ZNF217_MCF7_no_dups.txt	intron (NM_001136558, intron 16 of 18)	intron (NM_001136558, intron 16 of 18)	-45342	NM_014286	23413	Hs.714951	NM_001128826	ENSG00000107130	NCS1	FLUP|FREQ	neuronal calcium sensor 1	protein-coding
Merged-chr1-168831240-1	chr1	168831190	168831290	+	0	ZNF217_MCF7_no_dups.txt	Intergenic	Intergenic	75061	NR_024160	79100	Hs.250624	NR_024160		LINC00626	-	long intergenic non-protein coding RNA 626	miscRNA
Merged-chr3-31766370-1	chr3	31766320	31766420	+	0	ZNF217_MCF7_no_dups.txt	intron (NM_001174060, intron 5 of 10)	intron (NM_001174060, intron 5 of 10)	20665	NR_049771	100874206	Hs.662428	NR_049771		OSBPL10-AS1	-	OSBPL10 antisense RNA 1	miscRNA
Merged-chr1-59279970-1	chr1	59279920	59280020	+	0	ZNF217_MCF7_no_dups.txt	intron (NR_034014, intron 1 of 3)	intron (NR_034014, intron 1 of 3)	29147	NR_034015	100131060	Hs.680604	NR_034014		LOC100131060	-	uncharacterized LOC100131060	miscRNA
Merged-chr2-62515260-1	chr2	62515210	62515310	+	0	ZNF217_MCF7_no_dups.txt	Intergenic	Intergenic	82299	NR_049824	100847087		NR_049824		MIR5192	-	microRNA 5192	miscRNA
Merged-chr8-125539080-1	chr8	125539030	125539130	+	0	ZNF217_MCF7_no_dups.txt	intron (NR_027427, intron 1 of 12)	intron (NR_027427, intron 1 of 12)	12249	NM_001146160	83940	Hs.170568	NM_001146160	ENSG00000147687	TATDN1	-	TatD DNase domain containing 1	protein-coding
Merged-chr8-99128880-1	chr8	99128830	99128930	+	0	ZNF217_MCF7_no_dups.txt	promoter-TSS (NM_001145861)	promoter-TSS (NM_001145861)	538	NM_005836	10247	Hs.18426	NM_005836	ENSG00000132541	HRSP12	P14.5|PSP|UK114	heat-responsive protein 12	protein-coding
Merged-chr20-48107490-1	chr20	48107440	48107540	+	0	ZNF217_MCF7_no_dups.txt	Intergenic	Intergenic	-8309	NM_004975	3745	Hs.84244	NM_004975	ENSG00000158445	KCNB1	DRK1|KV2.1|h-DRK1	potassium voltage-gated channel, Shab-related subfamily, member 1	protein-coding
Merged-chr14-38036370-1	chr14	38036320	38036420	+	0	ZNF217_MCF7_no_dups.txt	Intergenic	AmnSINE2|SINE|Deu	27955	NM_004496	3169	Hs.163484	NM_004496	ENSG00000129514	FOXA1	HNF3A|TCF3A	forkhead box A1	protein-coding
Merged-chr19-35970330-1	chr19	35970280	35970380	+	0	ZNF217_MCF7_no_dups.txt	Intergenic	Intergenic	11103	NM_207392	388533	Hs.112457	NM_001244847	ENSG00000188508	KRTDAP	KDAP|UNQ467	keratinocyte differentiation-associated protein	protein-coding
Merged-chr2-10116315-1	chr2	10116265	10116365	+	0	ZNF217_MCF7_no_dups.txt	intron (NM_198182, intron 8 of 15)	intron (NM_198182, intron 8 of 15)	24523	NM_198182	29841	Hs.418493	NM_198182	ENSG00000134317	GRHL1	LBP32|MGR|NH32|TFCP2L2	grainyhead-like 1 (Drosophila)	protein-coding
Merged-chr1-178987050-1	chr1	178987000	178987100	+	0	ZNF217_MCF7_no_dups.txt	Intergenic	Intergenic	-8024	NM_014864	9917	Hs.740494	NM_014864	ENSG00000116199	FAM20B	gxk1	family with sequence similarity 20, member B	protein-coding
Merged-chr5-173472705-1	chr5	173472655	173472755	+	0	ZNF217_MCF7_no_dups.txt	promoter-TSS (NM_015980)	promoter-TSS (NM_015980)	98	NM_015980	51617	Hs.559412	NM_015980	ENSG00000170091	HMP19	-	HMP19 protein	protein-coding
Merged-chr17-19552350-1	chr17	19552300	19552400	+	0	ZNF217_MCF7_no_dups.txt	exon (NM_000382, exon 1 of 10)	exon (NM_000382, exon 1 of 10)	286	NM_001031806	224	Hs.499886	NM_000382	ENSG00000072210	ALDH3A2	ALDH10|FALDH|SLS	aldehyde dehydrogenase 3 family, member A2	protein-coding
Merged-chr2-161030955-1	chr2	161030905	161031005	+	0	ZNF217_MCF7_no_dups.txt	intron (NM_000888, intron 4 of 14)	intron (NM_000888, intron 4 of 14)	25635	NM_000888	3694	Hs.470399	NM_000888	ENSG00000115221	ITGB6	-	integrin, beta 6	protein-coding
Merged-chr3-178661550-1	chr3	178661500	178661600	+	0	ZNF217_MCF7_no_dups.txt	Intergenic	Intergenic	128106	NM_152240	64393	Hs.371609	NM_022470	ENSG00000172667	ZMAT3	PAG608|WIG-1|WIG1	zinc finger, matrin-type 3	protein-coding
Merged-chr10-21484200-1	chr10	21484150	21484250	+	0	ZNF217_MCF7_no_dups.txt	Intergenic	Intergenic	20969	NR_046284	100128511	Hs.635827	NR_046283		LOC100128511	-	uncharacterized LOC100128511	miscRNA
Merged-chr12-48119460-1	chr12	48119410	48119510	+	0	ZNF217_MCF7_no_dups.txt	promoter-TSS (NM_001172440)	promoter-TSS (NM_001172440)	-105	NM_001172440	8909	Hs.997	NM_001172439	ENSG00000111405	ENDOU	P11|PP11|PRSS26	endonuclease, polyU-specific	protein-coding
Merged-chr8-87521160-1	chr8	87521110	87521210	+	0	ZNF217_MCF7_no_dups.txt	promoter-TSS (NM_016033)	promoter-TSS (NM_016033)	-151	NM_016033	51115	Hs.145386	NM_016033	ENSG00000176623	FAM82B	RMD-1|RMD1	family with sequence similarity 82, member B	protein-coding
Merged-chr1-217567440-1	chr1	217567390	217567490	+	0	ZNF217_MCF7_no_dups.txt	Intergenic	Intergenic	236969	NM_018040	55105	Hs.420757	NM_018040	ENSG00000092978	GPATCH2	CT110|GPATC2|PPP1R30|RP11-361K17.1	G patch domain containing 2	protein-coding
Merged-chr8-125551410-1	chr8	125551360	125551460	+	0	ZNF217_MCF7_no_dups.txt	promoter-TSS (NM_001146160)	promoter-TSS (NM_001146160)	67	NM_005005	4715	Hs.15977	NM_005005	ENSG00000147684	NDUFB9	B22|LYRM3|UQOR22	NADH dehydrogenase (ubiquinone) 1 beta subcomplex, 9, 22kDa	protein-coding
Merged-chr9-79160280-1	chr9	79160230	79160330	+	0	ZNF217_MCF7_no_dups.txt	Intergenic	MER57B2|LTR|ERV1	44731	NM_001097636	2650	Hs.521568	NM_001097633	ENSG00000187210	GCNT1	C2GNT|C2GNT-L|C2GNT1|G6NT|NACGT2|NAGCT2	glucosaminyl (N-acetyl) transferase 1, core 2	protein-coding
Merged-chr21-46777515-1	chr21	46777465	46777565	+	0	ZNF217_MCF7_no_dups.txt	Intergenic	Intergenic	-47582	NM_130445	80781	Hs.517356	NM_030582	ENSG00000182871	COL18A1	KNO|KNO1|KS	collagen, type XVIII, alpha 1	protein-coding
Merged-chr5-152825490-1	chr5	152825440	152825540	+	0	ZNF217_MCF7_no_dups.txt	Intergenic	Intergenic	-44594	NM_001258019	2890	Hs.737709	NM_000827	ENSG00000155511	GRIA1	GLUH1|GLUR1|GLURA|GluA1|HBGR1	glutamate receptor, ionotropic, AMPA 1	protein-coding
Merged-chr2-27940140-1	chr2	27940090	27940190	+	0	ZNF217_MCF7_no_dups.txt	Intergenic	Intergenic	-53691	NM_014860	9913	Hs.6232	NM_014860	ENSG00000119760	SUPT7L	SPT7L|STAF65|STAF65(gamma)|STAF65G|SUPT7H	suppressor of Ty 7 (S. cerevisiae)-like	protein-coding
Merged-chr21-16571970-1	chr21	16571920	16572020	+	0	ZNF217_MCF7_no_dups.txt	Intergenic	Intergenic	-134844	NM_003489	8204	Hs.155017	NM_003489	ENSG00000180530	NRIP1	RIP140	nuclear receptor interacting protein 1	protein-coding
Merged-chr1-201277170-1	chr1	201277120	201277220	+	0	ZNF217_MCF7_no_dups.txt	intron (NM_000299, intron 2 of 14)	intron (NM_000299, intron 2 of 14)	24590	NM_000299	5317	Hs.497350	NM_000299	ENSG00000081277	PKP1	B6P	plakophilin 1 (ectodermal dysplasia/skin fragility syndrome)	protein-coding
Merged-chr10-50942880-1	chr10	50942830	50942930	+	0	ZNF217_MCF7_no_dups.txt	3' UTR (NM_001143997, exon 21 of 21)	3' UTR (NM_001143997, exon 21 of 21)	27545	NM_001143997	55753	Hs.17860	NM_001143996	ENSG00000197444	OGDHL	-	oxoglutarate dehydrogenase-like	protein-coding
Merged-chr1-172419225-1	chr1	172419175	172419275	+	0	ZNF217_MCF7_no_dups.txt	intron (NM_139240, intron 3 of 6)	intron (NM_139240, intron 3 of 6)	-5995	NM_002642	5279	Hs.188456	NM_002642	ENSG00000135845	PIGC	GPI2	phosphatidylinositol glycan anchor biosynthesis, class C	protein-coding
Merged-chr12-63267960-1	chr12	63267910	63268010	+	0	ZNF217_MCF7_no_dups.txt	intron (NM_020700, intron 1 of 9)	L2c|LINE|L2	60705	NM_020700	57460	Hs.435479	NM_020700	ENSG00000111110	PPM1H	ARHCL1|NERPP-2C|URCC2	protein phosphatase, Mg2+/Mn2+ dependent, 1H	protein-coding
Merged-chr15-87490485-1	chr15	87490435	87490535	+	0	ZNF217_MCF7_no_dups.txt	intron (NM_152336, intron 22 of 23)	intron (NM_152336, intron 22 of 23)	-629675	NR_026869	145978	Hs.350808	NM_152454		LINC00052	NCRNA00052|TMEM83	long intergenic non-protein coding RNA 52	miscRNA
Merged-chr8-107660175-1	chr8	107660125	107660225	+	0	ZNF217_MCF7_no_dups.txt	intron (NM_001198532, intron 2 of 15)	intron (NM_001198532, intron 2 of 15)	-9861	NM_181354	55074	Hs.740427	NM_001198532	ENSG00000164830	OXR1	-	oxidation resistance 1	protein-coding
Merged-chr8-37761720-1	chr8	37761670	37761770	+	0	ZNF217_MCF7_no_dups.txt	Intergenic	Intergenic	-4705	NM_001002814	80223	Hs.191179	NM_001002233	ENSG00000156675	RAB11FIP1	NOEL1A|RCP|rab11-FIP1	RAB11 family interacting protein 1 (class I)	protein-coding
Merged-chr17-60970545-1	chr17	60970495	60970595	+	0	ZNF217_MCF7_no_dups.txt	intron (NR_036146, intron 3 of 3)	intron (NR_036146, intron 3 of 3)	-84840	NM_152598	162333	Hs.665663	NM_001100875	ENSG00000173838	2014-03-10	MARCH-X|RNF190	membrane-associated ring finger (C3HC4) 10, E3 ubiquitin protein ligase	protein-coding
Merged-chr10-8392620-1	chr10	8392570	8392670	+	0	ZNF217_MCF7_no_dups.txt	Intergenic	Intergenic	295953	NM_001002295	2625	Hs.524134	NM_001002295	ENSG00000107485	GATA3	HDR|HDRS	GATA binding protein 3	protein-coding
Merged-chr7-142152855-1	chr7	142152805	142152905	+	0	ZNF217_MCF7_no_dups.txt	Intergenic	Intergenic	-180787	NR_036483	730441	Hs.604069	NR_036483		LOC730441	-	trypsin X3 pseudogene	pseudo
Merged-chr7-3186615-1	chr7	3186565	3186665	+	0	ZNF217_MCF7_no_dups.txt	Intergenic	Intergenic	-103106	NM_032415	84433	Hs.648101	NM_032415	ENSG00000198286	CARD11	BIMP3|CARMA1	caspase recruitment domain family, member 11	protein-coding
Merged-chr17-60796035-1	chr17	60795985	60796085	+	0	ZNF217_MCF7_no_dups.txt	intron (NM_001100875, intron 8 of 10)	intron (NM_001100875, intron 8 of 10)	-2823	NR_036146	100422923		NR_036146		MIR548W	-	microRNA 548w	miscRNA
Merged-chr1-45196755-1	chr1	45196705	45196805	+	0	ZNF217_MCF7_no_dups.txt	Intergenic	U5|snRNA|snRNA	-8735	NM_006845	11004	Hs.720061	NM_006845	ENSG00000142945	KIF2C	KNSL6|MCAK	kinesin family member 2C	protein-coding
Merged-chr1-41915445-1	chr1	41915395	41915495	+	0	ZNF217_MCF7_no_dups.txt	Intergenic	L2b|LINE|L2	34899	NM_001956	1907	Hs.1407	NM_001956	ENSG00000127129	EDN2	ET2|PPET2	endothelin 2	protein-coding
Merged-chr20-30192945-1	chr20	30192895	30192995	+	0	ZNF217_MCF7_no_dups.txt	promoter-TSS (NM_181353)	promoter-TSS (NM_181353)	-141	NM_181353	3397	Hs.504609	NM_002165	ENSG00000125968	ID1	ID|bHLHb24	inhibitor of DNA binding 1, dominant negative helix-loop-helix protein	protein-coding
Merged-chr21-41688240-1	chr21	41688190	41688290	+	0	ZNF217_MCF7_no_dups.txt	intron (NM_001389, intron 8 of 32)	intron (NM_001389, intron 8 of 32)	-66770	NR_038898	100506492	Hs.667053	NR_038896		DSCAM-AS1	M41	DSCAM antisense RNA 1	miscRNA
Merged-chr8-116845800-1	chr8	116845750	116845850	+	0	ZNF217_MCF7_no_dups.txt	Intergenic	Intergenic	-164572	NM_014112	7227	Hs.657018	NM_014112	ENSG00000104447	TRPS1	GC79|LGCR	trichorhinophalangeal syndrome I	protein-coding
Merged-chr16-87811530-1	chr16	87811480	87811580	+	0	ZNF217_MCF7_no_dups.txt	Intergenic	Intergenic	-11932	NM_001184856	54758	Hs.123450	NM_001184854	ENSG00000104731	KLHDC4	-	kelch domain containing 4	protein-coding
Merged-chr1-11591550-1	chr1	11591500	11591600	+	0	ZNF217_MCF7_no_dups.txt	intron (NM_020780, intron 16 of 20)	intron (NM_020780, intron 16 of 20)	52255	NM_020780	57540	Hs.202355	NM_020780	ENSG00000204624	PTCHD2	DISP3	patched domain containing 2	protein-coding
Merged-chr7-127117530-1	chr7	127117480	127117580	+	0	ZNF217_MCF7_no_dups.txt	Intergenic	Intergenic	-84763	NM_176814	168850	Hs.159006	NM_176814	ENSG00000048405	ZNF800	-	zinc finger protein 800	protein-coding
Merged-chr17-47269800-1	chr17	47269750	47269850	+	0	ZNF217_MCF7_no_dups.txt	Intergenic	CpG	16943	NM_031498	2793	Hs.181781	NM_001198754	ENSG00000167083	GNGT2	G-GAMMA-8|G-GAMMA-C|GNG8|GNG9|GNGT8	guanine nucleotide binding protein (G protein), gamma transducing activity polypeptide 2	protein-coding
Merged-chr16-85498575-1	chr16	85498525	85498625	+	0	ZNF217_MCF7_no_dups.txt	Intergenic	MIR|SINE|MIR	-146454	NM_001134473	23199	Hs.461647	NM_001134473	ENSG00000131149	GSE1	KIAA0182	Gse1 coiled-coil protein homolog (mouse)	protein-coding
Merged-chr17-60975690-1	chr17	60975640	60975740	+	0	ZNF217_MCF7_no_dups.txt	intron (NR_036146, intron 3 of 3)	intron (NR_036146, intron 3 of 3)	-89985	NM_152598	162333	Hs.665663	NM_001100875	ENSG00000173838	2014-03-10	MARCH-X|RNF190	membrane-associated ring finger (C3HC4) 10, E3 ubiquitin protein ligase	protein-coding
Merged-chr1-246746850-1	chr1	246746800	246746900	+	0	ZNF217_MCF7_no_dups.txt	intron (NM_001139459, intron 1 of 8)	intron (NM_001139459, intron 1 of 8)	17211	NM_152609	163882	Hs.368353	NM_001139459	ENSG00000162852	CNST	C1orf71|PPP1R64	consortin, connexin sorting protein	protein-coding
Merged-chr2-216176580-1	chr2	216176530	216176630	+	0	ZNF217_MCF7_no_dups.txt	promoter-TSS (NM_004044)	promoter-TSS (NM_004044)	-99	NM_004044	471	Hs.90280	NM_004044	ENSG00000138363	ATIC	AICAR|AICARFT|IMPCHASE|PURH	5-aminoimidazole-4-carboxamide ribonucleotide formyltransferase/IMP cyclohydrolase	protein-coding
Merged-chr8-102496560-1	chr8	102496510	102496610	+	0	ZNF217_MCF7_no_dups.txt	Intergenic	HAL1|LINE|L1	-8108	NM_024915	79977	Hs.661088	NM_024915	ENSG00000083307	GRHL2	BOM|DFNA28|TFCP2L3	grainyhead-like 2 (Drosophila)	protein-coding
Merged-chr5-34700145-1	chr5	34700095	34700195	+	0	ZNF217_MCF7_no_dups.txt	intron (NM_001145525, intron 4 of 19)	intron (NM_001145525, intron 4 of 19)	12481	NM_001145523	26064	Hs.431400	NM_001145520	ENSG00000039560	RAI14	NORPEG|RAI13	retinoic acid induced 14	protein-coding
Merged-chr6-27870525-1	chr6	27870475	27870575	+	0	ZNF217_MCF7_no_dups.txt	Intergenic	Intergenic	9322	NM_003527	8348	Hs.484991	NM_003527	ENSG00000196331	HIST1H2BO	H2B.2|H2B/n|H2BFN|dJ193B12.2	histone cluster 1, H2bo	protein-coding
Merged-chr3-71962680-1	chr3	71962630	71962730	+	0	ZNF217_MCF7_no_dups.txt	Intergenic	Intergenic	-128323	NM_021935	60675	Hs.528665	NM_001126128	ENSG00000163421	PROK2	BV8|HH4|KAL4|MIT1|PK2	prokineticin 2	protein-coding
Merged-chr12-89556750-1	chr12	89556700	89556800	+	0	ZNF217_MCF7_no_dups.txt	Intergenic	Intergenic	-143281	NR_038385	728084	Hs.132563	NR_038385		LOC728084	-	uncharacterized LOC728084	miscRNA
Merged-chr21-45627645-1	chr21	45627595	45627695	+	0	ZNF217_MCF7_no_dups.txt	Intergenic	Intergenic	33189	NM_015259	23308	Hs.14155	NM_015259	ENSG00000160223	ICOSLG	B7-H2|B7H2|B7RP-1|B7RP1|CD275|GL50|ICOS-L|ICOSL|LICOS	inducible T-cell co-stimulator ligand	protein-coding
Merged-chr11-96042675-1	chr11	96042625	96042725	+	0	ZNF217_MCF7_no_dups.txt	intron (NM_032427, intron 1 of 4)	intron (NM_032427, intron 1 of 4)	-31927	NR_036125	100422991		NR_036125		MIR1260B	-	microRNA 1260b	miscRNA
Merged-chr9-115141830-1	chr9	115141780	115141880	+	0	ZNF217_MCF7_no_dups.txt	promoter-TSS (NM_032303)	promoter-TSS (NM_032303)	-359	NM_001195822	84263	Hs.59486	NM_001195822	ENSG00000119471	HSDL2	C9orf99|SDR13C1	hydroxysteroid dehydrogenase like 2	protein-coding
Merged-chr20-57771285-1	chr20	57771235	57771335	+	0	ZNF217_MCF7_no_dups.txt	intron (NM_178457, intron 2 of 4)	intron (NM_178457, intron 2 of 4)	5210	NM_178457	128611	Hs.473204	NM_178457	ENSG00000124203	ZNF831	C20orf174|dJ492J12.1	zinc finger protein 831	protein-coding
Merged-chr1-59892900-1	chr1	59892850	59892950	+	0	ZNF217_MCF7_no_dups.txt	intron (NM_001113411, intron 5 of 16)	intron (NM_001113411, intron 5 of 16)	117150	NM_001244714	55277	Hs.444301	NM_001113411	ENSG00000172456	FGGY	-	FGGY carbohydrate kinase domain containing	protein-coding
Merged-chr5-57185700-1	chr5	57185650	57185750	+	0	ZNF217_MCF7_no_dups.txt	Intergenic	Intergenic	-407064	NM_001017992	345651	Hs.482167	NM_001017992	ENSG00000169067	ACTBL2	ACT	actin, beta-like 2	protein-coding
Merged-chr2-235936320-1	chr2	235936270	235936370	+	0	ZNF217_MCF7_no_dups.txt	intron (NM_014521, intron 2 of 5)	intron (NM_014521, intron 2 of 5)	75692	NM_014521	23677	Hs.516777	NM_014521	ENSG00000130147	SH3BP4	BOG25|TTP	SH3-domain binding protein 4	protein-coding
Merged-chr16-19079310-1	chr16	19079260	19079360	+	0	ZNF217_MCF7_no_dups.txt	promoter-TSS (NM_001190983)	promoter-TSS (NM_001190983)	71	NM_001190983	10229	Hs.157113	NM_001190983	ENSG00000167186	COQ7	CAT5|CLK-1|CLK1	coenzyme Q7 homolog, ubiquinone (yeast)	protein-coding
Merged-chr8-124233000-1	chr8	124232950	124233050	+	0	ZNF217_MCF7_no_dups.txt	intron (NM_032847, intron 5 of 5)	intron (NM_032847, intron 5 of 5)	-4897	NR_039808	100616260		NR_039808		MIR4663	-	microRNA 4663	miscRNA
Merged-chr10-4855185-1	chr10	4855135	4855235	+	0	ZNF217_MCF7_no_dups.txt	Intergenic	Intergenic	-13184	NR_073127	83592	Hs.657944	NM_001040177	ENSG00000165568	AKR1E2	AKR1CL2|AKRDC1|LoopADR|hTSP|htAKR	aldo-keto reductase family 1, member E2	protein-coding
Merged-chr8-125333835-1	chr8	125333785	125333885	+	0	ZNF217_MCF7_no_dups.txt	intron (NM_194291, intron 5 of 6)	intron (NM_194291, intron 5 of 6)	51105	NM_194291	157378	Hs.187646	NM_194291	ENSG00000164983	TMEM65	-	transmembrane protein 65	protein-coding
Merged-chr10-126553080-1	chr10	126553030	126553130	+	0	ZNF217_MCF7_no_dups.txt	Intergenic	Intergenic	62726	NM_032182	23172	Hs.280695	NM_032182	ENSG00000165660	FAM175B	ABRO1|KIAA0157	family with sequence similarity 175, member B	protein-coding
Merged-chr13-24318045-1	chr13	24317995	24318095	+	0	ZNF217_MCF7_no_dups.txt	intron (NM_005932, intron 18 of 18)	intron (NM_005932, intron 18 of 18)	-144983	NM_001014442	542767	Hs.642624	NM_001014442		C1QTNF9B-AS1	PCOTH	C1QTNF9B antisense RNA 1	protein-coding
Merged-chr1-116449440-1	chr1	116449390	116449490	+	0	ZNF217_MCF7_no_dups.txt	Intergenic	Intergenic	-65693	NM_005599	4808	Hs.46296	NM_001111061	ENSG00000177551	NHLH2	HEN2|NSCL2|bHLHa34	nescient helix loop helix 2	protein-coding
Merged-chr13-21643905-1	chr13	21643855	21643955	+	0	ZNF217_MCF7_no_dups.txt	Intergenic	Intergenic	-8183	NM_014572	26524	Hs.78960	NM_014572	ENSG00000150457	LATS2	KPM	LATS, large tumor suppressor, homolog 2 (Drosophila)	protein-coding
Merged-chr1-115857390-1	chr1	115857340	115857440	+	0	ZNF217_MCF7_no_dups.txt	intron (NM_002506, intron 1 of 2)	L2a|LINE|L2	23467	NM_002506	4803	Hs.2561	NM_002506	ENSG00000134259	NGF	Beta-NGF|HSAN5|NGFB	nerve growth factor (beta polypeptide)	protein-coding
Merged-chr7-138927780-1	chr7	138927730	138927830	+	0	ZNF217_MCF7_no_dups.txt	intron (NM_173569, intron 2 of 17)	intron (NM_173569, intron 2 of 17)	11549	NM_173569	254048	Hs.511486	NM_173569	ENSG00000157741	UBN2	-	ubinuclein 2	protein-coding
Merged-chr13-22245180-1	chr13	22245130	22245230	+	0	ZNF217_MCF7_no_dups.txt	promoter-TSS (NM_002010)	promoter-TSS (NM_002010)	-35	NM_002010	2254	Hs.111	NM_002010	ENSG00000102678	FGF9	GAF|HBFG-9|SYNS3	fibroblast growth factor 9 (glia-activating factor)	protein-coding
Merged-chr15-50184690-1	chr15	50184640	50184740	+	0	ZNF217_MCF7_no_dups.txt	intron (NM_024837, intron 23 of 27)	intron (NM_024837, intron 23 of 27)	226729	NM_024837	79895	Hs.511311	NM_024837	ENSG00000104043	ATP8B4	ATPIM	ATPase, class I, type 8B, member 4	protein-coding
Merged-chr14-32671080-1	chr14	32671030	32671130	+	0	ZNF217_MCF7_no_dups.txt	Intergenic	CpG	124585	NM_001030055	394	Hs.592313	NM_001030055	ENSG00000100852	ARHGAP5	GFI2|RhoGAP5|p190-B|p190BRhoGAP	Rho GTPase activating protein 5	protein-coding
Merged-chr6-28710705-1	chr6	28710655	28710755	+	0	ZNF217_MCF7_no_dups.txt	Intergenic	Intergenic	120749	NR_033379	401242	Hs.448285	NR_033379		LOC401242	-	uncharacterized LOC401242	miscRNA
Merged-chr17-76134030-1	chr17	76133980	76134080	+	0	ZNF217_MCF7_no_dups.txt	intron (NM_152468, intron 11 of 15)	intron (NM_152468, intron 11 of 15)	-5542	NM_007267	11322	Hs.632227	NM_001127198	ENSG00000141524	TMC6	EV1|EVER1|EVIN1|LAK-4P	transmembrane channel-like 6	protein-coding
Merged-chr6-34024410-1	chr6	34024360	34024460	+	0	ZNF217_MCF7_no_dups.txt	exon (NM_001256813, exon 6 of 11)	exon (NM_001256813, exon 6 of 11)	43455	NM_001256810	2914	Hs.736330	NM_000841	ENSG00000124493	GRM4	GPRC1D|MGLUR4|mGlu4	glutamate receptor, metabotropic 4	protein-coding
Merged-chr11-60138345-1	chr11	60138295	60138395	+	0	ZNF217_MCF7_no_dups.txt	Intergenic	Intergenic	-7613	NM_206939	58475	Hs.530735	NM_021201	ENSG00000166927	MS4A7	4SPAN2|CD20L4|CFFM4|MS4A8	membrane-spanning 4-domains, subfamily A, member 7	protein-coding
Merged-chr15-69886995-1	chr15	69886945	69887045	+	0	ZNF217_MCF7_no_dups.txt	Intergenic	Intergenic	32936	NR_026979	145837	Hs.737088	NR_026979		LOC145837	-	uncharacterized LOC145837	miscRNA
Merged-chr15-91989090-1	chr15	91989040	91989140	+	0	ZNF217_MCF7_no_dups.txt	Intergenic	Intergenic	345551	NM_014848	9899	Hs.21754	NM_001167580	ENSG00000185518	SV2B	HsT19680	synaptic vesicle glycoprotein 2B	protein-coding
Merged-chr2-131090310-1	chr2	131090260	131090360	+	0	ZNF217_MCF7_no_dups.txt	Intergenic	Intergenic	9612	NM_032357	84317	Hs.104203	NM_032357	ENSG00000136710	CCDC115	ccp1	coiled-coil domain containing 115	protein-coding
Merged-chr1-117422580-1	chr1	117422530	117422630	+	0	ZNF217_MCF7_no_dups.txt	Intergenic	MIR|SINE|MIR	-30109	NM_020440	5738	Hs.418093	NM_020440	ENSG00000134247	PTGFRN	CD315|CD9P-1|EWI-F|FPRP|SMAP-6	prostaglandin F2 receptor negative regulator	protein-coding
Merged-chr1-204195660-1	chr1	204195610	204195710	+	0	ZNF217_MCF7_no_dups.txt	intron (NM_014935, intron 21 of 22)	MER121|DNA|TcMar?	-12440	NM_198447	127845	Hs.532401	NM_198447	ENSG00000174567	GOLT1A	CGI-141|GOT1|HMFN1187|RP11-203F10.3|YMR292W	golgi transport 1A	protein-coding
Merged-chr5-20572950-1	chr5	20572900	20573000	+	0	ZNF217_MCF7_no_dups.txt	Intergenic	Intergenic	-584597	NM_001167667	1016	Hs.317632	NM_001167667	ENSG00000145526	CDH18	CDH14|CDH14L|CDH24	cadherin 18, type 2	protein-coding
Merged-chr8-102703200-1	chr8	102703150	102703250	+	0	ZNF217_MCF7_no_dups.txt	intron (NM_001040626, intron 6 of 6)	intron (NM_001040626, intron 6 of 6)	100239	NM_032041	83988	Hs.492427	NM_001040624	ENSG00000104490	NCALD	-	neurocalcin delta	protein-coding
Merged-chr10-11758230-1	chr10	11758180	11758280	+	0	ZNF217_MCF7_no_dups.txt	Intergenic	Intergenic	-26126	NM_024693	79746	Hs.22242	NM_024693	ENSG00000134463	ECHDC3	-	enoyl CoA hydratase domain containing 3	protein-coding
Merged-chr6-28109445-1	chr6	28109395	28109495	+	0	ZNF217_MCF7_no_dups.txt	promoter-TSS (NM_006298)	promoter-TSS (NM_006298)	-271	NM_006298	7745	Hs.57679	NM_006298	ENSG00000198315	ZNF192	LD5-1|ZKSCAN8	zinc finger protein 192	protein-coding
Merged-chr21-41755140-1	chr21	41755090	41755190	+	0	ZNF217_MCF7_no_dups.txt	non-coding (NR_038896, exon 1 of 3)	non-coding (NR_038896, exon 1 of 3)	129	NR_038899	100506492	Hs.667053	NR_038896		DSCAM-AS1	M41	DSCAM antisense RNA 1	miscRNA
Merged-chr8-127287765-1	chr8	127287715	127287815	+	0	ZNF217_MCF7_no_dups.txt	Intergenic	MER20|DNA|hAT-Charlie	282946	NM_174911	157638	Hs.124951	NM_174911	ENSG00000168672	FAM84B	BCMP101|NSE2	family with sequence similarity 84, member B	protein-coding
Merged-chr8-103821000-1	chr8	103820950	103821050	+	0	ZNF217_MCF7_no_dups.txt	Intergenic	Intergenic	55397	NM_148174	51582	Hs.459106	NM_015878	ENSG00000155096	AZIN1	OAZI|OAZIN|ODC1L	antizyme inhibitor 1	protein-coding
Merged-chr6-27560580-1	chr6	27560530	27560630	+	0	ZNF217_MCF7_no_dups.txt	Intergenic	Intergenic	-101234	NR_038293	100507173	Hs.733567	NR_038292		LOC100507173	-	uncharacterized LOC100507173	miscRNA
Merged-chr2-174737655-1	chr2	174737605	174737705	+	0	ZNF217_MCF7_no_dups.txt	Intergenic	MER5A|DNA|hAT-Charlie	91292	NM_001017371	6670	Hs.531587	NM_001017371	ENSG00000172845	SP3	SPR2	Sp3 transcription factor	protein-coding
Merged-chr3-16102230-1	chr3	16102180	16102280	+	0	ZNF217_MCF7_no_dups.txt	Intergenic	Intergenic	-113954	NM_054110	117248	Hs.411308	NM_054110	ENSG00000131386	GALNTL2	GALNT13|GALNT15|GALNT7|PIH5	UDP-N-acetyl-alpha-D-galactosamine:polypeptide N-acetylgalactosaminyltransferase-like 2	protein-coding
Merged-chr1-217746015-1	chr1	217745965	217746065	+	0	ZNF217_MCF7_no_dups.txt	intron (NM_018040, intron 5 of 9)	intron (NM_018040, intron 5 of 9)	58394	NM_018040	55105	Hs.420757	NM_018040	ENSG00000092978	GPATCH2	CT110|GPATC2|PPP1R30|RP11-361K17.1	G patch domain containing 2	protein-coding
Merged-chr3-138328380-1	chr3	138328330	138328430	+	0	ZNF217_MCF7_no_dups.txt	intron (NM_018147, intron 1 of 4)	(TC)n|Simple_repeat|Simple_repeat	461	NM_018147	55179	Hs.173438	NM_001033030	ENSG00000158234	FAIM	FAIM1	Fas apoptotic inhibitory molecule	protein-coding
Merged-chr12-67809450-1	chr12	67809400	67809500	+	0	ZNF217_MCF7_no_dups.txt	Intergenic	Intergenic	146389	NM_018448	55832	Hs.546407	NM_018448	ENSG00000111530	CAND1	TIP120|TIP120A	cullin-associated and neddylation-dissociated 1	protein-coding
Merged-chr5-12294420-1	chr5	12294370	12294470	+	0	ZNF217_MCF7_no_dups.txt	Intergenic	MER11D|LTR|ERVK	-280549	NR_033383	404663	Hs.552273	NR_033383		TAG	-	tumor antigen gene	miscRNA
Merged-chr15-89658885-1	chr15	89658835	89658935	+	0	ZNF217_MCF7_no_dups.txt	intron (NM_007011, intron 6 of 14)	intron (NM_007011, intron 6 of 14)	27504	NM_152924	11057	Hs.122337	NM_007011	ENSG00000140526	ABHD2	HS1-2|LABH2|PHPS1-2	abhydrolase domain containing 2	protein-coding
Merged-chr15-66161505-1	chr15	66161455	66161555	+	0	ZNF217_MCF7_no_dups.txt	promoter-TSS (NM_004663)	promoter-TSS (NM_004663)	-292	NM_001206836	8766	Hs.321541	NM_001206836	ENSG00000103769	RAB11A	YL8	RAB11A, member RAS oncogene family	protein-coding
Merged-chr14-92482740-1	chr14	92482690	92482790	+	0	ZNF217_MCF7_no_dups.txt	intron (NM_004239, intron 5 of 20)	intron (NM_004239, intron 5 of 20)	23663	NM_004239	9321	Hs.741740	NM_004239	ENSG00000100815	TRIP11	ACG1A|CEV14|GMAP-210|TRIP-11|TRIP230	thyroid hormone receptor interactor 11	protein-coding
Merged-chr6-87425535-1	chr6	87425485	87425585	+	0	ZNF217_MCF7_no_dups.txt	Intergenic	AluSx|SINE|Alu	-221489	NM_000865	3354	Hs.1611	NM_000865	ENSG00000168830	HTR1E	5-HT1E	5-hydroxytryptamine (serotonin) receptor 1E, G protein-coupled	protein-coding
Merged-chr13-45883710-1	chr13	45883660	45883760	+	0	ZNF217_MCF7_no_dups.txt	Intergenic	Intergenic	28034	NR_002967	677814	Hs.738741	NR_002967		SNORA31	ACA31	small nucleolar RNA, H/ACA box 31	snoRNA
Merged-chr19-49055400-1	chr19	49055350	49055450	+	0	ZNF217_MCF7_no_dups.txt	promoter-TSS (NM_177973)	promoter-TSS (NM_177973)	-29	NM_177973	6820	Hs.369331	NM_004605	ENSG00000088002	SULT2B1	HSST2	sulfotransferase family, cytosolic, 2B, member 1	protein-coding
Merged-chr13-30333150-1	chr13	30333100	30333200	+	0	ZNF217_MCF7_no_dups.txt	Intergenic	L2|LINE|L2	91670	NM_007106	5412	Hs.145575	NM_007106	ENSG00000122042	UBL3	HCG-1|PNSC1	ubiquitin-like 3	protein-coding
Merged-chr8-126010965-1	chr8	126010915	126011015	+	0	ZNF217_MCF7_no_dups.txt	5' UTR (NM_003129, exon 1 of 11)	5' UTR (NM_003129, exon 1 of 11)	245	NM_003129	6713	Hs.71465	NM_003129	ENSG00000104549	SQLE	-	squalene epoxidase	protein-coding
Merged-chr5-57285525-1	chr5	57285475	57285575	+	0	ZNF217_MCF7_no_dups.txt	Intergenic	Intergenic	470441	NM_006622	10769	Hs.658132	NM_001252226	ENSG00000145632	PLK2	SNK|hPlk2|hSNK	polo-like kinase 2	protein-coding
Merged-chr12-116828295-1	chr12	116828245	116828345	+	0	ZNF217_MCF7_no_dups.txt	Intergenic	MIRb|SINE|MIR	37828	NR_039683	100616309		NR_039683		MIR4472-2	-	microRNA 4472-2	miscRNA
Merged-chr15-65597175-1	chr15	65597125	65597225	+	0	ZNF217_MCF7_no_dups.txt	Intergenic	Intergenic	-18157	NM_017851	54956	Hs.30634	NM_017851	ENSG00000138617	PARP16	ARTD15|C15orf30|pART15	poly (ADP-ribose) polymerase family, member 16	protein-coding
Merged-chr12-65191020-1	chr12	65190970	65191070	+	0	ZNF217_MCF7_no_dups.txt	Intergenic	Intergenic	-27332	NM_015279	23329	Hs.192492	NM_015279	ENSG00000111490	TBC1D30	-	TBC1 domain family, member 30	protein-coding
Merged-chr9-97685310-1	chr9	97685260	97685360	+	0	ZNF217_MCF7_no_dups.txt	intron (NM_032823, intron 5 of 14)	intron (NM_032823, intron 5 of 14)	113066	NR_031755	100313780		NR_031755		MIR2278	-	microRNA 2278	miscRNA
Merged-chr6-151203180-1	chr6	151203130	151203230	+	0	ZNF217_MCF7_no_dups.txt	intron (NM_015440, intron 4 of 27)	intron (NM_015440, intron 4 of 27)	15711	NM_001242768	25902	Hs.591343	NM_001242767	ENSG00000120254	MTHFD1L	FTHFSDC1|MTC1THFS|dJ292B18.2	methylenetetrahydrofolate dehydrogenase (NADP+ dependent) 1-like	protein-coding
Merged-chr1-3625650-1	chr1	3625600	3625700	+	0	ZNF217_MCF7_no_dups.txt	intron (NM_001204191, intron 2 of 9)	intron (NM_001204191, intron 2 of 9)	11040	NM_001204192	7161	Hs.192132	NM_001126240	ENSG00000078900	TP73	P73	tumor protein p73	protein-coding
Merged-chr16-4993470-1	chr16	4993420	4993520	+	0	ZNF217_MCF7_no_dups.txt	Intergenic	Intergenic	-6334	NM_002705	5493	Hs.192233	NM_002705	ENSG00000118898	PPL	-	periplakin	protein-coding
Merged-chr3-194275365-1	chr3	194275315	194275415	+	0	ZNF217_MCF7_no_dups.txt	Intergenic	Intergenic	-29632	NR_047574	100507297	Hs.586059	NR_047573		TMEM44-AS1	-	TMEM44 antisense RNA 1	miscRNA
Merged-chr6-143144445-1	chr6	143144395	143144495	+	0	ZNF217_MCF7_no_dups.txt	intron (NM_006734, intron 2 of 9)	Zaphod|DNA|hAT-Tip100	121893	NM_006734	3097	Hs.510172	NM_006734	ENSG00000010818	HIVEP2	HIV-EP2|MBP-2|MIBP1|SHN2|ZAS2|ZNF40B	human immunodeficiency virus type I enhancer binding protein 2	protein-coding
Merged-chr12-62997675-1	chr12	62997625	62997725	+	0	ZNF217_MCF7_no_dups.txt	promoter-TSS (NM_175895)	promoter-TSS (NM_175895)	209	NR_029661	406891		NR_029661		MIRLET7I	LET7I|MIRNLET7I|hsa-let-7i	microRNA let-7i	miscRNA
Merged-chr13-45306765-1	chr13	45306715	45306815	+	0	ZNF217_MCF7_no_dups.txt	Intergenic	Intergenic	77001	NR_038433	144817	Hs.585616	NR_038433		LINC00330	NCRNA00330	long intergenic non-protein coding RNA 330	miscRNA
Merged-chr16-4310565-1	chr16	4310515	4310615	+	0	ZNF217_MCF7_no_dups.txt	exon (NM_003223, exon 5 of 7)	exon (NM_003223, exon 5 of 7)	-6775	NR_039999	100507501	Hs.632979	NR_039999		LOC100507501	-	uncharacterized LOC100507501	miscRNA
Merged-chr10-437520-1	chr10	437470	437570	+	0	ZNF217_MCF7_no_dups.txt	intron (NM_014974, intron 10 of 36)	intron (NM_014974, intron 10 of 36)	211586	NM_001202468	10771	Hs.740145	NM_001202464	ENSG00000015171	ZMYND11	BRAM1|BS69	zinc finger, MYND-type containing 11	protein-coding
Merged-chr12-53339535-1	chr12	53339485	53339585	+	0	ZNF217_MCF7_no_dups.txt	intron (NM_001256293, intron 1 of 8)	intron (NM_001256293, intron 1 of 8)	-3120	NM_199187	3875	Hs.406013	NM_000224	ENSG00000111057	KRT18	CYK18|K18	keratin 18	protein-coding
Merged-chr1-31296915-1	chr1	31296865	31296965	+	0	ZNF217_MCF7_no_dups.txt	Intergenic	Intergenic	-66232	NM_006762	7805	Hs.371021	NM_006762	ENSG00000162511	LAPTM5	CLAST6	lysosomal protein transmembrane 5	protein-coding
Merged-chr3-134083200-1	chr3	134083150	134083250	+	0	ZNF217_MCF7_no_dups.txt	intron (NM_016201, intron 5 of 9)	CpG	10206	NM_016201	51421	Hs.713601	NM_016201	ENSG00000114019	AMOTL2	LCCP	angiomotin like 2	protein-coding
Merged-chr9-101535420-1	chr9	101535370	101535470	+	0	ZNF217_MCF7_no_dups.txt	intron (NM_173551, intron 9 of 14)	intron (NM_173551, intron 9 of 14)	23374	NM_173551	203286	Hs.406890	NM_173551	ENSG00000165138	ANKS6	ANKRD14|SAMD6	ankyrin repeat and sterile alpha motif domain containing 6	protein-coding
Merged-chr5-13501425-1	chr5	13501375	13501475	+	0	ZNF217_MCF7_no_dups.txt	Intergenic	MSTD-int|LTR|ERVL-MaLR	443164	NM_001369	1767	Hs.212360	NM_001369	ENSG00000039139	DNAH5	CILD3|DNAHC5|HL1|KTGNR|PCD	dynein, axonemal, heavy chain 5	protein-coding
Merged-chr16-85027905-1	chr16	85027855	85027955	+	0	ZNF217_MCF7_no_dups.txt	intron (NM_017740, intron 2 of 7)	intron (NM_017740, intron 2 of 7)	17236	NM_017740	55625	Hs.723447	NM_001145548	ENSG00000153786	ZDHHC7	DHHC7|SERZ-B|SERZ1|ZNF370	zinc finger, DHHC-type containing 7	protein-coding
Merged-chr16-21610695-1	chr16	21610645	21610745	+	0	ZNF217_MCF7_no_dups.txt	promoter-TSS (NM_016025)	promoter-TSS (NM_016025)	-161	NM_001077180	51108	Hs.279583	NM_001077180	ENSG00000197006	METTL9	DREV|DREV1|PAP1	methyltransferase like 9	protein-coding
Merged-chr15-61210920-1	chr15	61210870	61210970	+	0	ZNF217_MCF7_no_dups.txt	intron (NM_134261, intron 1 of 10)	intron (NM_134261, intron 1 of 10)	-291191	NM_134260	6095	Hs.655155	NM_002943	ENSG00000069667	RORA	NR1F1|ROR1|ROR2|ROR3|RZR-ALPHA|RZRA	RAR-related orphan receptor A	protein-coding
Merged-chr1-33445020-1	chr1	33444970	33445070	+	0	ZNF217_MCF7_no_dups.txt	Intergenic	Intergenic	-14734	NM_001127361	127544	Hs.591504	NM_001127361	ENSG00000116514	RNF19B	IBRDC3|NKLAM	ring finger protein 19B	protein-coding
Merged-chr5-110848290-1	chr5	110848240	110848340	+	0	ZNF217_MCF7_no_dups.txt	promoter-TSS (NM_139164)	promoter-TSS (NM_139164)	-133	NM_139164	134429	Hs.93842	NM_139164	ENSG00000164211	STARD4	-	StAR-related lipid transfer (START) domain containing 4	protein-coding
Merged-chr8-102539385-1	chr8	102539335	102539435	+	0	ZNF217_MCF7_no_dups.txt	intron (NM_024915, intron 1 of 15)	Charlie1a|DNA|hAT-Charlie	34717	NM_024915	79977	Hs.661088	NM_024915	ENSG00000083307	GRHL2	BOM|DFNA28|TFCP2L3	grainyhead-like 2 (Drosophila)	protein-coding
Merged-chr18-11307840-1	chr18	11307790	11307890	+	0	ZNF217_MCF7_no_dups.txt	Intergenic	Intergenic	-159079	NM_022068	63895	Hs.436902	NM_022068	ENSG00000154864	PIEZO2	C18orf30|C18orf58|FAM38B|FAM38B2|HsT748|HsT771	piezo-type mechanosensitive ion channel component 2	protein-coding
Merged-chr2-58273770-1	chr2	58273720	58273820	+	0	ZNF217_MCF7_no_dups.txt	promoter-TSS (NM_001130483)	promoter-TSS (NM_001130483)	-7	NR_049781	7444	Hs.631890	NM_001130480	ENSG00000028116	VRK2	-	vaccinia related kinase 2	protein-coding
Merged-chr14-103393800-1	chr14	103393750	103393850	+	0	ZNF217_MCF7_no_dups.txt	intron (NM_030943, intron 3 of 11)	intron (NM_030943, intron 3 of 11)	4807	NM_030943	81693	Hs.534494	NM_030943	ENSG00000166126	AMN	PRO1028	amnionless homolog (mouse)	protein-coding
Merged-chr8-91926540-1	chr8	91926490	91926590	+	0	ZNF217_MCF7_no_dups.txt	intron (NM_022351, intron 5 of 12)	L2b|LINE|L2	70945	NM_001190972	100127983	Hs.733266	NM_001190972	ENSG00000253250	LOC100127983	-	uncharacterized LOC100127983	protein-coding
Merged-chr13-28016430-1	chr13	28016380	28016480	+	0	ZNF217_MCF7_no_dups.txt	intron (NM_001166263, intron 2 of 5)	L2a|LINE|L2	7896	NM_001166262	219402	Hs.534582	NM_001166261	ENSG00000122033	MTIF3	IF3mt	mitochondrial translational initiation factor 3	protein-coding
Merged-chr8-94678695-1	chr8	94678645	94678745	+	0	ZNF217_MCF7_no_dups.txt	intron (NR_033858, intron 3 of 10)	intron (NR_033858, intron 3 of 10)	33966	NR_033858	642924	Hs.434882	NR_033858		LINC00535	-	long intergenic non-protein coding RNA 535	miscRNA
Merged-chr3-150321300-1	chr3	150321250	150321350	+	0	ZNF217_MCF7_no_dups.txt	intron (NM_016275, intron 1 of 5)	CpG	234	NM_016275	51714	Hs.369052	NM_016275	ENSG00000198843	SELT	-	selenoprotein T	protein-coding
Merged-chr13-32519850-1	chr13	32519800	32519900	+	0	ZNF217_MCF7_no_dups.txt	intron (NR_027062, intron 1 of 3)	intron (NR_027062, intron 1 of 3)	-85587	NM_023037	10129	Hs.718654	NM_023037	ENSG00000073910	FRY	13CDNA73|214K23.2|C13orf14|CG003|bA207N4.2|bA37E23.1	furry homolog (Drosophila)	protein-coding
Merged-chr21-41757150-1	chr21	41757100	41757200	+	0	ZNF217_MCF7_no_dups.txt	non-coding (NR_038896, exon 3 of 3)	non-coding (NR_038896, exon 3 of 3)	2139	NR_038899	100506492	Hs.667053	NR_038896		DSCAM-AS1	M41	DSCAM antisense RNA 1	miscRNA
Merged-chr16-73210635-1	chr16	73210585	73210685	+	0	ZNF217_MCF7_no_dups.txt	Intergenic	Intergenic	84387	NR_027756	283902	Hs.382776	NM_001101347		HTA	-	uncharacterized LOC283902	miscRNA
Merged-chr3-192289230-1	chr3	192289180	192289280	+	0	ZNF217_MCF7_no_dups.txt	intron (NM_004113, intron 2 of 5)	intron (NM_004113, intron 2 of 5)	156158	NM_004113	2257	Hs.390250	NM_004113	ENSG00000114279	FGF12	FGF12B|FHF1	fibroblast growth factor 12	protein-coding
Merged-chr16-1337865-1	chr16	1337815	1337915	+	0	ZNF217_MCF7_no_dups.txt	Intergenic	MLT1C|LTR|ERVL-MaLR	-21289	NM_194260	7329	Hs.302903	NM_003345	ENSG00000103275	UBE2I	C358B7.1|P18|UBC9	ubiquitin-conjugating enzyme E2I	protein-coding
Merged-chr6-128832945-1	chr6	128832895	128832995	+	0	ZNF217_MCF7_no_dups.txt	intron (NM_002844, intron 1 of 29)	MIRb|SINE|MIR	8874	NM_002844	5796	Hs.155919	NM_001135648	ENSG00000152894	PTPRK	R-PTP-kappa	protein tyrosine phosphatase, receptor type, K	protein-coding
Merged-chr11-12709515-1	chr11	12709465	12709565	+	0	ZNF217_MCF7_no_dups.txt	intron (NM_021961, intron 2 of 12)	intron (NM_021961, intron 2 of 12)	13546	NM_021961	7003	Hs.655331	NM_021961	ENSG00000187079	TEAD1	AA|NTEF-1|REF1|TCF-13|TCF13|TEAD-1|TEF-1	TEA domain family member 1 (SV40 transcriptional enhancer factor)	protein-coding
Merged-chr8-100371000-1	chr8	100370950	100371050	+	0	ZNF217_MCF7_no_dups.txt	intron (NM_017890, intron 19 of 61)	intron (NM_017890, intron 19 of 61)	177958	NR_030329	693184		NR_030329		MIR599	MIRN599|hsa-mir-599	microRNA 599	miscRNA
Merged-chr11-59323950-1	chr11	59323900	59324000	+	0	ZNF217_MCF7_no_dups.txt	Intergenic	tRNA-Lys-AAA|tRNA|tRNA	38681	NR_036120	100422880		NR_036120		MIR3162	-	microRNA 3162	miscRNA
Merged-chr17-1209900-1	chr17	1209850	1209950	+	0	ZNF217_MCF7_no_dups.txt	Intergenic	Intergenic	26943	NM_172367	286753	Hs.146059	NM_172367	ENSG00000184811	TUSC5	DSPB1|IFITMD3|LOST1	tumor suppressor candidate 5	protein-coding
Merged-chr15-39913620-1	chr15	39913570	39913670	+	0	ZNF217_MCF7_no_dups.txt	intron (NM_152597, intron 10 of 11)	MIR3|SINE|MIR	40340	NM_003246	7057	Hs.164226	NM_003246	ENSG00000137801	THBS1	THBS|THBS-1|TSP|TSP-1|TSP1	thrombospondin 1	protein-coding
Merged-chr16-12707670-1	chr16	12707620	12707720	+	0	ZNF217_MCF7_no_dups.txt	Intergenic	LTR10A|LTR|ERV1	-106508	NR_039869	100616195		NR_039869		MIR4718	-	microRNA 4718	miscRNA
Merged-chr12-53066310-1	chr12	53066260	53066360	+	0	ZNF217_MCF7_no_dups.txt	Intergenic	Intergenic	7881	NM_006121	3848	Hs.80828	NM_006121	ENSG00000167768	KRT1	CK1|EHK|EHK1|EPPK|K1|KRT1A|NEPPK	keratin 1	protein-coding
Merged-chr13-45334140-1	chr13	45334090	45334190	+	0	ZNF217_MCF7_no_dups.txt	Intergenic	Intergenic	49626	NR_038433	144817	Hs.585616	NR_038433		LINC00330	NCRNA00330	long intergenic non-protein coding RNA 330	miscRNA
Merged-chr21-40169670-1	chr21	40169620	40169720	+	0	ZNF217_MCF7_no_dups.txt	Intergenic	MIRc|SINE|MIR	-7561	NM_001256295	2114	Hs.644231	NM_001256295	ENSG00000157557	ETS2	ETS2IT1	v-ets erythroblastosis virus E26 oncogene homolog 2 (avian)	protein-coding
Merged-chr1-159870375-1	chr1	159870325	159870425	+	0	ZNF217_MCF7_no_dups.txt	promoter-TSS (NM_012337)	promoter-TSS (NM_012337)	-469	NM_012337	25790	Hs.647705	NM_012337	ENSG00000213085	CCDC19	NESG1	coiled-coil domain containing 19	protein-coding
Merged-chr2-37815585-1	chr2	37815535	37815635	+	0	ZNF217_MCF7_no_dups.txt	Intergenic	MIR3|SINE|MIR	83757	NM_006449	10602	Hs.369574	NM_001270436	ENSG00000163171	CDC42EP3	BORG2|CEP3|UB1	CDC42 effector protein (Rho GTPase binding) 3	protein-coding
Merged-chr5-102183705-1	chr5	102183655	102183755	+	0	ZNF217_MCF7_no_dups.txt	Intergenic	Intergenic	-17822	NM_138822	5066	Hs.369430	NM_000919	ENSG00000145730	PAM	PAL|PHM	peptidylglycine alpha-amidating monooxygenase	protein-coding
Merged-chr17-73775745-1	chr17	73775695	73775795	+	0	ZNF217_MCF7_no_dups.txt	5' UTR (NM_005324, exon 1 of 4)	5' UTR (NM_005324, exon 1 of 4)	115	NM_005324	3021	Hs.180877	NM_005324	ENSG00000132475	H3F3B	H3.3B	H3 histone, family 3B (H3.3B)	protein-coding
Merged-chr8-91655595-1	chr8	91655545	91655645	+	0	ZNF217_MCF7_no_dups.txt	intron (NM_001008495, intron 1 of 2)	MIR|SINE|MIR	2538	NM_001146273	169200	Hs.737401	NM_001008495	ENSG00000180694	TMEM64	-	transmembrane protein 64	protein-coding
Merged-chr17-63984360-1	chr17	63984310	63984410	+	0	ZNF217_MCF7_no_dups.txt	intron (NM_001199165, intron 17 of 26)	L1M3f|LINE|L1	-161699	NM_001037325	201134	Hs.408676	NM_001037325	ENSG00000154240	CEP112	CCDC46|MACOCO	centrosomal protein 112kDa	protein-coding
Merged-chr6-135592410-1	chr6	135592360	135592460	+	0	ZNF217_MCF7_no_dups.txt	Intergenic	Intergenic	89957	NM_001130172	4602	Hs.606320	NM_001130172	ENSG00000118513	MYB	Cmyb|c-myb|c-myb_CDS|efg	v-myb myeloblastosis viral oncogene homolog (avian)	protein-coding
Merged-chr4-84578625-1	chr4	84578575	84578675	+	0	ZNF217_MCF7_no_dups.txt	Intergenic	LTR67B|LTR|ERVL	121155	NM_032717	84803	Hs.99196	NM_001256421	ENSG00000138678	AGPAT9	AGPAT8|GPAT3|LPAAT-theta|MAG1	1-acylglycerol-3-phosphate O-acyltransferase 9	protein-coding
Merged-chr15-77795850-1	chr15	77795800	77795900	+	0	ZNF217_MCF7_no_dups.txt	Intergenic	Intergenic	82607	NM_018200	10363	Hs.69594	NM_018200	ENSG00000140382	HMG20A	HMGX1|HMGXB1	high mobility group 20A	protein-coding
Merged-chr2-162027570-1	chr2	162027520	162027620	+	0	ZNF217_MCF7_no_dups.txt	intron (NM_001199135, intron 1 of 7)	intron (NM_001199135, intron 1 of 7)	10631	NM_001199135	10010	Hs.132257	NM_004180	ENSG00000136560	TANK	I-TRAF|TRAF2	TRAF family member-associated NFKB activator	protein-coding
Merged-chr8-102138615-1	chr8	102138565	102138665	+	0	ZNF217_MCF7_no_dups.txt	Intergenic	CpG	74333	NR_033962	441374	Hs.652045	NR_033962		FLJ42969	-	uncharacterized LOC441374	miscRNA
Merged-chr8-89341170-1	chr8	89341120	89341220	+	0	ZNF217_MCF7_no_dups.txt	Intergenic	Intergenic	-1453	NM_005941	4325	Hs.546267	NM_005941	ENSG00000156103	MMP16	C8orf57|MMP-X2|MT-MMP2|MT-MMP3|MT3-MMP	matrix metallopeptidase 16 (membrane-inserted)	protein-coding
Merged-chr8-99670635-1	chr8	99670585	99670685	+	0	ZNF217_MCF7_no_dups.txt	intron (NM_001256313, intron 4 of 8)	intron (NM_001256313, intron 4 of 8)	167264	NM_001256313	6788	Hs.492333	NM_001256312	ENSG00000104375	STK3	KRS1|MST2	serine/threonine kinase 3	protein-coding
Merged-chr17-60937065-1	chr17	60937015	60937115	+	0	ZNF217_MCF7_no_dups.txt	intron (NR_036146, intron 3 of 3)	(TG)n|Simple_repeat|Simple_repeat	-51360	NM_152598	162333	Hs.665663	NM_001100875	ENSG00000173838	2014-03-10	MARCH-X|RNF190	membrane-associated ring finger (C3HC4) 10, E3 ubiquitin protein ligase	protein-coding
Merged-chr1-166845615-1	chr1	166845565	166845665	+	0	ZNF217_MCF7_no_dups.txt	promoter-TSS (NM_053053)	promoter-TSS (NM_053053)	39	NM_053053	117143	Hs.435967	NM_053053	ENSG00000152382	TADA1	ADA1|HFI1|RP1-9E21.4|STAF42|TADA1L|hADA1	transcriptional adaptor 1	protein-coding
Merged-chr3-150505785-1	chr3	150505735	150505835	+	0	ZNF217_MCF7_no_dups.txt	Intergenic	Intergenic	-24522	NM_005067	6478	Hs.692394	NM_005067	ENSG00000181788	SIAH2	hSiah2	siah E3 ubiquitin protein ligase 2	protein-coding
Merged-chr2-69844185-1	chr2	69844135	69844235	+	0	ZNF217_MCF7_no_dups.txt	intron (NM_014911, intron 2 of 21)	intron (NM_014911, intron 2 of 21)	26792	NM_014911	22848	Hs.468878	NM_014911	ENSG00000115977	AAK1	-	AP2 associated kinase 1	protein-coding
Merged-chr8-98847720-1	chr8	98847670	98847770	+	0	ZNF217_MCF7_no_dups.txt	intron (NM_018407, intron 6 of 6)	MER119|DNA|hAT-Charlie	-33591	NM_030583	4147	Hs.189445	NM_002380	ENSG00000132561	MATN2	-	matrilin 2	protein-coding
Merged-chr17-65487570-1	chr17	65487520	65487620	+	0	ZNF217_MCF7_no_dups.txt	intron (NM_181671, intron 1 of 9)	intron (NM_181671, intron 1 of 9)	114173	NM_012417	26207	Hs.591185	NM_012417	ENSG00000154217	PITPNC1	M-RDGB-beta|MRDGBbeta|RDGB-BETA|RDGBB|RDGBB1	phosphatidylinositol transfer protein, cytoplasmic 1	protein-coding
Merged-chr2-212113755-1	chr2	212113705	212113805	+	0	ZNF217_MCF7_no_dups.txt	Intergenic	Intergenic	631460	NR_002763	29034	Hs.658398	NR_002763		CPS1-IT1	CPS1-IT|CPS1IT|CPS1IT1|PRO0132	CPS1 intronic transcript 1 (non-protein coding)	miscRNA
Merged-chr5-18873690-1	chr5	18873640	18873740	+	0	ZNF217_MCF7_no_dups.txt	Intergenic	MER89-int|LTR|ERV1	1114663	NM_004934	1016	Hs.317632	NM_001167667	ENSG00000145526	CDH18	CDH14|CDH14L|CDH24	cadherin 18, type 2	protein-coding
Merged-chr17-81066945-1	chr17	81066895	81066995	+	0	ZNF217_MCF7_no_dups.txt	Intergenic	Intergenic	29378	NM_001004431	284207	Hs.378821	NM_001004431	ENSG00000176845	METRNL	-	meteorin, glial cell differentiation regulator-like	protein-coding
Merged-chr8-126602550-1	chr8	126602500	126602600	+	0	ZNF217_MCF7_no_dups.txt	Intergenic	Intergenic	159987	NM_025195	10221	Hs.444947	NM_025195	ENSG00000173334	TRIB1	C8FW|GIG2|SKIP1|TRB1	tribbles homolog 1 (Drosophila)	protein-coding
Merged-chr3-120158175-1	chr3	120158125	120158225	+	0	ZNF217_MCF7_no_dups.txt	intron (NM_007085, intron 2 of 10)	intron (NM_007085, intron 2 of 10)	11743	NM_007085	11167	Hs.269512	NM_007085	ENSG00000163430	FSTL1	FRP|FSL1	follistatin-like 1	protein-coding
Merged-chr1-8130570-1	chr1	8130520	8130620	+	0	ZNF217_MCF7_no_dups.txt	Intergenic	Intergenic	-44177	NM_018948	54206	Hs.605445	NM_018948	ENSG00000116285	ERRFI1	GENE-33|MIG-6|MIG6|RALT	ERBB receptor feedback inhibitor 1	protein-coding
Merged-chr7-155238480-1	chr7	155238430	155238530	+	0	ZNF217_MCF7_no_dups.txt	Intergenic	Intergenic	-12344	NM_001427	2020	Hs.134989	NM_001427	ENSG00000164778	EN2	-	engrailed homeobox 2	protein-coding
Merged-chr15-77789295-1	chr15	77789245	77789345	+	0	ZNF217_MCF7_no_dups.txt	Intergenic	Intergenic	76052	NM_018200	10363	Hs.69594	NM_018200	ENSG00000140382	HMG20A	HMGX1|HMGXB1	high mobility group 20A	protein-coding
Merged-chr7-127039350-1	chr7	127039300	127039400	+	0	ZNF217_MCF7_no_dups.txt	Intergenic	L2b|LINE|L2	-6583	NM_176814	168850	Hs.159006	NM_176814	ENSG00000048405	ZNF800	-	zinc finger protein 800	protein-coding
Merged-chr21-22436355-1	chr21	22436305	22436405	+	0	ZNF217_MCF7_no_dups.txt	intron (NM_004540, intron 1 of 17)	L2c|LINE|L2	65722	NM_004540	4685	Hs.473450	NM_004540	ENSG00000154654	NCAM2	NCAM21	neural cell adhesion molecule 2	protein-coding
Merged-chr3-42171240-1	chr3	42171190	42171290	+	0	ZNF217_MCF7_no_dups.txt	intron (NM_001265608, intron 2 of 13)	MIR|SINE|MIR	-19487	NM_001265610	22906	Hs.535711	NM_001042646	ENSG00000182606	TRAK1	MILT1|OIP106	trafficking protein, kinesin binding 1	protein-coding
Merged-chr12-133101015-1	chr12	133100965	133101065	+	0	ZNF217_MCF7_no_dups.txt	intron (NM_001142641, intron 2 of 16)	intron (NM_001142641, intron 2 of 16)	33858	NM_001142641	57666	Hs.656668	XM_003403652	ENSG00000112787	FBRSL1	-	fibrosin-like 1	protein-coding
Merged-chr15-67439550-1	chr15	67439500	67439600	+	0	ZNF217_MCF7_no_dups.txt	intron (NM_001145103, intron 1 of 8)	intron (NM_001145103, intron 1 of 8)	9191	NM_001145103	4088	Hs.727986	NM_001145102	ENSG00000166949	SMAD3	HSPC193|HsT17436|JV15-2|LDS1C|LDS3|MADH3	SMAD family member 3	protein-coding
Merged-chr11-27195735-1	chr11	27195685	27195785	+	0	ZNF217_MCF7_no_dups.txt	Intergenic	Intergenic	133226	NM_003986	8424	Hs.591996	NM_003986	ENSG00000129151	BBOX1	BBH|BBOX|G-BBH|gamma-BBH	butyrobetaine (gamma), 2-oxoglutarate dioxygenase (gamma-butyrobetaine hydroxylase) 1	protein-coding
Merged-chr8-126442530-1	chr8	126442480	126442580	+	0	ZNF217_MCF7_no_dups.txt	promoter-TSS (NM_025195)	promoter-TSS (NM_025195)	-33	NM_025195	10221	Hs.444947	NM_025195	ENSG00000173334	TRIB1	C8FW|GIG2|SKIP1|TRB1	tribbles homolog 1 (Drosophila)	protein-coding
Merged-chr1-163291590-1	chr1	163291540	163291640	+	0	ZNF217_MCF7_no_dups.txt	promoter-TSS (NM_001254748)	promoter-TSS (NM_001254748)	-9	NM_001254748	8490	Hs.677623	NM_001195303	ENSG00000143248	RGS5	MST092|MST106|MST129|MSTP032|MSTP092|MSTP106|MSTP129	regulator of G-protein signaling 5	protein-coding
Merged-chr12-79814220-1	chr12	79814170	79814270	+	0	ZNF217_MCF7_no_dups.txt	intron (NM_001135805, intron 10 of 11)	intron (NM_001135805, intron 10 of 11)	1183	NR_031700	100302136		NR_031700		MIR1252	MIRN1252|hsa-mir-1252	microRNA 1252	miscRNA
Merged-chr1-217891305-1	chr1	217891255	217891355	+	0	ZNF217_MCF7_no_dups.txt	intron (NM_138796, intron 5 of 10)	intron (NM_138796, intron 5 of 10)	86610	NM_138796	128153	Hs.171130	NM_138796	ENSG00000162814	SPATA17	IQCH|MSRG-11|MSRG11|RP11-144C20.1	spermatogenesis associated 17	protein-coding
Merged-chr6-157542450-1	chr6	157542400	157542500	+	0	ZNF217_MCF7_no_dups.txt	Intergenic	L1MC4a|LINE|L1	202803	NM_018452	729515	Hs.157212	NM_018452	ENSG00000215712	TMEM242	BM033|C6orf35	transmembrane protein 242	protein-coding
Merged-chr8-91704570-1	chr8	91704520	91704620	+	0	ZNF217_MCF7_no_dups.txt	Intergenic	Intergenic	-46437	NM_001008495	169200	Hs.737401	NM_001008495	ENSG00000180694	TMEM64	-	transmembrane protein 64	protein-coding
Merged-chr8-98553285-1	chr8	98553235	98553335	+	0	ZNF217_MCF7_no_dups.txt	Intergenic	MLT1L|LTR|ERVL-MaLR	-103122	NM_178812	92140	Hs.377155	NM_178812	ENSG00000147649	MTDH	3D3|AEG-1|AEG1|LYRIC|LYRIC/3D3	metadherin	protein-coding
Merged-chr7-100026330-1	chr7	100026280	100026380	+	0	ZNF217_MCF7_no_dups.txt	promoter-TSS (NM_001194992)	promoter-TSS (NM_001194992)	-83	NM_001194992	56257	Hs.178011	NM_001194990	ENSG00000146834	MEPCE	BCDIN3	methylphosphate capping enzyme	protein-coding
Merged-chr1-202349115-1	chr1	202349065	202349165	+	0	ZNF217_MCF7_no_dups.txt	intron (NM_001167857, intron 1 of 9)	intron (NM_001167857, intron 1 of 9)	31285	NM_001167858	4660	Hs.444403	NM_001167857	ENSG00000077157	PPP1R12B	MYPT2|PP1bp55	protein phosphatase 1, regulatory subunit 12B	protein-coding
Merged-chr8-104222715-1	chr8	104222665	104222765	+	0	ZNF217_MCF7_no_dups.txt	intron (NM_001024372, intron 1 of 1)	intron (NM_001024372, intron 1 of 1)	-38347	NR_034092	100499183	Hs.733366	NR_034092		LOC100499183	-	uncharacterized LOC100499183	miscRNA
Merged-chr5-133589685-1	chr5	133589635	133589735	+	0	ZNF217_MCF7_no_dups.txt	Intergenic	L2|LINE|L2	-27735	NM_002715	5515	Hs.105818	NM_002715	ENSG00000113575	PPP2CA	PP2Ac|PP2CA|PP2Calpha|RP-C	protein phosphatase 2, catalytic subunit, alpha isozyme	protein-coding
Merged-chr1-108282165-1	chr1	108282115	108282215	+	0	ZNF217_MCF7_no_dups.txt	intron (NM_006113, intron 15 of 26)	intron (NM_006113, intron 15 of 26)	-51039	NM_001079874	10451	Hs.267659	NM_001079874	ENSG00000134215	VAV3	-	vav 3 guanine nucleotide exchange factor	protein-coding
Merged-chr16-84153360-1	chr16	84153310	84153410	+	0	ZNF217_MCF7_no_dups.txt	Intergenic	Intergenic	-2843	NM_003791	8720	Hs.75890	NM_003791	ENSG00000140943	MBTPS1	PCSK8|S1P|SKI-1	membrane-bound transcription factor peptidase, site 1	protein-coding
Merged-chr15-53973450-1	chr15	53973400	53973500	+	0	ZNF217_MCF7_no_dups.txt	intron (NM_182758, intron 13 of 19)	intron (NM_182758, intron 13 of 19)	78409	NM_182758	256764	Hs.122125	NM_182758	ENSG00000166415	WDR72	AI2A3	WD repeat domain 72	protein-coding
Merged-chr1-118159890-1	chr1	118159840	118159940	+	0	ZNF217_MCF7_no_dups.txt	intron (NM_017709, intron 1 of 1)	intron (NM_017709, intron 1 of 1)	11286	NM_017709	54855	Hs.356216	NM_017709	ENSG00000183508	FAM46C	-	family with sequence similarity 46, member C	protein-coding
Merged-chr21-43796535-1	chr21	43796485	43796585	+	0	ZNF217_MCF7_no_dups.txt	intron (NR_046020, intron 11 of 12)	intron (NR_046020, intron 11 of 12)	-9891	NM_003225	7031	Hs.162807	NM_003225	ENSG00000160182	TFF1	BCEI|D21S21|HP1.A|HPS2|pNR-2|pS2	trefoil factor 1	protein-coding
Merged-chr6-166105365-1	chr6	166105315	166105415	+	0	ZNF217_MCF7_no_dups.txt	Intergenic	L2b|LINE|L2	-29777	NR_045597	10846	Hs.348762	NM_001130690	ENSG00000112541	PDE10A	HSPDE10A	phosphodiesterase 10A	protein-coding
Merged-chr15-99526695-1	chr15	99526645	99526745	+	0	ZNF217_MCF7_no_dups.txt	intron (NM_001167902, intron 2 of 4)	intron (NM_001167902, intron 2 of 4)	22190	NM_001102612	145814	Hs.592021	NM_001102612	ENSG00000183571	PGPEP1L	-	pyroglutamyl-peptidase I-like	protein-coding
Merged-chr8-103823430-1	chr8	103823380	103823480	+	0	ZNF217_MCF7_no_dups.txt	Intergenic	Intergenic	52967	NM_148174	51582	Hs.459106	NM_015878	ENSG00000155096	AZIN1	OAZI|OAZIN|ODC1L	antizyme inhibitor 1	protein-coding
Merged-chr16-315930-1	chr16	315880	315980	+	0	ZNF217_MCF7_no_dups.txt	3' UTR (NM_032039, exon 13 of 13)	3' UTR (NM_032039, exon 13 of 13)	9984	NM_183337	8786	Hs.65756	NM_003834	ENSG00000076344	RGS11	RS11	regulator of G-protein signaling 11	protein-coding
Merged-chr9-139621380-1	chr9	139621330	139621430	+	0	ZNF217_MCF7_no_dups.txt	promoter-TSS (NR_002975)	promoter-TSS (NR_002975)	-49	NR_002958	677804	Hs.495480	NR_002958		SNORA17	ACA17	small nucleolar RNA, H/ACA box 17	snoRNA
Merged-chr2-88315980-1	chr2	88315930	88316030	+	0	ZNF217_MCF7_no_dups.txt	Intergenic	U2|snRNA|snRNA	-30671	NM_001024457	400966	Hs.728970	NM_001024457	ENSG00000187627	RGPD1	RGP1|RGPD2|RanBP2L2	RANBP2-like and GRIP domain containing 1	protein-coding
Merged-chr1-205719675-1	chr1	205719625	205719725	+	0	ZNF217_MCF7_no_dups.txt	promoter-TSS (NM_022731)	promoter-TSS (NM_022731)	-303	NM_022731	64710	Hs.213061	NM_022731	ENSG00000069275	NUCKS1	NUCKS	nuclear casein kinase and cyclin-dependent kinase substrate 1	protein-coding
Merged-chr2-20691945-1	chr2	20691895	20691995	+	0	ZNF217_MCF7_no_dups.txt	Intergenic	Intergenic	45110	NM_004040	388	Hs.502876	NM_004040	ENSG00000143878	RHOB	ARH6|ARHB|MST081|MSTP081|RHOH6	ras homolog family member B	protein-coding
Merged-chr1-151881720-1	chr1	151881670	151881770	+	0	ZNF217_MCF7_no_dups.txt	intron (NM_053055, intron 1 of 5)	intron (NM_053055, intron 1 of 5)	641	NM_053055	117145	Hs.164070	NM_053055	ENSG00000159445	THEM4	CTMP	thioesterase superfamily member 4	protein-coding
Merged-chr20-1396755-1	chr20	1396705	1396805	+	0	ZNF217_MCF7_no_dups.txt	Intergenic	L2c|LINE|L2	-22939	NM_000801	2280	Hs.731902	NM_000801	ENSG00000088832	FKBP1A	FKBP-12|FKBP-1A|FKBP1|FKBP12|PKC12|PKCI2|PPIASE	FK506 binding protein 1A, 12kDa	protein-coding
Merged-chr7-45132240-1	chr7	45132190	45132290	+	0	ZNF217_MCF7_no_dups.txt	Intergenic	L1MB8|LINE|L1	-3747	NM_001146334	23148	Hs.96633	NM_001146334	ENSG00000136274	NACAD	-	NAC alpha domain containing	protein-coding
Merged-chr20-58460430-1	chr20	58460380	58460480	+	0	ZNF217_MCF7_no_dups.txt	intron (NM_014258, intron 25 of 43)	intron (NM_014258, intron 25 of 43)	46779	NM_014258	10388	Hs.202676	NM_014258	ENSG00000196074	SYCP2	SCP2	synaptonemal complex protein 2	protein-coding
Merged-chr12-106751550-1	chr12	106751500	106751600	+	0	ZNF217_MCF7_no_dups.txt	promoter-TSS (NM_001160708)	promoter-TSS (NM_001160708)	114	NM_018082	55703	Hs.610795	NM_001160708	ENSG00000013503	POLR3B	C128|HLD8|RPC2	polymerase (RNA) III (DNA directed) polypeptide B	protein-coding
Merged-chr7-101546400-1	chr7	101546350	101546450	+	0	ZNF217_MCF7_no_dups.txt	intron (NM_181552, intron 1 of 23)	MIR3|SINE|MIR	85518	NM_181552	1523	Hs.191482	NM_001202543	ENSG00000257923	CUX1	CASP|CDP|CDP/Cut|CDP1|COY1|CUTL1|CUX|Clox|Cux/CDP|GOLIM6|Nbla10317|p100|p110|p200|p75	cut-like homeobox 1	protein-coding
Merged-chr15-51675210-1	chr15	51675160	51675260	+	0	ZNF217_MCF7_no_dups.txt	intron (NM_181789, intron 2 of 9)	intron (NM_181789, intron 2 of 9)	41497	NM_181789	342035	Hs.526441	NM_181789	ENSG00000186417	GLDN	CLOM|COLM|CRG-L2|CRGL2|UNC-112	gliomedin	protein-coding
Merged-chr8-90999480-1	chr8	90999430	90999530	+	0	ZNF217_MCF7_no_dups.txt	Intergenic	ERV3-16A3_I-int|LTR|ERVL	-2581	NM_002485	4683	Hs.492208	NM_002485	ENSG00000104320	NBN	AT-V1|AT-V2|ATV|NBS|NBS1|P95	nibrin	protein-coding
Merged-chr8-91563405-1	chr8	91563355	91563455	+	0	ZNF217_MCF7_no_dups.txt	Intergenic	Intergenic	94728	NM_001146273	169200	Hs.737401	NM_001008495	ENSG00000180694	TMEM64	-	transmembrane protein 64	protein-coding
Merged-chr15-52628865-1	chr15	52628815	52628915	+	0	ZNF217_MCF7_no_dups.txt	intron (NM_000259, intron 32 of 40)	intron (NM_000259, intron 32 of 40)	-40870	NM_018728	55930	Hs.487036	NM_018728	ENSG00000128833	MYO5C	-	myosin VC	protein-coding
Merged-chr1-109818180-1	chr1	109818130	109818230	+	0	ZNF217_MCF7_no_dups.txt	3' UTR (NM_001408, exon 34 of 34)	3' UTR (NM_001408, exon 34 of 34)	7610	NM_032636	84722	Hs.405925	NM_001005290	ENSG00000134222	PSRC1	DDA3|FP3214	proline/serine-rich coiled-coil 1	protein-coding
Merged-chr9-108059295-1	chr9	108059245	108059345	+	0	ZNF217_MCF7_no_dups.txt	intron (NM_080546, intron 1 of 15)	MIR3|SINE|MIR	52366	NM_080546	23446	Hs.573495	NM_022109	ENSG00000070214	SLC44A1	CD92|CDW92|CHTL1|CTL1|RP11-287A8.1	solute carrier family 44, member 1	protein-coding
Merged-chrX-118535640-1	chrX	118535590	118535690	+	0	ZNF217_MCF7_no_dups.txt	intron (NM_145305, intron 1 of 4)	intron (NM_145305, intron 1 of 4)	2382	NM_145305	203427	Hs.496658	NM_145305	ENSG00000077713	SLC25A43	-	solute carrier family 25, member 43	protein-coding
Merged-chr4-140910600-1	chr4	140910550	140910650	+	0	ZNF217_MCF7_no_dups.txt	intron (NM_018717, intron 1 of 5)	intron (NM_018717, intron 1 of 5)	164633	NM_018717	55534	Hs.586165	NM_018717	ENSG00000196782	MAML3	CAGH3|ERDA3|GDN|MAM-2|MAM2|TNRC3	mastermind-like 3 (Drosophila)	protein-coding
Merged-chr3-106227585-1	chr3	106227535	106227635	+	0	ZNF217_MCF7_no_dups.txt	Intergenic	L1MEf|LINE|L1	-639698	NM_170662	868	Hs.430589	NM_170662	ENSG00000114423	CBLB	Cbl-b|RNF56	Cbl proto-oncogene, E3 ubiquitin protein ligase B	protein-coding
[truncated: 4,118 more rows]

[truncated: 10 more sheets: FoxA1_only, ER_only, ZNF217_ER, FoxA1_ER, ZNF217_FoxA1, ER_ZNF_FoxA1, GATA3_only, ZNF217_GATA3, ER_ZNF_GATA3, ER_GATA3]
