# Supplementary material for: Global analysis of ZNF217 chromatin occupancy in the breast cancer cell genome reveals an association with ERalpha
Source: BMC Genomics. 2014 Jun 24;15(1):520. doi: 10.1186/1471-2164-15-520 (PMC4082627; doi:10.1186/1471-2164-15-520)
Supplement: Supplementary file 10 — Additional file 10: Table S5: Differentially expressed genes from RNA-seq. List of the 3,402 differentially expressed genes; 1,615 genes were up-regulated and 1,787 were down-regulated genes in the ZNF217 knockdown sample, as compared to the control siRNA-treated sample (at 1.25 -fold change cutoff and criteria representing statistical significance, false discovery rate (FDR) < 0.0001. (XLS 992 KB) [file 12864_2014_6197_MOESM10_ESM.xls]

## Sheet: Sheet1
Supplemental Table 5
Genes differentially expressed in MCF7 cells treated with siZNF217
test_id	gene_id	gene	locus	siSCRAM	siZNF	status	value_1	value_2	log2(fold_change)	test_stat	p_value	q_value	significant
XLOC_005661	XLOC_005661	A2ML1	chr12:8975149-9029381	sample1	sample2	OK	0.33447	1.20105	1.84434	-4.98336	6.25e-07	1.11e-05	yes
XLOC_006247	XLOC_006247	A2MP1,LINC00987	chr12:9381128-9426947	sample1	sample2	OK	3.86004	8.96391	1.21551	-5.68384	1.32e-08	3.5e-07	yes
XLOC_018050	XLOC_018050	A4GALT	chr22:43088041-43116876	sample1	sample2	OK	8.9392	6.0066	-0.573596	3.67431	0.000238497	0.00207594	yes
XLOC_004467	XLOC_004467	AAMDC	chr11:77532171-77583398	sample1	sample2	OK	13.5879	22.0775	0.700257	-2.59928	0.00934194	0.0435888	yes
XLOC_011922	XLOC_011922	ABCA10,ABCA5	chr17:67144147-67324947	sample1	sample2	OK	4.34983	5.64109	0.375016	-3.12427	0.00178244	0.0112694	yes
XLOC_015892	XLOC_015892	ABCA12	chr2:215796265-216003334	sample1	sample2	OK	9.69336	20.7287	1.09656	-13.7711	0	0	yes
XLOC_010138	XLOC_010138	ABCA3	chr16:2325745-2390747	sample1	sample2	OK	11.3037	8.71876	-0.374604	4.52206	6.12e-06	8.6e-05	yes
XLOC_002271	XLOC_002271	ABCB10	chr1:229652328-229694524	sample1	sample2	OK	7.16383	5.16727	-0.47133	2.78481	0.00535591	0.0278894	yes
XLOC_029389	XLOC_029389	ABCB7	chrX:74273006-74376175	sample1	sample2	OK	4.93719	7.47205	0.597813	-4.15368	3.27e-05	0.000378131	yes
XLOC_006738	XLOC_006738	ABCB9	chr12:123405497-123451056	sample1	sample2	OK	6.5993	4.35912	-0.598277	2.70641	0.00680147	0.0337874	yes
XLOC_003167	XLOC_003167	ABCC2	chr10:101542423-101612408	sample1	sample2	OK	0.698159	3.11854	2.15924	-6.21719	5.06e-10	1.78e-08	yes
XLOC_019391	XLOC_019391	ABCC5	chr3:183637723-183735731	sample1	sample2	OK	12.8717	31.3448	1.28402	-11.9119	0	0	yes
XLOC_017289	XLOC_017289	ABCG1	chr21:43619798-43717897	sample1	sample2	OK	5.52978	3.39935	-0.701963	3.9469	7.92e-05	0.000810424	yes
XLOC_011562	XLOC_011562	ABHD15	chr17:27887688-27900175	sample1	sample2	OK	7.88487	5.13088	-0.61988	4.77584	1.79e-06	2.87e-05	yes
XLOC_016732	XLOC_016732	ABHD16B,TPD52L2	chr20:62492565-62522898	sample1	sample2	OK	122.464	84.6891	-0.532109	4.77363	1.81e-06	2.89e-05	yes
XLOC_007655	XLOC_007655	ABHD4	chr14:23067146-23081265	sample1	sample2	OK	6.55901	11.0266	0.749435	-4.44779	8.68e-06	0.000118118	yes
XLOC_003695	XLOC_003695	ABLIM1	chr10:116190868-116444414	sample1	sample2	OK	3.41163	6.92252	1.02083	-8.73435	0	0	yes
XLOC_021332	XLOC_021332	ABLIM3	chr5:148521053-148639999	sample1	sample2	OK	3.9498	7.53784	0.932373	-5.80147	6.57e-09	1.86e-07	yes
XLOC_018594	XLOC_018594	ABTB1	chr3:127391780-127399769	sample1	sample2	OK	2.17969	3.54947	0.703483	-3.30864	0.000937503	0.00656878	yes
XLOC_000474	XLOC_000474	ACADM	chr1:76190042-76229365	sample1	sample2	OK	10.5967	15.1461	0.515339	-3.8943	9.85e-05	0.000980011	yes
XLOC_010768	XLOC_010768	ACADVL	chr17:7093209-7137863	sample1	sample2	OK	96.0211	127.152	0.405127	-3.86773	0.000109851	0.00107781	yes
XLOC_001226	XLOC_001226	ACAP3	chr1:1227763-1243276	sample1	sample2	OK	14.7123	11.4543	-0.361135	3.12426	0.00178252	0.0112694	yes
XLOC_022819	XLOC_022819	ACAT2	chr6:160181290-160210756	sample1	sample2	OK	52.2617	39.0371	-0.420908	2.8181	0.00483081	0.0256715	yes
XLOC_004155	XLOC_004155	ACCS	chr11:44087728-44105699	sample1	sample2	OK	4.79855	7.49522	0.643374	-2.66485	0.00770229	0.0373493	yes
XLOC_010410	XLOC_010410	ACD	chr16:67679029-67694718	sample1	sample2	OK	15.1611	9.87095	-0.619114	5.46205	4.71e-08	1.1e-06	yes
XLOC_027461	XLOC_027461	ACER2	chr9:19408924-19455163	sample1	sample2	OK	3.33054	5.1711	0.634717	-3.48008	0.000501263	0.00390935	yes
XLOC_018315	XLOC_018315	ACKR2	chr3:42850963-42908775	sample1	sample2	OK	0.449891	0.965051	1.10103	-3.16122	0.0015711	0.010119	yes
XLOC_015231	XLOC_015231	ACKR3	chr2:237478379-237490994	sample1	sample2	OK	27.0013	14.9937	-0.848675	10.0383	0	0	yes
XLOC_011709	XLOC_011709	ACLY	chr17:40023170-40075281	sample1	sample2	OK	59.4226	43.058	-0.46473	5.07954	3.78e-07	7.16e-06	yes
XLOC_027474	XLOC_027474	ACO1	chr9:32384600-32450894	sample1	sample2	OK	11.9992	9.58024	-0.324803	3.72768	0.000193249	0.00174062	yes
XLOC_029233	XLOC_029233	ACOT9	chrX:23721703-23761407	sample1	sample2	OK	12.8893	18.4955	0.521003	-3.3165	0.000911522	0.00642006	yes
XLOC_019083	XLOC_019083	ACOX2	chr3:58490862-58522929	sample1	sample2	OK	2.01883	0.794447	-1.3455	4.86852	1.12e-06	1.9e-05	yes
XLOC_001821	XLOC_001821	ACP6	chr1:147119167-147143249	sample1	sample2	OK	10.3854	15.7398	0.599855	-5.41467	6.14e-08	1.39e-06	yes
XLOC_018655	XLOC_018655	ACPL2	chr3:140950681-141013486	sample1	sample2	OK	2.76401	1.22761	-1.17091	3.68323	0.000230297	0.00201478	yes
XLOC_018620	XLOC_018620	ACPP	chr3:132036210-132087224	sample1	sample2	OK	2.3153	6.46471	1.48139	-5.46055	4.75e-08	1.11e-06	yes
XLOC_009340	XLOC_009340	ACSBG1	chr15:78463186-78527049	sample1	sample2	OK	0.255242	0.787261	1.62498	-3.80804	0.000140074	0.00132814	yes
XLOC_000558	XLOC_000558	ACTG1P4	chr1:104068306-104122156	sample1	sample2	OK	2.49753	3.51584	0.493372	-2.5637	0.0103562	0.0473395	yes
XLOC_000143	XLOC_000143	ACTL8	chr1:18081807-18153558	sample1	sample2	OK	1.01256	0.362445	-1.48217	3.1684	0.00153278	0.00990593	yes
XLOC_015590	XLOC_015590	ACTR1B	chr2:98272401-98280561	sample1	sample2	OK	30.6287	43.8153	0.516551	-5.49555	3.89e-08	9.29e-07	yes
XLOC_016582	XLOC_016582	ACTR5	chr20:37377096-37408382	sample1	sample2	OK	6.39308	4.19259	-0.608672	3.00005	0.00269938	0.0159606	yes
XLOC_026891	XLOC_026891	ADAM2	chr8:39601254-39695808	sample1	sample2	OK	0.478778	0.103929	-2.20377	2.88729	0.00388578	0.0214832	yes
XLOC_021609	XLOC_021609	ADAMTS6	chr5:64444562-64777704	sample1	sample2	OK	0.228469	0.525344	1.20127	-2.583	0.00979443	0.0452531	yes
XLOC_025475	XLOC_025475	ADAP1	chr7:937521-994289	sample1	sample2	OK	14.6211	9.4622	-0.627804	5.11995	3.06e-07	5.91e-06	yes
XLOC_017322	XLOC_017322	ADARB1	chr21:46494492-46646478	sample1	sample2	OK	11.0493	6.61219	-0.740749	5.26951	1.37e-07	2.87e-06	yes
XLOC_015339	XLOC_015339	ADCY3	chr2:25013135-25142932	sample1	sample2	OK	13.8366	8.61398	-0.683741	4.9943	5.91e-07	1.06e-05	yes
XLOC_019206	XLOC_019206	ADCY5	chr3:123001142-123168620	sample1	sample2	OK	7.67331	3.20385	-1.26004	8.00731	1.11e-15	9.04e-14	yes
XLOC_009859	XLOC_009859	ADCY7	chr16:50321822-50402875	sample1	sample2	OK	0.780877	0.449267	-0.797523	2.72512	0.00642777	0.0323133	yes
XLOC_010169	XLOC_010169	ADCY9	chr16:4003459-4166186	sample1	sample2	OK	8.87796	5.66403	-0.648401	4.51853	6.23e-06	8.74e-05	yes
XLOC_003216	XLOC_003216	ADD3	chr10:111705316-111895323	sample1	sample2	OK	4.32533	9.38374	1.11735	-7.9482	2e-15	1.56e-13	yes
XLOC_015283	XLOC_015283	ADI1	chr2:3501689-3523350	sample1	sample2	OK	90.8667	68.8659	-0.399962	5.2964	1.18e-07	2.52e-06	yes
XLOC_003050	XLOC_003050	ADK	chr10:75910942-76470108	sample1	sample2	OK	48.198	67.638	0.488862	-5.17058	2.33e-07	4.65e-06	yes
XLOC_017823	XLOC_017823	ADM2	chr22:50919984-50924866	sample1	sample2	OK	1.03228	0.605908	-0.768663	2.61966	0.00880182	0.041634	yes
XLOC_013335	XLOC_013335	ADM5,PRMT1	chr19:50180408-50194247	sample1	sample2	OK	240.739	172.939	-0.477206	4.95578	7.2e-07	1.27e-05	yes
XLOC_003001	XLOC_003001	ADO	chr10:64564515-64568239	sample1	sample2	OK	11.2184	8.27569	-0.43891	5.02603	5.01e-07	9.19e-06	yes
XLOC_018554	XLOC_018554	ADPRH	chr3:119298522-119308792	sample1	sample2	OK	1.17308	3.2547	1.47222	-7.84444	4.44e-15	3.3e-13	yes
XLOC_019807	XLOC_019807	ADRA2C	chr4:3768295-3770253	sample1	sample2	OK	10.7562	3.49978	-1.61983	10.6961	0	0	yes
XLOC_004388	XLOC_004388	ADRBK1	chr11:67033904-67054029	sample1	sample2	OK	48.0713	34.4522	-0.480578	6.251	4.08e-10	1.45e-08	yes
XLOC_005707	XLOC_005707	AEBP2	chr12:19592607-19675173	sample1	sample2	OK	7.23791	5.66046	-0.354655	2.58272	0.00980246	0.0452792	yes
XLOC_020041	XLOC_020041	AFF1	chr4:87856153-88062206	sample1	sample2	OK	4.65518	8.26942	0.828951	-9.18931	0	0	yes
XLOC_015601	XLOC_015601	AFF3	chr2:100163715-100759037	sample1	sample2	OK	0.674561	1.1416	0.759044	-3.44043	0.000580789	0.00441479	yes
XLOC_012480	XLOC_012480	AFG3L2	chr18:12328910-12377294	sample1	sample2	OK	31.7837	24.6416	-0.367195	4.42018	9.86e-06	0.000131241	yes
XLOC_020665	XLOC_020665	AGA	chr4:178351928-178363657	sample1	sample2	OK	7.45783	9.50952	0.350616	-2.83463	0.00458794	0.0245952	yes
XLOC_015229	XLOC_015229	AGAP1	chr2:236402732-237040444	sample1	sample2	OK	6.44468	4.86421	-0.405903	2.71607	0.00660621	0.0330084	yes
XLOC_006511	XLOC_006511	AGAP2	chr12:58117764-58135974	sample1	sample2	OK	2.15796	3.17802	0.558462	-2.86406	0.00418251	0.0228496	yes
XLOC_025444	XLOC_025444	AGAP3	chr7:150783516-150841524	sample1	sample2	OK	38.0339	27.5088	-0.467393	3.85693	0.000114819	0.00111958	yes
XLOC_001320	XLOC_001320	AGMAT	chr1:15853351-15914509	sample1	sample2	OK	3.53374	1.90222	-0.893516	4.79195	1.65e-06	2.68e-05	yes
XLOC_000284	XLOC_000284	AGO4	chr1:36273286-36323490	sample1	sample2	OK	1.43844	2.95793	1.04009	-5.51924	3.4e-08	8.27e-07	yes
XLOC_017301	XLOC_017301	AGPAT3	chr21:45285115-45407475	sample1	sample2	OK	18.2534	14.1341	-0.368989	3.83265	0.000126768	0.00122159	yes
XLOC_026337	XLOC_026337	AGPAT5	chr8:6565877-6619021	sample1	sample2	OK	9.53792	6.32883	-0.591735	7.08058	1.44e-12	7.41e-11	yes
XLOC_025532	XLOC_025532	AGR3	chr7:16899029-16921621	sample1	sample2	OK	58.9421	103.622	0.813961	-7.20769	5.69e-13	3.14e-11	yes
XLOC_002324	XLOC_002324	AHCTF1	chr1:247002401-247095259	sample1	sample2	OK	10.0981	6.73322	-0.584717	5.50415	3.71e-08	8.91e-07	yes
XLOC_015741	XLOC_015741	AHCTF1P1	chr2:162355577-162364413	sample1	sample2	OK	4.95283	3.30433	-0.583894	6.82429	8.84e-12	4.04e-10	yes
XLOC_008409	XLOC_008409	AHNAK2	chr14:105403590-105444694	sample1	sample2	OK	0.393699	0.659561	0.744411	-5.37959	7.47e-08	1.67e-06	yes
XLOC_024942	XLOC_024942	AHR	chr7:17338275-17385775	sample1	sample2	OK	3.16025	4.3535	0.462137	-4.67317	2.97e-06	4.5e-05	yes
XLOC_027788	XLOC_027788	AIF1L	chr9:133971862-133998539	sample1	sample2	OK	55.5836	33.4277	-0.733615	9.3557	0	0	yes
XLOC_022659	XLOC_022659	AIM1	chr6:106808562-107018367	sample1	sample2	OK	12.0935	21.1496	0.806395	-6.55981	5.39e-11	2.2e-09	yes
XLOC_008102	XLOC_008102	AJUBA	chr14:23440409-23451848	sample1	sample2	OK	7.7624	11.1696	0.525005	-5.31471	1.07e-07	2.3e-06	yes
XLOC_028275	XLOC_028275	AK1	chr9:130628758-130640022	sample1	sample2	OK	10.2566	6.59032	-0.638135	5.73827	9.56e-09	2.61e-07	yes
XLOC_023283	XLOC_023283	AK9	chr6:109814058-110012415	sample1	sample2	OK	2.04446	4.71757	1.20632	-5.89505	3.75e-09	1.12e-07	yes
XLOC_011154	XLOC_011154	AKAP1	chr17:55162552-55199004	sample1	sample2	OK	32.1207	25.695	-0.322016	3.46416	0.000531887	0.00410919	yes
XLOC_008998	XLOC_008998	AKAP13	chr15:85923842-86292593	sample1	sample2	OK	4.6853	7.46719	0.672424	-6.06418	1.33e-09	4.32e-08	yes
XLOC_007782	XLOC_007782	AKAP5	chr14:64932216-64941221	sample1	sample2	OK	0.99856	1.7685	0.824604	-5.23048	1.69e-07	3.48e-06	yes
XLOC_025177	XLOC_025177	AKAP9	chr7:91570188-91740064	sample1	sample2	OK	4.7684	8.89687	0.899792	-7.50423	6.17e-14	3.94e-12	yes
XLOC_000369	XLOC_000369	AKR1A1	chr1:46016454-46035723	sample1	sample2	OK	39.4759	62.265	0.65745	-5.49373	3.94e-08	9.35e-07	yes
XLOC_002836	XLOC_002836	AKR1C1	chr10:5005453-5020158	sample1	sample2	OK	28.4194	41.5598	0.548311	-6.66035	2.73e-11	1.16e-09	yes
XLOC_003332	XLOC_003332	AKR1C2	chr10:5029967-5060225	sample1	sample2	OK	44.8999	58.1582	0.373272	-3.18463	0.0014494	0.00943809	yes
XLOC_002837	XLOC_002837	AKR1C3	chr10:5090957-5149878	sample1	sample2	OK	20.2391	64.7036	1.6767	-18.2087	0	0	yes
XLOC_001350	XLOC_001350	AKR7A2	chr1:19592475-19638677	sample1	sample2	OK	44.1535	33.2884	-0.407511	3.36092	0.000776835	0.00563093	yes
XLOC_008407	XLOC_008407	AKT1	chr14:105235467-105262080	sample1	sample2	OK	154.205	120.103	-0.36058	3.48524	0.000491694	0.00384902	yes
XLOC_014142	XLOC_014142	AKT1S1	chr19:50372289-50392119	sample1	sample2	OK	57.2863	44.9866	-0.348694	3.06361	0.00218681	0.0134039	yes
XLOC_028208	XLOC_028208	ALAD	chr9:116148591-116163618	sample1	sample2	OK	12.9588	16.6566	0.362167	-3.22032	0.00128048	0.00852318	yes
XLOC_018513	XLOC_018513	ALCAM	chr3:105085556-105295757	sample1	sample2	OK	18.2438	31.7381	0.798814	-9.71416	0	0	yes
XLOC_027522	XLOC_027522	ALDH1B1	chr9:38392660-38398662	sample1	sample2	OK	15.3898	12.2369	-0.330733	4.00293	6.26e-05	0.000662333	yes
XLOC_006636	XLOC_006636	ALDH1L2	chr12:105413561-105478341	sample1	sample2	OK	1.73706	2.91245	0.745588	-6.67149	2.53e-11	1.09e-09	yes
XLOC_011546	XLOC_011546	ALDOC	chr17:26900132-26903951	sample1	sample2	OK	9.82516	4.67796	-1.0706	5.03783	4.71e-07	8.73e-06	yes
XLOC_018082	XLOC_018082	ALG12	chr22:50296851-50312106	sample1	sample2	OK	7.87589	6.1201	-0.363888	2.84088	0.00449895	0.0242342	yes
XLOC_019220	XLOC_019220	ALG1L	chr3:125633470-125655887	sample1	sample2	OK	22.9402	33.5768	0.549588	-3.59536	0.000323946	0.00270867	yes
XLOC_012819	XLOC_012819	ALKBH7	chr19:6372443-6375261	sample1	sample2	OK	13.2683	9.9873	-0.409814	3.29815	0.000973258	0.0067891	yes
XLOC_008995	XLOC_008995	ALPK3	chr15:85359910-85416713	sample1	sample2	OK	0.295783	0.882125	1.57645	-5.79217	6.95e-09	1.96e-07	yes
XLOC_012030	XLOC_012030	ALYREF	chr17:79845710-79849462	sample1	sample2	OK	123.252	78.1333	-0.657608	8.71791	0	0	yes
XLOC_021534	XLOC_021534	AMACR,C1QTNF3	chr5:33987090-34124633	sample1	sample2	OK	6.85364	10.5755	0.625778	-5.69876	1.21e-08	3.23e-07	yes
XLOC_022675	XLOC_022675	AMD1	chr6:111195986-111217084	sample1	sample2	OK	45.4648	36.1208	-0.331923	3.60821	0.000308316	0.00259752	yes
XLOC_029346	XLOC_029346	AMER1	chrX:63404996-63425624	sample1	sample2	OK	2.38684	1.49655	-0.673463	5.85255	4.84e-09	1.41e-07	yes
XLOC_029461	XLOC_029461	AMMECR1	chrX:109437411-109699562	sample1	sample2	OK	9.38139	13.3893	0.513207	-5.66137	1.5e-08	3.92e-07	yes
XLOC_029469	XLOC_029469	AMOT	chrX:112018104-112084043	sample1	sample2	OK	0.520247	1.82942	1.81412	-5.90274	3.58e-09	1.07e-07	yes
XLOC_004511	XLOC_004511	AMOTL1	chr11:94501491-94609919	sample1	sample2	OK	3.41374	8.18034	1.26081	-10.3412	0	0	yes
XLOC_019005	XLOC_019005	AMT,NICN1	chr3:49454210-49466772	sample1	sample2	OK	1.62805	2.63008	0.691963	-2.89527	0.00378828	0.0210303	yes
XLOC_019985	XLOC_019985	AMTN	chr4:71384297-71398459	sample1	sample2	OK	0.938158	2.34273	1.32029	-3.17946	0.00147548	0.00959137	yes
XLOC_007638	XLOC_007638	ANG,RNASE4	chr14:21152335-21168758	sample1	sample2	OK	1.25863	7.35747	2.54736	-5.39759	6.75e-08	1.52e-06	yes
XLOC_003497	XLOC_003497	ANK3	chr10:61786055-62493312	sample1	sample2	OK	11.1203	25.0357	1.17079	-10.7971	0	0	yes
XLOC_021513	XLOC_021513	ANKH	chr5:14704908-14871887	sample1	sample2	OK	2.0206	3.11647	0.625127	-5.91112	3.4e-09	1.02e-07	yes
XLOC_006767	XLOC_006767	ANKLE2	chr12:133302166-133338451	sample1	sample2	OK	24.4331	19.423	-0.331068	3.38467	0.000712643	0.00524817	yes
XLOC_025530	XLOC_025530	ANKMY2	chr7:16639400-16685442	sample1	sample2	OK	6.2018	9.3966	0.599451	-5.67151	1.42e-08	3.73e-07	yes
XLOC_021629	XLOC_021629	ANKRA2	chr5:72848024-72861511	sample1	sample2	OK	5.86812	7.63187	0.379137	-3.10504	0.00190252	0.0119125	yes
XLOC_003592	XLOC_003592	ANKRD1	chr10:92671856-92681032	sample1	sample2	OK	0.116529	0.715017	2.61729	-3.63426	0.00027878	0.00238376	yes
XLOC_010910	XLOC_010910	ANKRD13B	chr17:27920526-27948441	sample1	sample2	OK	3.02285	1.69855	-0.831608	3.17285	0.00150952	0.00978576	yes
XLOC_001796	XLOC_001796	ANKRD20A12P	chr1:142697420-142713605	sample1	sample2	OK	1.64929	3.46468	1.07088	-4.62846	3.68e-06	5.43e-05	yes
XLOC_003581	XLOC_003581	ANKRD22	chr10:90562486-90611732	sample1	sample2	OK	0.433197	3.28927	2.92467	-10.829	0	0	yes
XLOC_015584	XLOC_015584	ANKRD23,ANKRD39	chr2:97503446-97523805	sample1	sample2	OK	42.1305	27.6774	-0.606157	4.98183	6.3e-07	1.12e-05	yes
XLOC_013880	XLOC_013880	ANKRD27	chr19:33087905-33166102	sample1	sample2	OK	20.3563	16.0906	-0.339258	3.8059	0.000141292	0.00133767	yes
XLOC_018887	XLOC_018887	ANKRD28	chr3:15708743-15901053	sample1	sample2	OK	14.9322	18.7233	0.326414	-3.06394	0.00218443	0.0133937	yes
XLOC_015696	XLOC_015696	ANKRD30BL,MIR663B	chr2:132905163-133018952	sample1	sample2	OK	1461.53	979.903	-0.576765	3.934	8.35e-05	0.000849706	yes
XLOC_008394	XLOC_008394	ANKRD9	chr14:102969895-102976128	sample1	sample2	OK	11.5627	6.20221	-0.898619	5.93514	2.94e-09	9.02e-08	yes
XLOC_006615	XLOC_006615	ANKS1B	chr12:99038947-100378432	sample1	sample2	OK	0.929395	1.80343	0.956378	-3.24876	0.00115909	0.00785345	yes
XLOC_013811	XLOC_013811	ANO8	chr19:17420319-17445661	sample1	sample2	OK	4.21144	3.05462	-0.46332	3.53121	0.00041366	0.00333771	yes
XLOC_009281	XLOC_009281	ANP32A	chr15:69070874-69564544	sample1	sample2	OK	70.499	53.2367	-0.405183	3.70109	0.000214675	0.0019001	yes
XLOC_020641	XLOC_020641	ANP32C	chr4:164444773-165304407	sample1	sample2	OK	18.0067	12.2429	-0.556591	3.57727	0.000347206	0.00287392	yes
XLOC_027564	XLOC_027564	ANXA1	chr9:75766780-75785307	sample1	sample2	OK	9.20204	92.1244	3.32356	-32.1966	0	0	yes
XLOC_009237	XLOC_009237	ANXA2	chr15:60639349-60690222	sample1	sample2	OK	209.257	385.73	0.882313	-3.42017	0.000625822	0.00469665	yes
XLOC_020619	XLOC_020619	ANXA2P1	chr4:154074269-154260474	sample1	sample2	OK	12.098	23.578	0.962676	-7.87304	3.55e-15	2.69e-13	yes
XLOC_027483	XLOC_027483	ANXA2P2	chr9:33624222-33625532	sample1	sample2	OK	243.539	495.111	1.0236	-10.5461	0	0	yes
XLOC_003504	XLOC_003504	ANXA2P3	chr10:66585284-66586634	sample1	sample2	OK	3548.9	7185.86	1.01779	-8.82087	0	0	yes
XLOC_003006	XLOC_003006	ANXA2P3	chr10:66585284-66586634	sample1	sample2	OK	4.29779	8.72878	1.02219	-5.04744	4.48e-07	8.34e-06	yes
XLOC_020021	XLOC_020021	ANXA3	chr4:79472741-79531605	sample1	sample2	OK	11.6374	35.8368	1.62267	-17.3113	0	0	yes
XLOC_014704	XLOC_014704	ANXA4	chr2:69969126-70053596	sample1	sample2	OK	36.5283	54.5903	0.57963	-7.75714	8.66e-15	6.15e-13	yes
XLOC_021845	XLOC_021845	ANXA6	chr5:150480228-150538030	sample1	sample2	OK	30.7515	39.8915	0.375425	-3.89284	9.91e-05	0.00098539	yes
XLOC_015082	XLOC_015082	AOX1	chr2:201450730-201536217	sample1	sample2	OK	1.5953	0.780903	-1.03061	5.27888	1.3e-07	2.76e-06	yes
XLOC_008118	XLOC_008118	AP1G2,JPH4	chr14:23980968-24048009	sample1	sample2	OK	31.5646	41.5858	0.397783	-4.1496	3.33e-05	0.000384001	yes
XLOC_025243	XLOC_025243	AP1S1	chr7:100797685-100804557	sample1	sample2	OK	148.795	110.157	-0.433759	5.6062	2.07e-08	5.3e-07	yes
XLOC_005086	XLOC_005086	AP5B1	chr11:65541368-65548062	sample1	sample2	OK	3.59182	2.69851	-0.412552	3.97679	6.99e-05	0.000727667	yes
XLOC_007757	XLOC_007757	AP5M1	chr14:57669193-57756797	sample1	sample2	OK	13.2598	18.3876	0.471673	-3.3746	0.000739242	0.00541242	yes
XLOC_028050	XLOC_028050	APBA1	chr9:72042448-72287275	sample1	sample2	OK	0.434588	0.817424	0.911438	-3.97454	7.05e-05	0.000733377	yes
XLOC_008855	XLOC_008855	APH1B	chr15:63569748-63601325	sample1	sample2	OK	4.10641	7.86769	0.938063	-8.54632	0	0	yes
XLOC_000079	XLOC_000079	APITD1,APITD1-CORT,CORT	chr1:10490158-10512060	sample1	sample2	OK	18.598	12.7959	-0.539469	3.60194	0.000315857	0.00265042	yes
XLOC_013104	XLOC_013104	APLP1	chr19:36359400-36370705	sample1	sample2	OK	5.86127	2.73524	-1.09954	6.13826	8.34e-10	2.82e-08	yes
XLOC_019453	XLOC_019453	APOD	chr3:195283754-195311076	sample1	sample2	OK	2.18256	11.7346	2.42667	-10.2043	0	0	yes
XLOC_017974	XLOC_017974	APOL2	chr22:36622254-36636000	sample1	sample2	OK	1.76288	2.92049	0.728276	-3.89746	9.72e-05	0.000968372	yes
XLOC_006637	XLOC_006637	APPL2	chr12:105567074-105630008	sample1	sample2	OK	15.984	22.5987	0.499609	-5.34305	9.14e-08	2.01e-06	yes
XLOC_027958	XLOC_027958	AQP3	chr9:33441151-33447631	sample1	sample2	OK	19.2658	36.6983	0.929673	-9.91852	0	0	yes
XLOC_028869	XLOC_028869	AR	chrX:66763844-66950461	sample1	sample2	OK	3.03277	8.78868	1.53501	-10.8486	0	0	yes
XLOC_027155	XLOC_027155	ARC	chr8:143692404-143695833	sample1	sample2	OK	2.10379	0.78177	-1.42818	5.89441	3.76e-09	1.12e-07	yes
XLOC_020006	XLOC_020006	AREG	chr4:75480628-75490485	sample1	sample2	OK	86.287	112.749	0.385899	-5.18314	2.18e-07	4.38e-06	yes
XLOC_020005	XLOC_020005	AREG	chr4:75310852-75320726	sample1	sample2	OK	97.8145	130.18	0.412383	-5.4997	3.8e-08	9.1e-07	yes
XLOC_001113	XLOC_001113	ARF1	chr1:228270360-228286913	sample1	sample2	OK	227.812	177.199	-0.362479	3.74955	0.000177155	0.00161646	yes
XLOC_025306	XLOC_025306	ARF5	chr7:127228405-127231759	sample1	sample2	OK	193.509	151.386	-0.354171	4.51465	6.34e-06	8.89e-05	yes
XLOC_008721	XLOC_008721	ARHGAP11A	chr15:32907677-32931962	sample1	sample2	OK	29.7936	23.6214	-0.334909	3.59728	0.000321561	0.0026923	yes
XLOC_003416	XLOC_003416	ARHGAP12	chr10:32094325-32217804	sample1	sample2	OK	17.6494	22.7566	0.366666	-3.61768	0.000297253	0.00251328	yes
XLOC_023324	XLOC_023324	ARHGAP18	chr6:129898239-130031370	sample1	sample2	OK	2.85481	6.1305	1.10261	-8.9902	0	0	yes
XLOC_003620	XLOC_003620	ARHGAP19,SLIT1	chr10:98757794-99052430	sample1	sample2	OK	6.56525	4.94283	-0.409513	3.41363	0.000641032	0.00478231	yes
XLOC_001697	XLOC_001697	ARHGAP29	chr1:94634462-94713205	sample1	sample2	OK	3.28824	5.58767	0.764932	-5.82494	5.71e-09	1.64e-07	yes
XLOC_018551	XLOC_018551	ARHGAP31	chr3:119013219-119138323	sample1	sample2	OK	0.287485	0.4677	0.702098	-2.74379	0.00607352	0.0309273	yes
XLOC_027199	XLOC_027199	ARHGAP39,C8orf82,LRRC24,RECQL4	chr8:145734105-145911210	sample1	sample2	OK	57.5031	38.4318	-0.581339	3.9741	7.06e-05	0.000733926	yes
XLOC_010820	XLOC_010820	ARHGAP44	chr17:12692828-12921381	sample1	sample2	OK	3.15804	2.08761	-0.597175	2.74562	0.00603963	0.0308045	yes
XLOC_006305	XLOC_006305	ARHGDIB	chr12:15094949-15114562	sample1	sample2	OK	1.8138	4.81216	1.40767	-2.9511	0.00316646	0.0181673	yes
XLOC_009577	XLOC_009577	ARHGDIG,PDIA2	chr16:330605-337209	sample1	sample2	OK	12.3006	3.11877	-1.97968	7.53992	4.71e-14	3.07e-12	yes
XLOC_000040	XLOC_000040	ARHGEF16	chr1:3371146-3397677	sample1	sample2	OK	17.5287	12.9861	-0.432747	3.52218	0.000428015	0.00343448	yes
XLOC_004440	XLOC_004440	ARHGEF17	chr11:73019336-73080425	sample1	sample2	OK	3.63499	2.69607	-0.431095	3.02351	0.00249864	0.0149847	yes
XLOC_021102	XLOC_021102	ARHGEF28	chr5:72921982-73237818	sample1	sample2	OK	4.2432	6.30885	0.572223	-4.86186	1.16e-06	1.96e-05	yes
XLOC_021337	XLOC_021337	ARHGEF37	chr5:148961134-149014527	sample1	sample2	OK	0.689753	2.02419	1.55319	-7.89173	2.89e-15	2.21e-13	yes
XLOC_020082	XLOC_020082	ARHGEF38	chr4:106473776-106602070	sample1	sample2	OK	0.404271	1.66516	2.04227	-5.00116	5.7e-07	1.03e-05	yes
XLOC_014925	XLOC_014925	ARHGEF4	chr2:131673793-131804826	sample1	sample2	OK	2.10158	1.20124	-0.806949	2.66387	0.00772481	0.0374375	yes
XLOC_022805	XLOC_022805	ARID1B	chr6:157099063-157531913	sample1	sample2	OK	3.89968	5.20858	0.417533	-2.99746	0.00272236	0.0160664	yes
XLOC_012736	XLOC_012736	ARID3A	chr19:926036-975917	sample1	sample2	OK	9.02354	5.34656	-0.755082	5.7584	8.49e-09	2.35e-07	yes
XLOC_002998	XLOC_002998	ARID5B	chr10:63661012-63856707	sample1	sample2	OK	3.59641	7.35512	1.03219	-8.11291	4.44e-16	3.8e-14	yes
XLOC_021579	XLOC_021579	ARL15	chr5:53180231-53606403	sample1	sample2	OK	6.39078	8.40336	0.394974	-2.80696	0.00500111	0.0264278	yes
XLOC_010227	XLOC_010227	ARL6IP1	chr16:18802990-18812857	sample1	sample2	OK	250.198	199.619	-0.325822	3.10952	0.0018739	0.0117645	yes
XLOC_018452	XLOC_018452	ARL6IP5	chr3:69134089-69155239	sample1	sample2	OK	26.6899	51.2906	0.942398	-12.2465	0	0	yes
XLOC_028948	XLOC_028948	ARMCX1	chrX:100805513-100809680	sample1	sample2	OK	6.28183	14.5667	1.21342	-7.45922	8.7e-14	5.43e-12	yes
XLOC_029425	XLOC_029425	ARMCX2	chrX:100910265-100914863	sample1	sample2	OK	9.95121	14.6412	0.557089	-3.2617	0.00110746	0.00755786	yes
XLOC_028949	XLOC_028949	ARMCX3	chrX:100878113-100885899	sample1	sample2	OK	26.6054	35.7288	0.425369	-3.66704	0.000245378	0.002128	yes
XLOC_029424	XLOC_029424	ARMCX6	chrX:100870106-100872991	sample1	sample2	OK	49.0514	69.3085	0.498738	-4.5884	4.47e-06	6.47e-05	yes
XLOC_008961	XLOC_008961	ARNT2	chr15:80696691-80890277	sample1	sample2	OK	7.79009	4.11143	-0.921998	6.94946	3.67e-12	1.78e-10	yes
XLOC_027730	XLOC_027730	ARPC5L	chr9:127631483-127639696	sample1	sample2	OK	132.205	97.8394	-0.43429	5.79163	6.97e-09	1.96e-07	yes
XLOC_012991	XLOC_012991	ARRDC2	chr19:18111943-18124948	sample1	sample2	OK	8.27069	5.69679	-0.53786	3.72824	0.000192823	0.00173761	yes
XLOC_021677	XLOC_021677	ARRDC3	chr5:90664540-90718632	sample1	sample2	OK	7.86277	13.826	0.814278	-9.52906	0	0	yes
XLOC_029177	XLOC_029177	ARSD	chrX:2822010-2847416	sample1	sample2	OK	10.9151	15.6626	0.520996	-6.82223	8.96e-12	4.09e-10	yes
XLOC_020550	XLOC_020550	ARSJ	chr4:114821439-114900914	sample1	sample2	OK	0.604738	1.80492	1.57756	-5.85389	4.8e-09	1.41e-07	yes
XLOC_026813	XLOC_026813	ASAH1	chr8:17913924-17942507	sample1	sample2	OK	26.0586	33.0138	0.34131	-2.90103	0.00371934	0.020739	yes
XLOC_029201	XLOC_029201	ASB9	chrX:15262108-15288589	sample1	sample2	OK	4.23913	8.05441	0.926011	-4.68852	2.75e-06	4.22e-05	yes
XLOC_006022	XLOC_006022	ASCL1	chr12:103351451-103354294	sample1	sample2	OK	17.794	6.70895	-1.40723	13.7242	0	0	yes
XLOC_004719	XLOC_004719	ASCL2	chr11:2289727-2292182	sample1	sample2	OK	6.90538	3.2554	-1.08488	6.42098	1.35e-10	5.29e-09	yes
XLOC_013772	XLOC_013772	ASF1B	chr19:14230320-14247440	sample1	sample2	OK	70.0192	50.954	-0.458556	6.11266	9.8e-10	3.25e-08	yes
XLOC_025088	XLOC_025088	ASL	chr7:65540775-65558329	sample1	sample2	OK	17.2069	13.5991	-0.339478	2.66548	0.00768796	0.0372989	yes
XLOC_029173	XLOC_029173	ASMTL	chrX:1519423-1572655	sample1	sample2	OK	13.0701	7.40603	-0.819495	7.18687	6.63e-13	3.58e-11	yes
XLOC_030080	XLOC_030080	ASMTL	chrY:1469423-1522655	sample1	sample2	OK	13.0701	7.40603	-0.819495	7.18687	6.63e-13	3.58e-11	yes
XLOC_009798	XLOC_009798	ASPHD1	chr16:29911706-29917462	sample1	sample2	OK	5.92429	2.25477	-1.39366	3.7553	0.000173137	0.00158746	yes
XLOC_004296	XLOC_004296	ASRGL1	chr11:62104773-62160887	sample1	sample2	OK	6.04171	4.14334	-0.544161	3.25488	0.00113439	0.00770822	yes
XLOC_027782	XLOC_027782	ASS1	chr9:133320093-133377735	sample1	sample2	OK	156.105	75.0532	-1.05653	11.7611	0	0	yes
XLOC_015576	XLOC_015576	ASTL	chr2:96788571-96804225	sample1	sample2	OK	1.28416	2.84256	1.14637	-3.23602	0.0012121	0.00815418	yes
XLOC_006331	XLOC_006331	ASUN	chr12:27058030-27091254	sample1	sample2	OK	18.2806	12.9712	-0.494995	3.99415	6.49e-05	0.000683527	yes
XLOC_027108	XLOC_027108	ATAD2	chr8:124332090-124408705	sample1	sample2	OK	86.0161	62.4622	-0.461624	4.54998	5.37e-06	7.65e-05	yes
XLOC_000025	XLOC_000025	ATAD3A,ATAD3B,ATAD3C	chr1:1385068-1470067	sample1	sample2	OK	36.4465	26.6067	-0.45399	3.93176	8.43e-05	0.000855802	yes
XLOC_001065	XLOC_001065	ATF3	chr1:212738675-212794119	sample1	sample2	OK	1.09043	3.69473	1.76058	-4.86499	1.14e-06	1.93e-05	yes
XLOC_000861	XLOC_000861	ATF6	chr1:161736033-161933860	sample1	sample2	OK	4.53767	6.25209	0.462386	-5.07136	3.95e-07	7.43e-06	yes
XLOC_006454	XLOC_006454	ATF7	chr12:53901639-54020199	sample1	sample2	OK	14.9675	19.9075	0.411477	-2.90773	0.00364061	0.0203963	yes
XLOC_008229	XLOC_008229	ATG14	chr14:55833092-55878576	sample1	sample2	OK	3.38147	4.24089	0.326717	-2.67708	0.00742678	0.0362552	yes
XLOC_028986	XLOC_028986	ATG4A	chrX:107334898-107397901	sample1	sample2	OK	3.8317	5.60534	0.548817	-3.59977	0.000318497	0.0026702	yes
XLOC_012876	XLOC_012876	ATG4D	chr19:10654391-10676702	sample1	sample2	OK	16.573	12.0188	-0.463537	3.62818	0.000285424	0.00243176	yes
XLOC_023269	XLOC_023269	ATG5	chr6:106631982-106773695	sample1	sample2	OK	15.8903	22.8096	0.5215	-5.29759	1.17e-07	2.51e-06	yes
XLOC_007733	XLOC_007733	ATL1	chr14:50999799-51099784	sample1	sample2	OK	0.471562	1.6593	1.81505	-4.67947	2.88e-06	4.39e-05	yes
XLOC_015396	XLOC_015396	ATL2	chr2:38521659-38605190	sample1	sample2	OK	35.6208	26.3218	-0.436461	4.19197	2.77e-05	0.000326413	yes
XLOC_010014	XLOC_010014	ATMIN	chr16:81069457-81080951	sample1	sample2	OK	27.0065	20.3553	-0.407903	4.37268	1.23e-05	0.000158632	yes
XLOC_018756	XLOC_018756	ATP11B	chr3:182511290-182639479	sample1	sample2	OK	11.4861	15.0444	0.389335	-3.63384	0.000279235	0.00238549	yes
XLOC_001340	XLOC_001340	ATP13A2	chr1:17312451-17338423	sample1	sample2	OK	11.467	8.68432	-0.401	3.72611	0.000194457	0.001749	yes
XLOC_013995	XLOC_013995	ATP1A3	chr19:42470733-42498428	sample1	sample2	OK	1.629	0.645101	-1.33639	3.66146	0.000250785	0.0021729	yes
XLOC_011383	XLOC_011383	ATP2A3	chr17:3827162-3867758	sample1	sample2	OK	25.1689	16.913	-0.573509	6.50931	7.55e-11	3.04e-09	yes
XLOC_012744	XLOC_012744	ATP5D	chr19:1241748-1244824	sample1	sample2	OK	92.7233	64.4956	-0.523731	4.60221	4.18e-06	6.09e-05	yes
XLOC_020259	XLOC_020259	ATP5I	chr4:666224-668127	sample1	sample2	OK	395.077	245.193	-0.688217	8.03097	8.88e-16	7.33e-14	yes
XLOC_025940	XLOC_025940	ATP6V0A4	chr7:138391038-138490769	sample1	sample2	OK	1.01895	2.06276	1.01749	-4.58989	4.43e-06	6.43e-05	yes
XLOC_018540	XLOC_018540	ATP6V1A	chr3:113465865-113530905	sample1	sample2	OK	21.739	28.6972	0.400623	-4.53981	5.63e-06	7.98e-05	yes
XLOC_028917	XLOC_028917	ATP7A	chrX:77166171-77305892	sample1	sample2	OK	2.08181	4.75653	1.19207	-7.89366	2.89e-15	2.21e-13	yes
XLOC_020368	XLOC_020368	ATP8A1	chr4:42410391-42659122	sample1	sample2	OK	0.303748	0.510185	0.748144	-2.86253	0.00420275	0.0229271	yes
XLOC_007041	XLOC_007041	ATP8A2	chr13:25946208-26599954	sample1	sample2	OK	2.59269	3.28835	0.342915	-2.71209	0.00668601	0.0333366	yes
XLOC_003238	XLOC_003238	ATRNL1	chr10:116853123-117708496	sample1	sample2	OK	5.28056	12.6929	1.26526	-9.71387	0	0	yes
XLOC_005953	XLOC_005953	ATXN7L3B	chr12:74918894-74935930	sample1	sample2	OK	105.755	81.7744	-0.371001	3.97039	7.18e-05	0.000744221	yes
XLOC_001400	XLOC_001400	AUNIP	chr1:26160442-26185848	sample1	sample2	OK	8.42512	6.54659	-0.363955	2.97789	0.00290239	0.0169593	yes
XLOC_016997	XLOC_016997	AURKA	chr20:54944441-54967351	sample1	sample2	OK	105.055	80.5903	-0.382467	3.90574	9.39e-05	0.000940702	yes
XLOC_001230	XLOC_001230	AURKAIP1	chr1:1309109-1310818	sample1	sample2	OK	141.153	100.865	-0.484828	4.64145	3.46e-06	5.14e-05	yes
XLOC_010091	XLOC_010091	AXIN1	chr16:337439-402676	sample1	sample2	OK	19.6907	13.8977	-0.502669	4.65605	3.22e-06	4.83e-05	yes
XLOC_011907	XLOC_011907	AXIN2	chr17:63524682-63557740	sample1	sample2	OK	1.17582	0.549362	-1.09783	4.41557	1.01e-05	0.000133678	yes
XLOC_012011	XLOC_012011	AZI1	chr17:79163392-79196791	sample1	sample2	OK	7.04826	4.50558	-0.645555	4.47078	7.79e-06	0.000107654	yes
XLOC_018908	XLOC_018908	AZI2	chr3:28363843-28390618	sample1	sample2	OK	16.6197	22.0921	0.410642	-3.39091	0.000696609	0.00515218	yes
XLOC_022467	XLOC_022467	B3GALT4	chr6:33244916-33246602	sample1	sample2	OK	1.75276	3.06155	0.804637	-3.33575	0.000850689	0.00608923	yes
XLOC_000017	XLOC_000017	B3GALT6	chr1:1167628-1170420	sample1	sample2	OK	11.4282	7.63986	-0.580984	5.91753	3.27e-09	9.93e-08	yes
XLOC_018757	XLOC_018757	B3GNT5	chr3:182895830-183145855	sample1	sample2	OK	1.82275	2.66115	0.545929	-3.47625	0.000508486	0.00395752	yes
XLOC_006510	XLOC_006510	B4GALNT1	chr12:58013692-58027022	sample1	sample2	OK	11.4123	8.66603	-0.397142	2.83906	0.00452464	0.0243457	yes
XLOC_003958	XLOC_003958	B4GALNT4	chr11:369748-382118	sample1	sample2	OK	14.6896	8.87045	-0.727712	5.82553	5.69e-09	1.64e-07	yes
XLOC_000350	XLOC_000350	B4GALT2	chr1:44444873-44456843	sample1	sample2	OK	21.0876	15.2429	-0.468265	3.21886	0.00128702	0.00855283	yes
XLOC_016974	XLOC_016974	B4GALT5	chr20:48249482-48330421	sample1	sample2	OK	18.6931	13.0425	-0.519278	6.82504	8.79e-12	4.03e-10	yes
XLOC_012515	XLOC_012515	B4GALT6	chr18:29202208-29264686	sample1	sample2	OK	2.11901	3.03044	0.516139	-3.78927	0.000151091	0.00141503	yes
XLOC_012974	XLOC_012974	BABAM1	chr19:17378231-17390162	sample1	sample2	OK	39.0024	29.4657	-0.404529	3.96479	7.35e-05	0.000759272	yes
XLOC_017281	XLOC_017281	BACE2	chr21:42539727-42654461	sample1	sample2	OK	6.56755	4.9632	-0.404085	4.68762	2.76e-06	4.23e-05	yes
XLOC_022590	XLOC_022590	BAG2	chr6:57037103-57050012	sample1	sample2	OK	7.61165	11.1394	0.549391	-5.00367	5.62e-07	1.02e-05	yes
XLOC_011309	XLOC_011309	BAHCC1	chr17:79373539-79433358	sample1	sample2	OK	2.68244	2.06719	-0.375874	2.74921	0.00597399	0.030544	yes
XLOC_011305	XLOC_011305	BAIAP2	chr17:79008946-79156964	sample1	sample2	OK	13.7671	10.5218	-0.387836	2.86126	0.00421961	0.0230057	yes
XLOC_012006	XLOC_012006	BAIAP2-AS1	chr17:79002932-79008519	sample1	sample2	OK	4.50972	3.04259	-0.567738	5.02977	4.91e-07	9.03e-06	yes
XLOC_017999	XLOC_017999	BAIAP2L2	chr22:38480895-38506676	sample1	sample2	OK	0.509946	1.29856	1.3485	-2.79219	0.00523533	0.0273928	yes
XLOC_009605	XLOC_009605	BAIAP3	chr16:1383605-1464721	sample1	sample2	OK	4.88285	2.82289	-0.79055	3.72666	0.000194034	0.00174603	yes
XLOC_002915	XLOC_002915	BAMBI	chr10:28966423-28971868	sample1	sample2	OK	32.7159	23.3219	-0.488305	5.98758	2.13e-09	6.7e-08	yes
XLOC_020078	XLOC_020078	BANK1	chr4:102711763-102995969	sample1	sample2	OK	0.226136	0.992154	2.13337	-4.95405	7.27e-07	1.27e-05	yes
XLOC_020990	XLOC_020990	BASP1	chr5:17130136-17276954	sample1	sample2	OK	54.0648	81.1113	0.585213	-6.84942	7.41e-12	3.44e-10	yes
XLOC_007845	XLOC_007845	BATF	chr14:75988783-76013334	sample1	sample2	OK	11.5776	14.8364	0.357801	-2.6608	0.00779544	0.0377042	yes
XLOC_008158	XLOC_008158	BAZ1A	chr14:35221936-35345632	sample1	sample2	OK	20.7423	16.0543	-0.369617	4.62498	3.75e-06	5.52e-05	yes
XLOC_025694	XLOC_025694	BAZ1B	chr7:72854727-72936667	sample1	sample2	OK	28.3472	22.2142	-0.351719	3.61484	0.000300532	0.00253874	yes
XLOC_006491	XLOC_006491	BAZ2A	chr12:56915608-57030192	sample1	sample2	OK	19.5829	15.147	-0.370563	3.75539	0.000173071	0.00158746	yes
XLOC_004378	XLOC_004378	BBS1	chr11:66278118-66301086	sample1	sample2	OK	3.2563	4.62252	0.505446	-2.70906	0.00674751	0.0335812	yes
XLOC_006560	XLOC_006560	BBS10	chr12:76738265-76742264	sample1	sample2	OK	5.99919	7.90792	0.39853	-3.87118	0.000108309	0.00106655	yes
XLOC_020126	XLOC_020126	BBS12	chr4:123653856-123666098	sample1	sample2	OK	0.35343	0.799336	1.17738	-3.22984	0.0012386	0.00830288	yes
XLOC_025001	XLOC_025001	BBS9	chr7:33169006-33645680	sample1	sample2	OK	1.53322	3.10923	1.02	-3.75022	0.000176681	0.00161292	yes
XLOC_018516	XLOC_018516	BBX	chr3:107241782-107530176	sample1	sample2	OK	7.41947	13.0039	0.809553	-7.21487	5.4e-13	3.01e-11	yes
XLOC_013230	XLOC_013230	BCAM	chr19:45312315-45324678	sample1	sample2	OK	34.9119	27.5103	-0.343746	3.25811	0.00112156	0.00763749	yes
XLOC_001954	XLOC_001954	BCAN	chr1:156610291-156631257	sample1	sample2	OK	1.53122	3.48661	1.18714	-9.86339	0	0	yes
XLOC_016993	XLOC_016993	BCAS1	chr20:52560075-52687304	sample1	sample2	OK	5.10452	25.4012	2.31505	-16.2837	0	0	yes
XLOC_016655	XLOC_016655	BCAS4	chr20:49411458-49494354	sample1	sample2	OK	62.1311	46.528	-0.417217	3.86174	0.000112582	0.0011006	yes
XLOC_003287	XLOC_003287	BCCIP	chr10:127512103-127585076	sample1	sample2	OK	59.1673	46.2516	-0.355296	2.7876	0.00530999	0.0277384	yes
XLOC_009830	XLOC_009830	BCKDK	chr16:31119614-31124112	sample1	sample2	OK	37.0393	26.4594	-0.485276	5.07686	3.84e-07	7.24e-06	yes
XLOC_014864	XLOC_014864	BCL2L11	chr2:111877995-111926095	sample1	sample2	OK	17.3893	12.2561	-0.504693	3.93267	8.4e-05	0.00085348	yes
XLOC_013334	XLOC_013334	BCL2L12	chr19:50162780-50177191	sample1	sample2	OK	28.8733	21.9839	-0.393292	3.5722	0.000353989	0.00292493	yes
XLOC_013228	XLOC_013228	BCL3	chr19:45251977-45263301	sample1	sample2	OK	19.009	10.4389	-0.864719	4.21758	2.47e-05	0.000295342	yes
XLOC_019416	XLOC_019416	BCL6	chr3:187416046-187463513	sample1	sample2	OK	4.1962	10.1169	1.26961	-6.99262	2.7e-12	1.33e-10	yes
XLOC_006117	XLOC_006117	BCL7A	chr12:122459851-122499950	sample1	sample2	OK	8.82345	5.64321	-0.644827	4.22335	2.41e-05	0.000288607	yes
XLOC_010312	XLOC_010312	BCL7C	chr16:30899115-30905399	sample1	sample2	OK	52.5966	34.0267	-0.628302	7.0484	1.81e-12	9.17e-11	yes
XLOC_017625	XLOC_017625	BCR	chr22:23522304-23660224	sample1	sample2	OK	14.2453	11.1063	-0.359105	3.27716	0.00104858	0.00721599	yes
XLOC_019472	XLOC_019472	BDH1	chr3:197236653-197300194	sample1	sample2	OK	10.3064	6.67321	-0.627082	4.64015	3.48e-06	5.16e-05	yes
XLOC_020521	XLOC_020521	BDH2	chr4:103998781-104021024	sample1	sample2	OK	0.893237	6.24564	2.80573	-6.60622	3.94e-11	1.64e-09	yes
XLOC_008387	XLOC_008387	BEGAIN	chr14:100842754-101036131	sample1	sample2	OK	1.51677	0.889959	-0.769194	2.92452	0.00344989	0.0195096	yes
XLOC_023272	XLOC_023272	BEND3	chr6:107386384-107435636	sample1	sample2	OK	2.29178	1.70746	-0.424615	3.41888	0.0006288	0.00471338	yes
XLOC_028960	XLOC_028960	BEX4	chrX:102470019-102472128	sample1	sample2	OK	7.96072	12.7478	0.679272	-4.08748	4.36e-05	0.00048447	yes
XLOC_029429	XLOC_029429	BEX5	chrX:101408678-101410986	sample1	sample2	OK	0.869055	2.74533	1.65946	-3.4281	0.000607823	0.00458342	yes
XLOC_016811	XLOC_016811	BFSP1	chr20:17474549-17549865	sample1	sample2	OK	1.84614	4.39416	1.25108	-4.27264	1.93e-05	0.000236576	yes
XLOC_018184	XLOC_018184	BHLHE40	chr3:5021096-5026865	sample1	sample2	OK	14.7583	10.7801	-0.453156	5.37482	7.67e-08	1.71e-06	yes
XLOC_006329	XLOC_006329	BHLHE41	chr12:26272958-26278003	sample1	sample2	OK	1.63183	2.78302	0.770164	-4.66011	3.16e-06	4.75e-05	yes
XLOC_017843	XLOC_017843	BID	chr22:18121349-18257431	sample1	sample2	OK	47.869	33.3221	-0.522613	3.84381	0.000121138	0.00117151	yes
XLOC_006423	XLOC_006423	BIN2	chr12:51674821-51717938	sample1	sample2	OK	0.0532875	0.545703	3.35625	-3.61088	0.000305156	0.0025732	yes
XLOC_011287	XLOC_011287	BIRC5	chr17:76210276-76221716	sample1	sample2	OK	46.3715	34.8507	-0.412052	4.69021	2.73e-06	4.19e-05	yes
XLOC_007205	XLOC_007205	BIVM,BIVM-ERCC5,ERCC5	chr13:103436630-103528351	sample1	sample2	OK	6.90873	9.5359	0.464949	-3.58057	0.000342846	0.00284156	yes
XLOC_009024	XLOC_009024	BLM	chr15:91260578-91358719	sample1	sample2	OK	9.38662	6.83761	-0.457115	4.92323	8.51e-07	1.47e-05	yes
XLOC_003614	XLOC_003614	BLNK	chr10:97951453-98032333	sample1	sample2	OK	1.36335	8.4103	2.625	-6.58268	4.62e-11	1.91e-09	yes
XLOC_025027	XLOC_025027	BLVRA	chr7:43798271-43846941	sample1	sample2	OK	65.5289	108.04	0.721361	-9.05044	0	0	yes
XLOC_000891	XLOC_000891	BLZF1	chr1:169337193-169396670	sample1	sample2	OK	10.7776	13.9974	0.377123	-2.76714	0.005655	0.0291894	yes
XLOC_009130	XLOC_009130	BMF	chr15:40380090-40401085	sample1	sample2	OK	1.46082	3.54278	1.2781	-5.36554	8.07e-08	1.79e-06	yes
XLOC_002895	XLOC_002895	BMI1,COMMD3,COMMD3-BMI1	chr10:22605311-22620553	sample1	sample2	OK	105.214	132.254	0.329991	-2.88756	0.00388243	0.021471	yes
XLOC_023187	XLOC_023187	BMP5	chr6:55618505-55740384	sample1	sample2	OK	7.93272	12.6754	0.676146	-4.69189	2.71e-06	4.16e-05	yes
XLOC_016999	XLOC_016999	BMP7	chr20:55743808-55841707	sample1	sample2	OK	176.414	117.573	-0.585409	4.85896	1.18e-06	1.98e-05	yes
XLOC_000304	XLOC_000304	BMP8A	chr1:39957317-40025370	sample1	sample2	OK	0.885907	0.346334	-1.35499	4.89029	1.01e-06	1.71e-05	yes
XLOC_001509	XLOC_001509	BMP8B	chr1:40204516-40254533	sample1	sample2	OK	3.04906	1.39713	-1.12589	6.07571	1.23e-09	4.04e-08	yes
XLOC_002936	XLOC_002936	BMS1	chr10:43277953-43330385	sample1	sample2	OK	12.3167	9.42394	-0.386207	5.17698	2.26e-07	4.51e-06	yes
XLOC_003749	XLOC_003749	BNIP3	chr10:133781203-133795481	sample1	sample2	OK	47.4958	34.5593	-0.458727	5.57288	2.51e-08	6.27e-07	yes
XLOC_026426	XLOC_026426	BNIP3L	chr8:26240522-26270644	sample1	sample2	OK	18.0308	28.6656	0.668861	-8.80967	0	0	yes
XLOC_000709	XLOC_000709	BNIPL	chr1:151008987-151020119	sample1	sample2	OK	4.50993	27.8962	2.62889	-18.5589	0	0	yes
XLOC_010294	XLOC_010294	BOLA2B	chr16:30204255-30218248	sample1	sample2	OK	52.1299	38.7478	-0.427999	3.33575	0.000850694	0.00608923	yes
XLOC_010279	XLOC_010279	BOLA2B	chr16:29464913-29478899	sample1	sample2	OK	51.4682	38.3149	-0.425776	3.31185	0.000926826	0.00651087	yes
XLOC_007155	XLOC_007155	BORA	chr13:73302041-73590591	sample1	sample2	OK	5.82197	4.24279	-0.456494	3.10385	0.00191018	0.0119407	yes
XLOC_025348	XLOC_025348	BPGM	chr7:134331530-134364567	sample1	sample2	OK	3.38302	6.6897	0.98363	-4.16308	3.14e-05	0.000364679	yes
XLOC_011732	XLOC_011732	BRCA1	chr17:41196311-41277500	sample1	sample2	OK	7.45782	5.79002	-0.365186	2.82869	0.00467395	0.0249598	yes
XLOC_018080	XLOC_018080	BRD1	chr22:50166936-50221191	sample1	sample2	OK	10.529	7.77494	-0.437462	3.06977	0.00214222	0.0131605	yes
XLOC_021475	XLOC_021475	BRD9	chr5:767511-892939	sample1	sample2	OK	22.0592	16.8347	-0.389942	3.12029	0.00180672	0.0114033	yes
XLOC_014592	XLOC_014592	BRE	chr2:28004265-28561986	sample1	sample2	OK	20.9999	27.4451	0.386167	-3.85	0.00011812	0.00114409	yes
XLOC_006142	XLOC_006142	BRI3BP	chr12:125478193-125512409	sample1	sample2	OK	34.6278	24.026	-0.527334	4.74791	2.06e-06	3.24e-05	yes
XLOC_010135	XLOC_010135	BRICD5,PGP	chr16:2255177-2264822	sample1	sample2	OK	46.6402	33.4478	-0.479661	3.64952	0.000262735	0.00226398	yes
XLOC_003979	XLOC_003979	BRSK2	chr11:1411128-1483919	sample1	sample2	OK	1.48985	0.441017	-1.75626	4.72868	2.26e-06	3.54e-05	yes
XLOC_029404	XLOC_029404	BRWD3	chrX:79924986-80065233	sample1	sample2	OK	0.191765	0.643479	1.74655	-7.48695	7.04e-14	4.43e-12	yes
XLOC_012721	XLOC_012721	BSG	chr19:562611-583493	sample1	sample2	OK	268.508	196.324	-0.45173	4.31481	1.6e-05	0.000199907	yes
XLOC_008054	XLOC_008054	BTBD6	chr14:105675622-105864484	sample1	sample2	OK	33.4054	22.7045	-0.557102	3.71244	0.000205268	0.00183055	yes
XLOC_018235	XLOC_018235	BTD	chr3:15643165-15689137	sample1	sample2	OK	9.84728	14.0125	0.508914	-3.3687	0.000755224	0.00550711	yes
XLOC_006590	XLOC_006590	BTG1,C12orf79	chr12:92378751-92539683	sample1	sample2	OK	9.32845	14.769	0.662861	-7.00182	2.53e-12	1.25e-10	yes
XLOC_001010	XLOC_001010	BTG2	chr1:203274663-203278729	sample1	sample2	OK	7.89561	11.582	0.552768	-5.7481	9.03e-09	2.48e-07	yes
XLOC_022343	XLOC_022343	BTN3A1,BTN3A3	chr6:26402464-26453643	sample1	sample2	OK	0.108999	1.46721	3.75069	-5.44978	5.04e-08	1.17e-06	yes
XLOC_022341	XLOC_022341	BTN3A2	chr6:26365386-26378548	sample1	sample2	OK	0.0787667	1.29603	4.04037	-3.91981	8.86e-05	0.000894086	yes
XLOC_022520	XLOC_022520	BYSL	chr6:41888964-41900784	sample1	sample2	OK	18.0501	14.0866	-0.357687	4.01893	5.85e-05	0.000623809	yes
XLOC_002997	XLOC_002997	C10orf107	chr10:63422627-63526351	sample1	sample2	OK	1.86208	6.3279	1.76481	-5.32617	1e-07	2.17e-06	yes
XLOC_003285	XLOC_003285	C10orf137	chr10:127408083-127452712	sample1	sample2	OK	7.9501	6.21551	-0.3551	2.73061	0.00632174	0.0319076	yes
XLOC_004555	XLOC_004555	C11orf52,HSPB2	chr11:111783459-111797595	sample1	sample2	OK	5.73203	10.1187	0.81991	-5.00399	5.62e-07	1.02e-05	yes
XLOC_004558	XLOC_004558	C11orf57	chr11:111944967-111966525	sample1	sample2	OK	5.79094	3.44147	-0.750775	3.52838	0.000418114	0.00336934	yes
XLOC_004300	XLOC_004300	C11orf83	chr11:62429482-62441201	sample1	sample2	OK	18.0475	13.9653	-0.369954	2.54555	0.0109105	0.0493954	yes
XLOC_004311	XLOC_004311	C11orf84	chr11:63580922-63595262	sample1	sample2	OK	26.7738	20.0894	-0.414387	3.15417	0.00160953	0.0103243	yes
XLOC_006039	XLOC_006039	C12orf23	chr12:107349543-107367816	sample1	sample2	OK	18.0835	22.6741	0.326371	-2.82875	0.00467302	0.0249598	yes
XLOC_006079	XLOC_006079	C12orf52	chr12:113623554-113630119	sample1	sample2	OK	31.9841	23.169	-0.465159	5.75393	8.72e-09	2.4e-07	yes
XLOC_005696	XLOC_005696	C12orf60	chr12:14956505-14976841	sample1	sample2	OK	2.52461	7.20628	1.5132	-5.20311	1.96e-07	3.95e-06	yes
XLOC_007821	XLOC_007821	C14orf169	chr14:73945188-74025651	sample1	sample2	OK	14.6305	10.9671	-0.4158	4.02512	5.69e-05	0.000610385	yes
XLOC_008401	XLOC_008401	C14orf2	chr14:104378624-104387903	sample1	sample2	OK	209.675	166.338	-0.334038	4.3924	1.12e-05	0.000146408	yes
XLOC_008060	XLOC_008060	C14orf80	chr14:105956191-105967465	sample1	sample2	OK	35.721	25.2737	-0.499134	4.22193	2.42e-05	0.000290066	yes
XLOC_008103	XLOC_008103	C14orf93	chr14:23456109-23479360	sample1	sample2	OK	3.0631	5.56842	0.862276	-3.77595	0.000159398	0.00148097	yes
XLOC_009302	XLOC_009302	C15orf59	chr15:74032140-74043816	sample1	sample2	OK	0.809481	0.213205	-1.92476	2.80292	0.00506421	0.0267389	yes
XLOC_008832	XLOC_008832	C15orf65	chr15:55610984-55800432	sample1	sample2	OK	1.02402	4.08312	1.99543	-2.74173	0.00611158	0.031096	yes
XLOC_010095	XLOC_010095	C16orf13	chr16:684427-686359	sample1	sample2	OK	80.7906	56.6837	-0.511252	3.86853	0.000109491	0.00107595	yes
XLOC_010325	XLOC_010325	C16orf58	chr16:31494438-31519775	sample1	sample2	OK	23.658	32.2813	0.448367	-4.46923	7.85e-06	0.000108282	yes
XLOC_009635	XLOC_009635	C16orf59	chr16:2510103-2514964	sample1	sample2	OK	14.8607	9.77544	-0.604264	3.72295	0.000196911	0.00176519	yes
XLOC_010110	XLOC_010110	C16orf91	chr16:1469744-1470801	sample1	sample2	OK	33.3307	26.3337	-0.339942	3.49082	0.000481548	0.00378729	yes
XLOC_011070	XLOC_011070	C17orf104	chr17:42733761-42753165	sample1	sample2	OK	2.42089	1.07229	-1.17484	6.70167	2.06e-11	8.97e-10	yes
XLOC_011841	XLOC_011841	C17orf67	chr17:54869273-54911268	sample1	sample2	OK	3.88161	2.80535	-0.468471	2.79284	0.00522475	0.0273572	yes
XLOC_012021	XLOC_012021	C17orf70	chr17:79506716-79520169	sample1	sample2	OK	12.9341	8.14663	-0.666903	5.75251	8.79e-09	2.42e-07	yes
XLOC_011308	XLOC_011308	C17orf89	chr17:79213109-79215307	sample1	sample2	OK	36.8116	20.3355	-0.856165	4.6763	2.92e-06	4.45e-05	yes
XLOC_011624	XLOC_011624	C17orf96	chr17:36827958-36831187	sample1	sample2	OK	5.96405	2.82737	-1.07684	8.15447	4.44e-16	3.8e-14	yes
XLOC_013626	XLOC_013626	C19orf10	chr19:4657556-4670415	sample1	sample2	OK	59.2496	47.186	-0.328446	4.10218	4.09e-05	0.000458986	yes
XLOC_013571	XLOC_013571	C19orf25	chr19:1450147-1479228	sample1	sample2	OK	6.66899	4.96002	-0.427123	3.18245	0.00146034	0.00949947	yes
XLOC_013568	XLOC_013568	C19orf26	chr19:1229580-1237990	sample1	sample2	OK	3.48636	1.40416	-1.31202	3.48459	0.000492887	0.00385677	yes
XLOC_013748	XLOC_013748	C19orf43	chr19:12841453-12845529	sample1	sample2	OK	186.741	133.683	-0.482226	6.3532	2.11e-10	7.95e-09	yes
XLOC_012925	XLOC_012925	C19orf53,MRI1	chr19:13875321-13889586	sample1	sample2	OK	94.3774	73.2762	-0.365097	4.17804	2.94e-05	0.00034383	yes
XLOC_013981	XLOC_013981	C19orf54	chr19:41171811-41256392	sample1	sample2	OK	4.41297	7.12413	0.690963	-3.2124	0.00131629	0.00872772	yes
XLOC_001491	XLOC_001491	C1orf109	chr1:38147241-38157875	sample1	sample2	OK	10.04	6.9709	-0.526345	2.92167	0.00348164	0.0196455	yes
XLOC_001085	XLOC_001085	C1orf115	chr1:220863627-220872499	sample1	sample2	OK	2.49149	1.75987	-0.501536	2.7996	0.00511652	0.0269398	yes
XLOC_000862	XLOC_000862	C1orf226,NOS1AP	chr1:162039497-162356641	sample1	sample2	OK	10.8503	14.6427	0.432444	-3.36949	0.000753068	0.00549661	yes
XLOC_001236	XLOC_001236	C1orf233	chr1:1533387-1535476	sample1	sample2	OK	20.0527	11.5036	-0.801713	8.55443	0	0	yes
XLOC_002259	XLOC_002259	C1orf35	chr1:228288427-228291022	sample1	sample2	OK	22.9484	16.4773	-0.477916	4.837	1.32e-06	2.19e-05	yes
XLOC_011403	XLOC_011403	C1QBP	chr17:5185557-5342471	sample1	sample2	OK	183.289	128.614	-0.511065	3.5942	0.000325386	0.00271831	yes
XLOC_011762	XLOC_011762	C1QL1	chr17:43037060-43045644	sample1	sample2	OK	1.05711	0.320155	-1.72329	3.03995	0.00236621	0.0143453	yes
XLOC_017986	XLOC_017986	C1QTNF6	chr22:37576205-37594614	sample1	sample2	OK	10.126	13.1794	0.380219	-3.07622	0.0020964	0.0129336	yes
XLOC_007032	XLOC_007032	C1QTNF9B-AS1	chr13:24289297-24471125	sample1	sample2	OK	2.77254	7.51855	1.43925	-3.05628	0.00224105	0.0136937	yes
XLOC_016775	XLOC_016775	C20orf194	chr20:3229947-3388309	sample1	sample2	OK	2.00562	3.62138	0.852494	-5.01726	5.24e-07	9.59e-06	yes
XLOC_017052	XLOC_017052	C20orf201	chr20:62711470-62731996	sample1	sample2	OK	2.14271	0.549686	-1.96275	2.79859	0.00513262	0.0269795	yes
XLOC_016564	XLOC_016564	C20orf24,TGIF2,TGIF2-C20orf24	chr20:35201875-35274619	sample1	sample2	OK	164.998	125.715	-0.392291	4.39575	1.1e-05	0.000144565	yes
XLOC_016779	XLOC_016779	C20orf27	chr20:3733982-3749035	sample1	sample2	OK	83.2927	55.9589	-0.573822	7.28709	3.17e-13	1.81e-11	yes
XLOC_017453	XLOC_017453	C2CD2	chr21:43305218-43374095	sample1	sample2	OK	7.70454	5.43478	-0.503487	3.88228	0.00010348	0.00102541	yes
XLOC_008849	XLOC_008849	C2CD4A	chr15:62359175-62363116	sample1	sample2	OK	0.773144	1.52034	0.975588	-3.91108	9.19e-05	0.000923106	yes
XLOC_013555	XLOC_013555	C2CD4C	chr19:405442-409170	sample1	sample2	OK	2.97497	1.91981	-0.631911	3.75831	0.000171066	0.001574	yes
XLOC_014812	XLOC_014812	C2orf15	chr2:99613723-99771187	sample1	sample2	OK	12.7858	17.4075	0.44517	-3.20468	0.00135214	0.00893405	yes
XLOC_015079	XLOC_015079	C2orf47	chr2:200793633-200828886	sample1	sample2	OK	27.116	20.966	-0.371094	3.54352	0.000394819	0.00320073	yes
XLOC_018605	XLOC_018605	C3orf37	chr3:128997676-129025025	sample1	sample2	OK	96.8576	69.2415	-0.484228	5.32694	9.99e-08	2.16e-06	yes
XLOC_018531	XLOC_018531	C3orf52	chr3:111805181-111837073	sample1	sample2	OK	5.29135	9.99551	0.917645	-7.82212	5.11e-15	3.76e-13	yes
XLOC_019398	XLOC_019398	C3orf70	chr3:184795837-184870802	sample1	sample2	OK	4.73398	8.51384	0.846755	-9.73211	0	0	yes
XLOC_018714	XLOC_018714	C3orf80	chr3:159943422-159946000	sample1	sample2	OK	0.920764	0.283979	-1.69704	3.79359	0.000148483	0.00139527	yes
XLOC_018867	XLOC_018867	C3orf83	chr3:12581279-12587026	sample1	sample2	OK	3.62605	7.62318	1.07199	-2.94819	0.00319642	0.0182983	yes
XLOC_019896	XLOC_019896	C4orf19	chr4:37455538-37687999	sample1	sample2	OK	4.62954	8.55285	0.885536	-6.39801	1.57e-10	6.05e-09	yes
XLOC_020101	XLOC_020101	C4orf32	chr4:113066552-113110271	sample1	sample2	OK	20.2279	31.0802	0.619648	-6.2921	3.13e-10	1.14e-08	yes
XLOC_020140	XLOC_020140	C4orf33	chr4:130014828-130033843	sample1	sample2	OK	1.8002	7.90847	2.13524	-9.13552	0	0	yes
XLOC_020480	XLOC_020480	C4orf36	chr4:87797357-87813726	sample1	sample2	OK	2.57388	4.86349	0.918048	-2.71507	0.00662612	0.033081	yes
XLOC_019792	XLOC_019792	C4orf48	chr4:2043719-2045697	sample1	sample2	OK	80.4597	22.3462	-1.84824	11.193	0	0	yes
XLOC_022796	XLOC_022796	C6orf211	chr6:151773421-151791232	sample1	sample2	OK	185.97	145.33	-0.355743	3.62117	0.000293268	0.00248627	yes
XLOC_024922	XLOC_024922	C7orf26,ZNF853	chr7:6629601-6663921	sample1	sample2	OK	21.7745	17.0918	-0.349338	3.16028	0.00157618	0.0101448	yes
XLOC_025477	XLOC_025477	C7orf50	chr7:1018251-1177893	sample1	sample2	OK	153.055	106.396	-0.524606	5.218	1.81e-07	3.69e-06	yes
XLOC_026729	XLOC_026729	C8orf33	chr8:146277823-146281416	sample1	sample2	OK	33.6547	25.4316	-0.404185	5.33687	9.46e-08	2.07e-06	yes
XLOC_026525	XLOC_026525	C8orf44,C8orf44-SGK3,SGK3	chr8:67579786-67774257	sample1	sample2	OK	15.2373	21.8439	0.519627	-3.31811	0.000906285	0.00639271	yes
XLOC_026524	XLOC_026524	C8orf46	chr8:67405490-67430759	sample1	sample2	OK	1.25338	2.11688	0.756112	-2.55917	0.0104923	0.047765	yes
XLOC_028292	XLOC_028292	C9orf114	chr9:131580747-131592102	sample1	sample2	OK	18.1694	14.2224	-0.353347	3.29554	0.000982339	0.00683204	yes
XLOC_028186	XLOC_028186	C9orf152	chr9:112961845-112970413	sample1	sample2	OK	2.35072	5.31942	1.17817	-7.48307	7.26e-14	4.56e-12	yes
XLOC_027624	XLOC_027624	C9orf3	chr9:97488950-97849500	sample1	sample2	OK	35.3827	67.9737	0.941933	-8.98909	0	0	yes
XLOC_028349	XLOC_028349	C9orf69	chr9:139006283-139030120	sample1	sample2	OK	27.4862	20.0364	-0.456079	5.07859	3.8e-07	7.19e-06	yes
XLOC_014107	XLOC_014107	CA11	chr19:49141271-49185502	sample1	sample2	OK	3.94859	7.12566	0.851688	-5.48992	4.02e-08	9.53e-07	yes
XLOC_009244	XLOC_009244	CA12	chr15:63615672-63674547	sample1	sample2	OK	63.6981	36.5015	-0.803296	9.11747	0	0	yes
XLOC_026564	XLOC_026564	CA2	chr8:86376130-86393721	sample1	sample2	OK	12.9819	23.0927	0.830933	-8.76144	0	0	yes
XLOC_026934	XLOC_026934	CA8	chr8:61099721-61193960	sample1	sample2	OK	8.44113	15.5591	0.88225	-4.52854	5.94e-06	8.37e-05	yes
XLOC_007358	XLOC_007358	CAB39L	chr13:49882777-50018221	sample1	sample2	OK	3.74095	12.2484	1.71112	-10.1875	0	0	yes
XLOC_017021	XLOC_017021	CABLES2	chr20:60961136-60982339	sample1	sample2	OK	17.5761	10.9341	-0.684779	4.11339	3.9e-05	0.000439874	yes
XLOC_009601	XLOC_009601	CACNA1H	chr16:1203240-1275254	sample1	sample2	OK	18.6672	11.54	-0.693859	6.67061	2.55e-11	1.09e-09	yes
XLOC_019029	XLOC_019029	CACNA2D2	chr3:50400230-50540892	sample1	sample2	OK	0.543147	0.30175	-0.847989	2.59193	0.00954385	0.0443448	yes
XLOC_005773	XLOC_005773	CACNB3	chr12:49207945-49222726	sample1	sample2	OK	18.451	14.2202	-0.375755	3.24361	0.00118025	0.00797679	yes
XLOC_014026	XLOC_014026	CADM4	chr19:44126521-44143991	sample1	sample2	OK	7.67562	5.06678	-0.599215	4.48238	7.38e-06	0.000102264	yes
XLOC_006456	XLOC_006456	CALCOCO1	chr12:54104901-54121337	sample1	sample2	OK	4.18015	13.7837	1.72133	-11.6018	0	0	yes
XLOC_025349	XLOC_025349	CALD1	chr7:134464163-134655480	sample1	sample2	OK	0.294925	1.05468	1.83839	-3.54315	0.000395378	0.00320389	yes
XLOC_003672	XLOC_003672	CALHM3	chr10:105232560-105238997	sample1	sample2	OK	0.387316	1.30621	1.7538	-3.69819	0.000217139	0.00191742	yes
XLOC_009279	XLOC_009279	CALML4,CLN6	chr15:68346571-68522109	sample1	sample2	OK	34.0267	26.5906	-0.355751	3.36106	0.000776426	0.00563013	yes
XLOC_003336	XLOC_003336	CALML5	chr10:5540657-5541533	sample1	sample2	OK	39.0499	23.2856	-0.745879	7.19602	6.2e-13	3.39e-11	yes
XLOC_012918	XLOC_012918	CALR	chr19:13049413-13055304	sample1	sample2	OK	225.99	164.898	-0.454682	4.61464	3.94e-06	5.77e-05	yes
XLOC_018849	XLOC_018849	CAMK1	chr3:9791575-9811668	sample1	sample2	OK	5.81487	3.47564	-0.74247	2.83802	0.00453944	0.0244115	yes
XLOC_025625	XLOC_025625	CAMK2B	chr7:44256748-44365230	sample1	sample2	OK	3.64731	1.76871	-1.04414	4.8484	1.24e-06	2.08e-05	yes
XLOC_020549	XLOC_020549	CAMK2D	chr4:114372187-114683083	sample1	sample2	OK	2.7446	4.96067	0.853938	-4.54289	5.55e-06	7.9e-05	yes
XLOC_019394	XLOC_019394	CAMK2N2	chr3:183948316-184010819	sample1	sample2	OK	3.78534	1.37865	-1.45717	3.06582	0.00217074	0.0133227	yes
XLOC_011381	XLOC_011381	CAMKK1	chr17:3763616-3796337	sample1	sample2	OK	2.39163	1.53586	-0.638948	3.01395	0.0025787	0.0153722	yes
XLOC_028346	XLOC_028346	CAMSAP1	chr9:138700332-138799230	sample1	sample2	OK	16.235	12.4151	-0.387013	2.90189	0.00370925	0.0207071	yes
XLOC_012833	XLOC_012833	CAMSAP3	chr19:7660787-7683196	sample1	sample2	OK	9.60595	7.29835	-0.396358	3.7186	0.000200332	0.00178992	yes
XLOC_000060	XLOC_000060	CAMTA1	chr1:6845383-7829766	sample1	sample2	OK	48.2936	37.898	-0.349709	3.14805	0.00164363	0.0105145	yes
XLOC_015542	XLOC_015542	CAPG	chr2:85621813-85641197	sample1	sample2	OK	22.1335	45.4805	1.03902	-7.50756	6.02e-14	3.85e-12	yes
XLOC_015374	XLOC_015374	CAPN13	chr2:30945637-31030311	sample1	sample2	OK	3.94424	5.87235	0.574191	-2.61139	0.00901739	0.0423674	yes
XLOC_001094	XLOC_001094	CAPN2	chr1:223889294-223963720	sample1	sample2	OK	11.4501	21.1801	0.887353	-7.4194	1.18e-13	7.12e-12	yes
XLOC_004463	XLOC_004463	CAPN5	chr11:76777991-76837198	sample1	sample2	OK	2.03038	3.02527	0.57531	-4.20981	2.56e-05	0.000304525	yes
XLOC_002236	XLOC_002236	CAPN8	chr1:223714931-223853472	sample1	sample2	OK	4.07558	17.5864	2.10938	-14.6353	0	0	yes
XLOC_001129	XLOC_001129	CAPN9	chr1:230883129-230937749	sample1	sample2	OK	1.44925	3.7583	1.37478	-4.39593	1.1e-05	0.000144565	yes
XLOC_012815	XLOC_012815	CAPS	chr19:5914192-5978320	sample1	sample2	OK	9.86606	16.4304	0.735824	-4.84092	1.29e-06	2.15e-05	yes
XLOC_006554	XLOC_006554	CAPS2	chr12:75669758-75723836	sample1	sample2	OK	0.396344	0.860754	1.11885	-2.6446	0.00817875	0.0392667	yes
XLOC_017991	XLOC_017991	CARD10	chr22:37886399-37915210	sample1	sample2	OK	5.66351	4.05257	-0.482858	3.64896	0.000263302	0.00226783	yes
XLOC_011298	XLOC_011298	CARD14	chr17:78143790-78227308	sample1	sample2	OK	1.8047	3.43061	0.926706	-2.9639	0.00303765	0.0175839	yes
XLOC_021020	XLOC_021020	CARD6	chr5:40841409-40855456	sample1	sample2	OK	0.107108	0.629347	2.55479	-5.003	5.64e-07	1.02e-05	yes
XLOC_014098	XLOC_014098	CARD8	chr19:48711342-48761450	sample1	sample2	OK	6.83955	11.1397	0.703739	-2.68709	0.00720785	0.0354336	yes
XLOC_028353	XLOC_028353	CARD9,DNLZ	chr9:139256231-139268133	sample1	sample2	OK	34.8835	23.9272	-0.543891	4.32486	1.53e-05	0.00019203	yes
XLOC_012885	XLOC_012885	CARM1	chr19:10982252-11041735	sample1	sample2	OK	43.4199	31.5606	-0.460231	4.0736	4.63e-05	0.000510068	yes
XLOC_026982	XLOC_026982	CASC9	chr8:76135351-76236976	sample1	sample2	OK	9.89294	20.1932	1.0294	-7.81134	5.55e-15	4.07e-13	yes
XLOC_025189	XLOC_025189	CASD1	chr7:94139169-94186369	sample1	sample2	OK	6.94103	9.73089	0.487422	-3.56778	0.000360013	0.00296563	yes
XLOC_010134	XLOC_010134	CASKIN1	chr16:2205698-2246465	sample1	sample2	OK	2.24556	0.8866	-1.34072	3.08703	0.00202165	0.0125545	yes
XLOC_005261	XLOC_005261	CASP4,CASP5	chr11:104813593-104893895	sample1	sample2	OK	0.799263	4.20724	2.39613	-6.53363	6.42e-11	2.6e-09	yes
XLOC_022640	XLOC_022640	CASP8AP2	chr6:90539618-90584155	sample1	sample2	OK	7.94145	5.9632	-0.413316	3.33412	0.000855691	0.00611804	yes
XLOC_016667	XLOC_016667	CASS4	chr20:54987167-55035244	sample1	sample2	OK	0.823007	1.68327	1.03229	-4.44079	8.96e-06	0.000121325	yes
XLOC_021160	XLOC_021160	CAST	chr5:95997740-96149848	sample1	sample2	OK	34.7215	55.9429	0.688127	-5.85773	4.69e-09	1.38e-07	yes
XLOC_025287	XLOC_025287	CAV1	chr7:116164838-116201239	sample1	sample2	OK	36.9928	221.79	2.58388	-22.7536	0	0	yes
XLOC_025286	XLOC_025286	CAV2	chr7:116139654-116148595	sample1	sample2	OK	21.1785	58.9261	1.47631	-19.6909	0	0	yes
XLOC_010514	XLOC_010514	CBFA2T3	chr16:88923487-89043504	sample1	sample2	OK	29.5053	11.5261	-1.35606	9.86158	0	0	yes
XLOC_009931	XLOC_009931	CBFB	chr16:67063042-67134963	sample1	sample2	OK	28.1385	21.9154	-0.360599	3.31333	0.000921913	0.00647877	yes
XLOC_019148	XLOC_019148	CBLB	chr3:105374427-105587887	sample1	sample2	OK	4.00884	5.83368	0.541221	-3.37557	0.000736636	0.00539961	yes
XLOC_017462	XLOC_017462	CBS	chr21:44473212-44496472	sample1	sample2	OK	67.153	38.608	-0.798553	6.56942	5.05e-11	2.08e-09	yes
XLOC_027549	XLOC_027549	CBWD3	chr9:70856838-70914932	sample1	sample2	OK	18.971	24.8566	0.389827	-4.49588	6.93e-06	9.63e-05	yes
XLOC_028044	XLOC_028044	CBWD3,CBWD5	chr9:70431999-70490177	sample1	sample2	OK	24.9008	32.6163	0.389399	-3.32865	0.000872684	0.00621368	yes
XLOC_028041	XLOC_028041	CBWD6	chr9:69204537-69262593	sample1	sample2	OK	14.4465	18.5725	0.362452	-3.87133	0.000108242	0.00106645	yes
XLOC_011792	XLOC_011792	CBX1	chr17:46147274-46178883	sample1	sample2	OK	101.275	74.695	-0.439202	5.26371	1.41e-07	2.95e-06	yes
XLOC_019864	XLOC_019864	CC2D2A	chr4:15471488-15603180	sample1	sample2	OK	2.07518	3.3289	0.681806	-2.74689	0.0060164	0.0307275	yes
XLOC_014099	XLOC_014099	CCDC114	chr19:48799708-48823332	sample1	sample2	OK	0.569218	1.25685	1.14276	-2.62015	0.00878914	0.041596	yes
XLOC_017661	XLOC_017661	CCDC117	chr22:29168661-29185283	sample1	sample2	OK	26.4552	20.2418	-0.386214	5.14976	2.61e-07	5.15e-06	yes
XLOC_028803	XLOC_028803	CCDC120	chrX:48910960-48927510	sample1	sample2	OK	4.99496	6.42544	0.36332	-2.7635	0.00571843	0.0294204	yes
XLOC_021616	XLOC_021616	CCDC125	chr5:68575872-68628741	sample1	sample2	OK	17.7541	22.4482	0.338447	-2.63605	0.00838772	0.0400664	yes
XLOC_011312	XLOC_011312	CCDC137	chr17:79631985-79640937	sample1	sample2	OK	27.5522	20.114	-0.453965	4.2905	1.78e-05	0.000220618	yes
XLOC_029050	XLOC_029050	CCDC160	chrX:133371076-133379808	sample1	sample2	OK	0.096145	0.717776	2.90025	-2.89045	0.00384688	0.0212993	yes
XLOC_022758	XLOC_022758	CCDC28A	chr6:139046347-139114456	sample1	sample2	OK	3.2583	4.66853	0.518846	-2.64122	0.00826084	0.0395603	yes
XLOC_006623	XLOC_006623	CCDC53	chr12:102406594-102455899	sample1	sample2	OK	26.165	41.3047	0.658668	-3.19043	0.0014206	0.00930676	yes
XLOC_006570	XLOC_006570	CCDC59	chr12:82746082-82873016	sample1	sample2	OK	24.0356	18.4664	-0.380274	2.81529	0.00487325	0.0258679	yes
XLOC_021846	XLOC_021846	CCDC69	chr5:150560612-150603654	sample1	sample2	OK	3.65711	2.01144	-0.862472	5.76323	8.25e-09	2.3e-07	yes
XLOC_025853	XLOC_025853	CCDC71L	chr7:106297210-106301634	sample1	sample2	OK	2.3404	1.66255	-0.493359	3.07307	0.00211871	0.0130457	yes
XLOC_014933	XLOC_014933	CCDC74A	chr2:132202795-132369282	sample1	sample2	OK	13.2157	8.12661	-0.701526	3.28064	0.0010357	0.00713772	yes
XLOC_015679	XLOC_015679	CCDC74B	chr2:130887195-130902707	sample1	sample2	OK	7.05821	3.60551	-0.969101	3.24098	0.00119119	0.00804579	yes
XLOC_019167	XLOC_019167	CCDC80	chr3:112323408-112359977	sample1	sample2	OK	0.156683	0.568062	1.8582	-2.58724	0.00967493	0.0447832	yes
XLOC_004477	XLOC_004477	CCDC83	chr11:85539732-85631056	sample1	sample2	OK	9.8126	5.59638	-0.810143	3.19371	0.00140458	0.00921288	yes
XLOC_004363	XLOC_004363	CCDC85B	chr11:65657874-65659106	sample1	sample2	OK	46.5178	23.0538	-1.01278	11.3888	0	0	yes
XLOC_008383	XLOC_008383	CCDC85C	chr14:99947726-100070727	sample1	sample2	OK	10.1536	6.04246	-0.74879	4.80407	1.55e-06	2.54e-05	yes
XLOC_004268	XLOC_004268	CCDC86	chr11:60609428-60623444	sample1	sample2	OK	29.2258	22.7524	-0.361229	4.60229	4.18e-06	6.09e-05	yes
XLOC_015442	XLOC_015442	CCDC88A	chr2:55514977-55647057	sample1	sample2	OK	0.201496	0.487978	1.27606	-3.14058	0.00168615	0.0107501	yes
XLOC_021569	XLOC_021569	CCL28	chr5:43379117-43412488	sample1	sample2	OK	1.7555	3.97251	1.17816	-2.63097	0.00851423	0.0406194	yes
XLOC_016517	XLOC_016517	CCM2L	chr20:30598244-30619984	sample1	sample2	OK	2.10635	1.19078	-0.822841	3.16906	0.0015293	0.00988685	yes
XLOC_020566	XLOC_020566	CCNA2	chr4:122722471-122745130	sample1	sample2	OK	45.0345	35.0368	-0.36216	3.95596	7.62e-05	0.000784568	yes
XLOC_021074	XLOC_021074	CCNB1	chr5:68462836-68474070	sample1	sample2	OK	157.61	118.45	-0.412081	4.64051	3.48e-06	5.15e-05	yes
XLOC_023122	XLOC_023122	CCND3	chr6:41902670-42016610	sample1	sample2	OK	39.6608	28.1944	-0.492307	5.47535	4.37e-08	1.03e-06	yes
XLOC_013047	XLOC_013047	CCNE1	chr19:30302900-30315215	sample1	sample2	OK	15.5969	8.13648	-0.938786	8.76936	0	0	yes
XLOC_009634	XLOC_009634	CCNF	chr16:2479394-2508940	sample1	sample2	OK	17.7795	12.9806	-0.453855	5.90441	3.54e-09	1.06e-07	yes
XLOC_020017	XLOC_020017	CCNG2	chr4:78078356-78091213	sample1	sample2	OK	7.24247	14.0219	0.953125	-11.754	0	0	yes
XLOC_015119	XLOC_015119	CCNYL1	chr2:208576263-208625304	sample1	sample2	OK	6.67361	12.5223	0.907959	-6.4969	8.2e-11	3.27e-09	yes
XLOC_009731	XLOC_009731	CCP110	chr16:19535178-19564741	sample1	sample2	OK	12.5833	10.0379	-0.326058	2.71335	0.00666071	0.0332192	yes
XLOC_009220	XLOC_009220	CCPG1,DYX1C1	chr15:55610984-55800432	sample1	sample2	OK	12.4998	19.1054	0.61208	-5.70513	1.16e-08	3.12e-07	yes
XLOC_018956	XLOC_018956	CCR1	chr3:46243199-46249832	sample1	sample2	OK	0.19139	0.502348	1.39217	-2.59729	0.00939632	0.0438191	yes
XLOC_002268	XLOC_002268	CCSAP	chr1:229456751-229478688	sample1	sample2	OK	4.13423	2.57005	-0.685821	5.808	6.32e-09	1.8e-07	yes
XLOC_020057	XLOC_020057	CCSER1	chr4:91048683-92523370	sample1	sample2	OK	0.720988	1.56312	1.11638	-3.48734	0.000487855	0.00382213	yes
XLOC_022608	XLOC_022608	CD109	chr6:74405507-74538041	sample1	sample2	OK	1.999	5.68442	1.50774	-15.8906	0	0	yes
XLOC_013675	XLOC_013675	CD320	chr19:8367010-8373240	sample1	sample2	OK	12.539	6.76888	-0.889433	5.58346	2.36e-08	5.93e-07	yes
XLOC_025160	XLOC_025160	CD36	chr7:80231503-80308593	sample1	sample2	OK	0.564387	1.62617	1.52672	-3.14267	0.00167413	0.0106842	yes
XLOC_013245	XLOC_013245	CD3EAP	chr19:45882891-45927202	sample1	sample2	OK	10.212	6.31196	-0.694103	4.15211	3.29e-05	0.000380276	yes
XLOC_004138	XLOC_004138	CD44	chr11:35160416-35253949	sample1	sample2	OK	9.89765	17.553	0.826558	-5.33578	9.51e-08	2.08e-06	yes
XLOC_001042	XLOC_001042	CD55	chr1:207494816-207534311	sample1	sample2	OK	15.7404	28.1872	0.840565	-6.32217	2.58e-10	9.5e-09	yes
XLOC_010785	XLOC_010785	CD68,MPDU1	chr17:7482804-7536700	sample1	sample2	OK	52.8749	41.1733	-0.360873	3.07671	0.002093	0.0129253	yes
XLOC_015555	XLOC_015555	CD8A	chr2:87011727-87035519	sample1	sample2	OK	1.03087	2.23473	1.11624	-2.98698	0.00281746	0.0165552	yes
XLOC_012936	XLOC_012936	CD97	chr19:14491955-14519537	sample1	sample2	OK	4.16936	5.46466	0.390308	-2.68257	0.00730585	0.035785	yes
XLOC_028661	XLOC_028661	CD99	chrX:2609227-2659350	sample1	sample2	OK	30.3215	38.7565	0.354098	-3.98969	6.62e-05	0.000693034	yes
XLOC_030020	XLOC_030020	CD99	chrY:2559227-2609350	sample1	sample2	OK	30.3215	38.7565	0.354098	-3.98969	6.62e-05	0.000693034	yes
XLOC_000549	XLOC_000549	CDC14A	chr1:100818022-100985833	sample1	sample2	OK	2.77958	2.02941	-0.453802	2.88371	0.00393025	0.0216658	yes
XLOC_000341	XLOC_000341	CDC20	chr1:43824574-43828873	sample1	sample2	OK	74.914	55.5108	-0.432466	5.59516	2.2e-08	5.62e-07	yes
XLOC_018973	XLOC_018973	CDC25A	chr3:48198666-48229903	sample1	sample2	OK	11.9313	7.93815	-0.587879	4.29531	1.74e-05	0.000216452	yes
XLOC_012719	XLOC_012719	CDC34	chr19:531732-542087	sample1	sample2	OK	30.1072	22.3408	-0.430431	4.98795	6.1e-07	1.09e-05	yes
XLOC_004343	XLOC_004343	CDC42EP2,POLA2	chr11:65029370-65089957	sample1	sample2	OK	47.225	35.7582	-0.401276	4.71022	2.47e-06	3.85e-05	yes
XLOC_017581	XLOC_017581	CDC45	chr22:19467348-19508135	sample1	sample2	OK	37.0542	28.16	-0.395987	4.26754	1.98e-05	0.000241561	yes
XLOC_011006	XLOC_011006	CDC6	chr17:38444096-38460408	sample1	sample2	OK	24.9827	18.3817	-0.442659	5.5183	3.42e-08	8.3e-07	yes
XLOC_026424	XLOC_026424	CDCA2	chr8:25316512-25366158	sample1	sample2	OK	9.46612	7.05209	-0.424722	3.54758	0.000388782	0.00316264	yes
XLOC_006220	XLOC_006220	CDCA3	chr12:6949374-6960704	sample1	sample2	OK	36.3168	25.6754	-0.500252	4.37185	1.23e-05	0.00015913	yes
XLOC_008410	XLOC_008410	CDCA4	chr14:105475909-105487425	sample1	sample2	OK	38.1981	30.4916	-0.325088	4.36666	1.26e-05	0.000162182	yes
XLOC_005072	XLOC_005072	CDCA5	chr11:64844926-64856542	sample1	sample2	OK	49.9782	36.2422	-0.463627	5.13447	2.83e-07	5.53e-06	yes
XLOC_000295	XLOC_000295	CDCA8	chr1:38158072-38175391	sample1	sample2	OK	31.0781	23.6315	-0.395188	4.23079	2.33e-05	0.000279581	yes
XLOC_010480	XLOC_010480	CDH13	chr16:82660398-83837138	sample1	sample2	OK	7.84172	17.8088	1.18335	-4.54487	5.5e-06	7.83e-05	yes
XLOC_010988	XLOC_010988	CDK12	chr17:37617722-37700578	sample1	sample2	OK	10.4943	8.05893	-0.380943	2.93185	0.0033695	0.0191442	yes
XLOC_025175	XLOC_025175	CDK14	chr7:90225698-90839904	sample1	sample2	OK	1.45859	2.93242	1.00751	-6.98579	2.83e-12	1.39e-10	yes
XLOC_006743	XLOC_006743	CDK2AP1	chr12:123745516-123756863	sample1	sample2	OK	172.207	112.325	-0.61647	7.15067	8.64e-13	4.61e-11	yes
XLOC_010939	XLOC_010939	CDK5R1	chr17:30814104-30818271	sample1	sample2	OK	3.03478	1.44249	-1.07303	6.49673	8.21e-11	3.27e-09	yes
XLOC_025756	XLOC_025756	CDK6	chr7:92234234-92465941	sample1	sample2	OK	1.02095	1.4887	0.544135	-4.43701	9.12e-06	0.000123122	yes
XLOC_028708	XLOC_028708	CDKL5	chrX:18443724-18690223	sample1	sample2	OK	0.342047	1.04279	1.60819	-4.95342	7.29e-07	1.28e-05	yes
XLOC_022496	XLOC_022496	CDKN1A	chr6:36644236-36655116	sample1	sample2	OK	68.927	87.3147	0.341156	-4.43378	9.26e-06	0.000124804	yes
XLOC_027934	XLOC_027934	CDKN2B	chr9:21802623-22121093	sample1	sample2	OK	0.806121	2.73615	1.76308	-6.38381	1.73e-10	6.59e-09	yes
XLOC_013713	XLOC_013713	CDKN2D	chr19:10677137-10679655	sample1	sample2	OK	6.38424	4.11883	-0.63228	2.98078	0.00287514	0.0168313	yes
XLOC_011245	XLOC_011245	CDR2L	chr17:72983726-73001892	sample1	sample2	OK	6.26306	4.98159	-0.330262	3.14026	0.00168796	0.010758	yes
XLOC_010060	XLOC_010060	CDT1	chr16:88870137-88879248	sample1	sample2	OK	44.7991	31.9022	-0.489814	2.93168	0.00337136	0.019149	yes
XLOC_018628	XLOC_018628	CDV3	chr3:133292320-133309118	sample1	sample2	OK	139.136	208.017	0.580207	-4.62897	3.67e-06	5.43e-05	yes
XLOC_013885	XLOC_013885	CEBPA	chr19:33790839-33793430	sample1	sample2	OK	15.5482	9.64433	-0.688996	7.51613	5.64e-14	3.64e-12	yes
XLOC_016649	XLOC_016649	CEBPB	chr20:48807119-48809227	sample1	sample2	OK	43.5068	30.7269	-0.501737	6.5211	6.98e-11	2.82e-09	yes
XLOC_026906	XLOC_026906	CEBPD	chr8:48649475-48650726	sample1	sample2	OK	9.29976	7.04655	-0.400276	2.6052	0.00918193	0.0429695	yes
XLOC_017839	XLOC_017839	CECR5	chr22:17618409-17646335	sample1	sample2	OK	30.1292	23.6423	-0.349788	3.1115	0.00186142	0.0117056	yes
XLOC_018074	XLOC_018074	CELSR1	chr22:46731297-46933489	sample1	sample2	OK	8.08662	5.69093	-0.506873	5.12799	2.93e-07	5.7e-06	yes
XLOC_014570	XLOC_014570	CENPA	chr2:27008881-27017455	sample1	sample2	OK	27.1952	19.7714	-0.459939	4.84079	1.29e-06	2.15e-05	yes
XLOC_021075	XLOC_021075	CENPH	chr5:68485374-68506184	sample1	sample2	OK	38.241	25.1405	-0.605106	7.19339	6.32e-13	3.44e-11	yes
XLOC_018039	XLOC_018039	CENPM	chr22:42334740-42343148	sample1	sample2	OK	30.9919	20.3012	-0.61033	5.00354	5.63e-07	1.02e-05	yes
XLOC_010013	XLOC_010013	CENPN	chr16:81009698-81066709	sample1	sample2	OK	43.3134	32.9735	-0.393507	2.66922	0.00760286	0.0369525	yes
XLOC_011490	XLOC_011490	CENPV	chr17:16120508-16282145	sample1	sample2	OK	5.10084	2.22845	-1.1947	2.83601	0.00456806	0.0245234	yes
XLOC_001259	XLOC_001259	CEP104	chr1:3728644-3773797	sample1	sample2	OK	5.01329	3.87554	-0.371361	3.71476	0.000203399	0.0018156	yes
XLOC_011908	XLOC_011908	CEP112	chr17:63631657-64188251	sample1	sample2	OK	2.71942	4.13471	0.604488	-2.92468	0.00344809	0.0195085	yes
XLOC_008408	XLOC_008408	CEP170B	chr14:105331649-105363107	sample1	sample2	OK	2.12848	1.53696	-0.469744	2.66299	0.00774501	0.0375179	yes
XLOC_020957	XLOC_020957	CEP72	chr5:612404-653680	sample1	sample2	OK	8.335	5.68432	-0.552195	3.20681	0.00134214	0.00888037	yes
XLOC_018509	XLOC_018509	CEP97	chr3:101443462-101488346	sample1	sample2	OK	3.52365	4.8802	0.469869	-2.95975	0.0030789	0.0177818	yes
XLOC_027759	XLOC_027759	CERCAM	chr9:131182499-131199649	sample1	sample2	OK	46.465	33.7567	-0.46097	5.69465	1.24e-08	3.3e-07	yes
XLOC_018075	XLOC_018075	CERK	chr22:47080306-47134152	sample1	sample2	OK	5.69339	3.40406	-0.742034	6.84713	7.53e-12	3.49e-10	yes
XLOC_013832	XLOC_013832	CERS1,GDF1	chr19:18979360-19006953	sample1	sample2	OK	5.59433	1.56503	-1.83777	5.10983	3.22e-07	6.2e-06	yes
XLOC_012848	XLOC_012848	CERS4	chr19:8274209-8328738	sample1	sample2	OK	18.3523	10.9509	-0.744909	6.40909	1.46e-10	5.68e-09	yes
XLOC_008157	XLOC_008157	CFL2	chr14:35179578-35184029	sample1	sample2	OK	12.1172	18.119	0.580441	-4.54029	5.62e-06	7.98e-05	yes
XLOC_008836	XLOC_008836	CGNL1	chr15:57668702-57842925	sample1	sample2	OK	0.536538	0.836921	0.641411	-3.26092	0.0011105	0.0075731	yes
XLOC_015352	XLOC_015352	CGREF1	chr2:27309610-27341995	sample1	sample2	OK	9.6106	6.06278	-0.664648	3.15556	0.0016019	0.0102893	yes
XLOC_017263	XLOC_017263	CHAF1B	chr21:37757671-37789395	sample1	sample2	OK	19.918	12.7022	-0.649	5.00277	5.65e-07	1.02e-05	yes
XLOC_017896	XLOC_017896	CHCHD10	chr22:24105207-24110141	sample1	sample2	OK	20.6056	9.7956	-1.07283	6.18251	6.31e-10	2.17e-08	yes
XLOC_014871	XLOC_014871	CHCHD5	chr2:113342035-113346617	sample1	sample2	OK	41.5948	52.5809	0.338136	-3.48272	0.000496339	0.00387735	yes
XLOC_010795	XLOC_010795	CHD3	chr17:7788122-7816075	sample1	sample2	OK	24.6424	31.6182	0.35961	-4.02341	5.74e-05	0.000614143	yes
XLOC_001264	XLOC_001264	CHD5	chr1:6161846-6240194	sample1	sample2	OK	0.917791	0.333	-1.46264	4.2564	2.08e-05	0.00025165	yes
XLOC_019062	XLOC_019062	CHDH	chr3:53848938-53916229	sample1	sample2	OK	7.43341	4.59636	-0.693532	4.12555	3.7e-05	0.000419258	yes
XLOC_028905	XLOC_028905	CHIC1	chrX:72782983-72906937	sample1	sample2	OK	1.82238	3.71048	1.02579	-9.03585	0	0	yes
XLOC_002312	XLOC_002312	CHML,OPN3	chr1:241695433-241803701	sample1	sample2	OK	11.0107	17.584	0.675357	-5.59447	2.21e-08	5.63e-07	yes
XLOC_026556	XLOC_026556	CHMP4C	chr8:82644687-82671748	sample1	sample2	OK	14.471	19.057	0.39716	-4.38566	1.16e-05	0.000150284	yes
XLOC_026415	XLOC_026415	CHMP7	chr8:23101149-23119512	sample1	sample2	OK	12.611	9.8044	-0.363178	4.31033	1.63e-05	0.000203598	yes
XLOC_015781	XLOC_015781	CHN1	chr2:175664041-175870117	sample1	sample2	OK	11.1764	16.3609	0.549795	-3.68979	0.000224435	0.00196805	yes
XLOC_006019	XLOC_006019	CHPT1	chr12:102091415-102133250	sample1	sample2	OK	28.3693	35.8467	0.337511	-3.14513	0.00166012	0.0106056	yes
XLOC_009342	XLOC_009342	CHRNA3	chr15:78857837-78913637	sample1	sample2	OK	1.09865	0.512956	-1.09883	2.70667	0.00679628	0.033774	yes
XLOC_004908	XLOC_004908	CHST1	chr11:45669238-45687206	sample1	sample2	OK	1.06667	0.227057	-2.23199	5.96631	2.43e-09	7.59e-08	yes
XLOC_003725	XLOC_003725	CHST15	chr10:125767181-125853143	sample1	sample2	OK	12.8382	9.25776	-0.471712	2.91135	0.00359876	0.0201968	yes
XLOC_013064	XLOC_013064	CHST8	chr19:34112860-34264414	sample1	sample2	OK	3.81175	1.24711	-1.61186	4.99389	5.92e-07	1.06e-05	yes
XLOC_009432	XLOC_009432	CHSY1	chr15:101715927-101792137	sample1	sample2	OK	13.0733	10.4332	-0.32545	2.8572	0.00427398	0.0232351	yes
XLOC_003640	XLOC_003640	CHUK	chr10:101948123-101989349	sample1	sample2	OK	13.3213	10.6206	-0.326875	2.74885	0.00598039	0.0305684	yes
XLOC_023368	XLOC_023368	CITED2	chr6:139692779-139695787	sample1	sample2	OK	29.5056	53.8338	0.867526	-10.3371	0	0	yes
XLOC_008397	XLOC_008397	CKB	chr14:103985993-103989196	sample1	sample2	OK	48.0404	19.9899	-1.26498	7.4198	1.17e-13	7.12e-12	yes
XLOC_000771	XLOC_000771	CKS1B	chr1:154929501-154955326	sample1	sample2	OK	197.665	150.554	-0.392781	2.9526	0.00315108	0.0181101	yes
XLOC_018916	XLOC_018916	CLASP2	chr3:33537738-33759873	sample1	sample2	OK	8.79217	11.5754	0.396775	-3.95982	7.5e-05	0.000773149	yes
XLOC_000499	XLOC_000499	CLCA2	chr1:86889768-86922240	sample1	sample2	OK	0.369082	0.961876	1.38191	-4.48624	7.25e-06	0.000100652	yes
XLOC_019395	XLOC_019395	CLCN2	chr3:184053716-184086387	sample1	sample2	OK	4.56487	2.86502	-0.672029	3.4451	0.000570855	0.00435329	yes
XLOC_020211	XLOC_020211	CLCN3	chr4:170541671-170644338	sample1	sample2	OK	9.57851	13.6795	0.51414	-4.80943	1.51e-06	2.47e-05	yes
XLOC_028676	XLOC_028676	CLCN4	chrX:10124984-10205699	sample1	sample2	OK	0.440793	1.25802	1.51298	-6.98724	2.8e-12	1.38e-10	yes
XLOC_019430	XLOC_019430	CLDN1	chr3:190023489-190040235	sample1	sample2	OK	0.709903	1.92635	1.44018	-5.73515	9.74e-09	2.65e-07	yes
XLOC_025174	XLOC_025174	CLDN12	chr7:90032647-90045268	sample1	sample2	OK	5.01386	9.35443	0.899727	-8.28707	2.22e-16	1.96e-14	yes
XLOC_025701	XLOC_025701	CLDN3	chr7:73183326-73184600	sample1	sample2	OK	47.0714	36.9585	-0.348944	4.306	1.66e-05	0.000207348	yes
XLOC_025123	XLOC_025123	CLIP2	chr7:73703804-73820273	sample1	sample2	OK	0.605575	0.316704	-0.935172	3.20667	0.00134283	0.00888184	yes
XLOC_014602	XLOC_014602	CLIP4	chr2:29338307-29406679	sample1	sample2	OK	0.449743	0.964508	1.10069	-3.83521	0.000125459	0.00121021	yes
XLOC_025550	XLOC_025550	CLK2P	chr7:23624334-23626146	sample1	sample2	OK	7.28779	9.30129	0.35195	-2.99935	0.00270557	0.0159864	yes
XLOC_012818	XLOC_012818	CLPP	chr19:6361462-6368915	sample1	sample2	OK	36.8079	29.3399	-0.327152	3.71539	0.000202892	0.00181193	yes
XLOC_018651	XLOC_018651	CLSTN2	chr3:139654026-140288469	sample1	sample2	OK	5.0468	2.81392	-0.842789	5.56999	2.55e-08	6.36e-07	yes
XLOC_021910	XLOC_021910	CLTB	chr5:175819455-175843570	sample1	sample2	OK	91.6664	72.0706	-0.346982	4.40896	1.04e-05	0.000137259	yes
XLOC_026847	XLOC_026847	CLU	chr8:27454433-27472328	sample1	sample2	OK	40.6248	80.9926	0.995428	-12.9045	0	0	yes
XLOC_022919	XLOC_022919	CMAHP	chr6:25081294-25166682	sample1	sample2	OK	0.533965	1.56491	1.55127	-3.81887	0.000134063	0.00128013	yes
XLOC_021507	XLOC_021507	CMBL	chr5:10277706-10308168	sample1	sample2	OK	13.2306	26.0161	0.975531	-12.6832	0	0	yes
XLOC_019140	XLOC_019140	CMSS1	chr3:99273152-99897476	sample1	sample2	OK	2.43966	7.16863	1.55502	-4.67626	2.92e-06	4.45e-05	yes
XLOC_018267	XLOC_018267	CMTM7	chr3:32433162-32496333	sample1	sample2	OK	1.17907	0.431062	-1.45168	2.54484	0.0109329	0.0494848	yes
XLOC_018266	XLOC_018266	CMTM8	chr3:32280170-32411813	sample1	sample2	OK	6.8774	3.83111	-0.844102	4.0666	4.77e-05	0.000524422	yes
XLOC_021124	XLOC_021124	CMYA5	chr5:78985658-79096086	sample1	sample2	OK	1.44675	2.89827	1.00238	-9.80267	0	0	yes
XLOC_027016	XLOC_027016	CNGB3	chr8:87586089-87755903	sample1	sample2	OK	5.28639	7.20532	0.446781	-4.06976	4.71e-05	0.000517942	yes
XLOC_004373	XLOC_004373	CNIH2	chr11:66045671-66051685	sample1	sample2	OK	7.16702	3.12526	-1.1974	4.15932	3.19e-05	0.000369822	yes
XLOC_023402	XLOC_023402	CNKSR3	chr6:154726432-154831753	sample1	sample2	OK	3.58736	2.76444	-0.375935	2.65922	0.00783206	0.037833	yes
XLOC_003163	XLOC_003163	CNNM1	chr10:101088855-101154087	sample1	sample2	OK	1.2302	0.706403	-0.800329	4.19341	2.75e-05	0.00032455	yes
XLOC_014802	XLOC_014802	CNNM3	chr2:97481990-97501121	sample1	sample2	OK	12.3472	8.73393	-0.499484	5.47833	4.29e-08	1.01e-06	yes
XLOC_011030	XLOC_011030	CNP	chr17:40118758-40190044	sample1	sample2	OK	4.97996	3.25564	-0.613193	3.58854	0.000332537	0.0027707	yes
XLOC_025414	XLOC_025414	CNTNAP2	chr7:145813452-148118088	sample1	sample2	OK	1.09489	0.672279	-0.703655	3.37361	0.000741888	0.00542758	yes
XLOC_025854	XLOC_025854	COG5	chr7:106809405-107218968	sample1	sample2	OK	8.39577	11.2186	0.418161	-3.19501	0.00139825	0.00918096	yes
XLOC_023058	XLOC_023058	COL11A2	chr6:33130468-33160245	sample1	sample2	OK	0.381958	0.859481	1.17005	-3.38939	0.000700492	0.00517685	yes
XLOC_001445	XLOC_001445	COL16A1	chr1:32117847-32169768	sample1	sample2	OK	0.233772	0.485233	1.05358	-3.21196	0.00131835	0.00873826	yes
XLOC_017324	XLOC_017324	COL18A1	chr21:46825029-46962385	sample1	sample2	OK	48.2981	31.1835	-0.631185	6.40295	1.52e-10	5.88e-09	yes
XLOC_011827	XLOC_011827	COL1A1	chr17:48261456-48279000	sample1	sample2	OK	2.13576	3.19459	0.580881	-4.45142	8.53e-06	0.000116472	yes
XLOC_023188	XLOC_023188	COL21A1	chr6:55921387-56112378	sample1	sample2	OK	2.71544	5.47501	1.01168	-5.16334	2.43e-07	4.81e-06	yes
XLOC_025516	XLOC_025516	COL28A1	chr7:7398243-7575460	sample1	sample2	OK	0.218408	1.25963	2.5279	-6.03005	1.64e-09	5.27e-08	yes
XLOC_015055	XLOC_015055	COL3A1	chr2:189839098-189877472	sample1	sample2	OK	0.416942	0.890087	1.0941	-4.35688	1.32e-05	0.000168449	yes
XLOC_029456	XLOC_029456	COL4A6	chrX:107398836-107682704	sample1	sample2	OK	1.63457	4.38784	1.4246	-5.97151	2.35e-09	7.37e-08	yes
XLOC_015818	XLOC_015818	COL5A2	chr2:189896640-190090047	sample1	sample2	OK	1.59747	7.9102	2.30793	-17.997	0	0	yes
XLOC_017326	XLOC_017326	COL6A1	chr21:47401662-47424963	sample1	sample2	OK	2.60962	1.42379	-0.874109	5.58965	2.28e-08	5.74e-07	yes
XLOC_017327	XLOC_017327	COL6A2	chr21:47518032-47552763	sample1	sample2	OK	10.1088	4.55034	-1.15157	7.42988	1.09e-13	6.68e-12	yes
XLOC_018881	XLOC_018881	COL6A4P1	chr3:15206868-15247466	sample1	sample2	OK	0.521402	1.02921	0.981065	-2.80324	0.00505922	0.02672	yes
XLOC_018981	XLOC_018981	COL7A1	chr3:48601505-48632593	sample1	sample2	OK	0.758323	1.35029	0.83238	-5.76321	8.25e-09	2.3e-07	yes
XLOC_012983	XLOC_012983	COLGALT1	chr19:17666510-17693965	sample1	sample2	OK	13.2182	8.2252	-0.684405	8.04335	8.88e-16	7.33e-14	yes
XLOC_011498	XLOC_011498	COPS3	chr17:17149937-17184617	sample1	sample2	OK	58.6031	46.5881	-0.331015	4.42629	9.59e-06	0.000128029	yes
XLOC_009805	XLOC_009805	CORO1A	chr16:30194730-30200575	sample1	sample2	OK	16.1942	6.04888	-1.42073	10.9416	0	0	yes
XLOC_028154	XLOC_028154	CORO2A	chr9:100883256-100954956	sample1	sample2	OK	1.79912	1.32016	-0.446577	2.79468	0.00519516	0.0272476	yes
XLOC_010487	XLOC_010487	COTL1	chr16:84599203-84651669	sample1	sample2	OK	33.4855	24.744	-0.436455	5.45243	4.97e-08	1.16e-06	yes
XLOC_020431	XLOC_020431	COX18	chr4:73920415-73935472	sample1	sample2	OK	2.20484	3.41972	0.633201	-2.84119	0.00449457	0.0242184	yes
XLOC_013806	XLOC_013806	CPAMD8	chr19:17003761-17137625	sample1	sample2	OK	1.40183	3.36289	1.26239	-6.12274	9.2e-10	3.08e-08	yes
XLOC_019862	XLOC_019862	CPEB2	chr4:15004297-15071777	sample1	sample2	OK	2.05258	3.26585	0.670021	-3.99539	6.46e-05	0.000681847	yes
XLOC_003598	XLOC_003598	CPEB3	chr10:93808396-94050875	sample1	sample2	OK	0.511103	1.05128	1.04045	-3.70396	0.00021226	0.00188316	yes
XLOC_021411	XLOC_021411	CPEB4	chr5:173315330-173387313	sample1	sample2	OK	1.96333	4.38154	1.15813	-7.49245	6.75e-14	4.28e-12	yes
XLOC_006540	XLOC_006540	CPM	chr12:69244955-69357020	sample1	sample2	OK	0.844168	0.455019	-0.891603	3.87656	0.000105942	0.00104716	yes
XLOC_009899	XLOC_009899	CPNE2	chr16:57126454-57181878	sample1	sample2	OK	14.1388	9.98893	-0.501254	5.25598	1.47e-07	3.06e-06	yes
XLOC_026595	XLOC_026595	CPQ	chr8:97657454-98155731	sample1	sample2	OK	1.33605	2.86555	1.10083	-3.96126	7.46e-05	0.000769035	yes
XLOC_005986	XLOC_005986	CRADD	chr12:94071150-94244531	sample1	sample2	OK	8.68794	11.2377	0.371256	-2.61899	0.00881904	0.0416946	yes
XLOC_028296	XLOC_028296	CRAT	chr9:131857072-131873070	sample1	sample2	OK	3.54211	5.20914	0.556437	-3.69652	0.000218574	0.00192829	yes
XLOC_004167	XLOC_004167	CREB3L1	chr11:46299188-46342972	sample1	sample2	OK	0.634422	0.264603	-1.26161	2.8515	0.0043514	0.0235679	yes
XLOC_021407	XLOC_021407	CREBRF	chr5:172483354-172566291	sample1	sample2	OK	0.718764	1.47256	1.03474	-3.22587	0.00125592	0.00839811	yes
XLOC_018202	XLOC_018202	CRELD1	chr3:9975515-9996471	sample1	sample2	OK	5.01592	8.3555	0.736211	-3.03687	0.00239047	0.0144784	yes
XLOC_017816	XLOC_017816	CRELD2	chr22:50312282-50321186	sample1	sample2	OK	21.1961	11.6323	-0.865667	6.39368	1.62e-10	6.21e-09	yes
XLOC_014650	XLOC_014650	CRIPT	chr2:46844324-46852881	sample1	sample2	OK	8.57451	11.3553	0.405238	-3.62366	0.000290463	0.00246691	yes
XLOC_023162	XLOC_023162	CRISP3	chr6:49695091-49712168	sample1	sample2	OK	0.617482	10.3194	4.06282	-13.5599	0	0	yes
XLOC_026547	XLOC_026547	CRISPLD1	chr8:75896707-75946793	sample1	sample2	OK	2.2752	5.47528	1.26694	-10.2315	0	0	yes
XLOC_011345	XLOC_011345	CRK	chr17:1324001-1359561	sample1	sample2	OK	32.1552	25.2339	-0.34969	4.15851	3.2e-05	0.00037091	yes
XLOC_017599	XLOC_017599	CRKL	chr22:21271713-21308037	sample1	sample2	OK	24.6385	18.646	-0.402052	5.34726	8.93e-08	1.96e-06	yes
XLOC_013830	XLOC_013830	CRLF1	chr19:18704034-18717660	sample1	sample2	OK	6.467	2.44564	-1.40288	5.00172	5.68e-07	1.03e-05	yes
XLOC_025163	XLOC_025163	CROT	chr7:86974950-87029112	sample1	sample2	OK	11.669	21.6303	0.890376	-7.63599	2.24e-14	1.51e-12	yes
XLOC_007252	XLOC_007252	CRYL1	chr13:20977804-21100012	sample1	sample2	OK	20.3209	25.8627	0.347911	-3.47322	0.000514261	0.0039926	yes
XLOC_006447	XLOC_006447	CSAD	chr12:53551445-53584707	sample1	sample2	OK	5.22073	7.75896	0.571612	-3.19664	0.00139037	0.00913874	yes
XLOC_016640	XLOC_016640	CSE1L	chr20:47662782-47726091	sample1	sample2	OK	141.746	103.637	-0.451772	4.04099	5.32e-05	0.00057639	yes
XLOC_012759	XLOC_012759	CSNK1G2	chr19:1941160-1981336	sample1	sample2	OK	19.977	15.375	-0.377753	4.56229	5.06e-06	7.25e-05	yes
XLOC_016748	XLOC_016748	CSNK2A1	chr20:454571-524482	sample1	sample2	OK	35.2411	27.8703	-0.338532	3.46486	0.000530513	0.00410025	yes
XLOC_004828	XLOC_004828	CSNK2A3	chr11:11292420-11643561	sample1	sample2	OK	42.924	33.8968	-0.340635	4.14423	3.41e-05	0.000391197	yes
XLOC_018970	XLOC_018970	CSPG5	chr3:47603727-47621730	sample1	sample2	OK	3.56559	1.45122	-1.29687	5.00475	5.59e-07	1.02e-05	yes
XLOC_026527	XLOC_026527	CSPP1	chr8:67976602-68108849	sample1	sample2	OK	5.28517	7.1787	0.441773	-2.6221	0.00873908	0.0414514	yes
XLOC_002141	XLOC_002141	CSRP1,PHLDA3	chr1:201433427-201482152	sample1	sample2	OK	123.841	156.379	0.336561	-3.38884	0.000701886	0.0051838	yes
XLOC_007718	XLOC_007718	CTAGE5	chr14:39734473-39820397	sample1	sample2	OK	4.64811	6.90913	0.57186	-3.08807	0.00201462	0.0125272	yes
XLOC_011449	XLOC_011449	CTC1	chr17:8128138-8151413	sample1	sample2	OK	2.07468	3.22197	0.635053	-4.27558	1.91e-05	0.000233926	yes
XLOC_006516	XLOC_006516	CTDSP2	chr12:58213709-58240747	sample1	sample2	OK	30.4341	38.2796	0.330884	-3.27407	0.00106009	0.00728701	yes
XLOC_023331	XLOC_023331	CTGF	chr6:132269316-132272518	sample1	sample2	OK	0.632144	1.17567	0.895152	-2.6793	0.00737772	0.0360623	yes
XLOC_003505	XLOC_003505	CTNNA3	chr10:67679724-69455949	sample1	sample2	OK	0.144044	0.9477	2.71792	-3.13193	0.00173662	0.0110283	yes
XLOC_016571	XLOC_016571	CTNNBL1	chr20:36322433-36500520	sample1	sample2	OK	27.7276	21.979	-0.335198	4.15488	3.25e-05	0.000376381	yes
XLOC_000320	XLOC_000320	CTPS1	chr1:41445006-41478236	sample1	sample2	OK	35.7494	27.1667	-0.396081	4.12631	3.69e-05	0.000418305	yes
XLOC_016623	XLOC_016623	CTSA	chr20:44517110-44541003	sample1	sample2	OK	40.9555	28.9749	-0.499253	6.47918	9.22e-11	3.65e-09	yes
XLOC_026786	XLOC_026786	CTSB	chr8:11700033-11725646	sample1	sample2	OK	26.8091	20.5196	-0.385721	4.32264	1.54e-05	0.00019345	yes
XLOC_005215	XLOC_005215	CTSC	chr11:88026759-88070941	sample1	sample2	OK	7.66345	13.7542	0.843807	-7.58567	3.31e-14	2.2e-12	yes
XLOC_004712	XLOC_004712	CTSD,IFITM10	chr11:1490684-1785501	sample1	sample2	OK	491.616	363.068	-0.437293	2.79938	0.00512016	0.0269514	yes
XLOC_005105	XLOC_005105	CTSF	chr11:66330934-66336047	sample1	sample2	OK	2.81235	1.27521	-1.14104	4.72221	2.33e-06	3.64e-05	yes
XLOC_009347	XLOC_009347	CTSH	chr15:79213938-79237420	sample1	sample2	OK	21.8571	8.71616	-1.32634	10.7914	0	0	yes
XLOC_013671	XLOC_013671	CTXN1	chr19:7989380-7991051	sample1	sample2	OK	21.2517	12.3427	-0.783919	6.75301	1.45e-11	6.47e-10	yes
XLOC_029491	XLOC_029491	CUL4B	chrX:119658445-119709684	sample1	sample2	OK	11.7374	15.4954	0.400723	-3.28631	0.00101509	0.00701617	yes
XLOC_003439	XLOC_003439	CXCL12	chr10:44865600-44880545	sample1	sample2	OK	9.84736	25.2319	1.35744	-9.79914	0	0	yes
XLOC_011391	XLOC_011391	CXCL16	chr17:4634713-4643237	sample1	sample2	OK	12.0186	6.54022	-0.877863	4.36992	1.24e-05	0.000160321	yes
XLOC_015707	XLOC_015707	CXCR4	chr2:136871918-136875725	sample1	sample2	OK	12.4939	9.86186	-0.341295	2.68107	0.00733863	0.0359177	yes
XLOC_029256	XLOC_029256	CXorf38	chrX:40486172-40506819	sample1	sample2	OK	6.98446	5.46926	-0.352803	3.74442	0.000180809	0.00164425	yes
XLOC_020524	XLOC_020524	CXXC4	chr4:105389462-105416058	sample1	sample2	OK	0.277006	0.756207	1.44887	-4.68577	2.79e-06	4.27e-05	yes
XLOC_021271	XLOC_021271	CXXC5	chr5:139027339-139063469	sample1	sample2	OK	162.694	126.174	-0.36675	3.03479	0.00240699	0.0145601	yes
XLOC_018384	XLOC_018384	CYB561D2	chr3:50384917-50391609	sample1	sample2	OK	25.9187	20.2137	-0.358663	2.90089	0.0037211	0.0207426	yes
XLOC_012606	XLOC_012606	CYB5A	chr18:71920526-71959251	sample1	sample2	OK	47.1433	61.3163	0.379217	-4.46569	7.98e-06	0.000109766	yes
XLOC_010505	XLOC_010505	CYBA	chr16:88709696-88717492	sample1	sample2	OK	315.069	184.569	-0.771509	9.9909	0	0	yes
XLOC_026708	XLOC_026708	CYC1	chr8:145149959-145152428	sample1	sample2	OK	262.333	178.697	-0.553886	6.5282	6.66e-11	2.69e-09	yes
XLOC_009312	XLOC_009312	CYP1A1	chr15:75011882-75017877	sample1	sample2	OK	0.615093	1.10609	0.846589	-2.68017	0.00735852	0.0360057	yes
XLOC_015500	XLOC_015500	CYP26B1	chr2:72356365-72374991	sample1	sample2	OK	2.19854	8.61746	1.97072	-10.5429	0	0	yes
XLOC_001614	XLOC_001614	CYP2J2	chr1:60358979-60392482	sample1	sample2	OK	4.37415	10.4414	1.25524	-6.75796	1.4e-11	6.3e-10	yes
XLOC_000384	XLOC_000384	CYP4B1	chr1:47264669-47285021	sample1	sample2	OK	0.838961	1.95832	1.22294	-3.40416	0.000663684	0.00492833	yes
XLOC_020242	XLOC_020242	CYP4V2	chr4:187112673-187134617	sample1	sample2	OK	0.91453	1.35996	0.572458	-2.82693	0.00469964	0.0250873	yes
XLOC_000498	XLOC_000498	CYR61	chr1:86046443-86049648	sample1	sample2	OK	5.58401	9.2955	0.735231	-4.04423	5.25e-05	0.000570106	yes
XLOC_007765	XLOC_007765	DAAM1	chr14:59655380-59838123	sample1	sample2	OK	11.0321	17.8883	0.697308	-9.27186	0	0	yes
XLOC_021556	XLOC_021556	DAB2	chr5:39371775-39425335	sample1	sample2	OK	0.129363	0.586375	2.1804	-4.52697	5.98e-06	8.42e-05	yes
XLOC_027705	XLOC_027705	DAB2IP	chr9:124329398-124547809	sample1	sample2	OK	9.89523	7.70674	-0.360612	3.34428	0.00082496	0.00592973	yes
XLOC_025509	XLOC_025509	DAGLB	chr7:6448724-6487650	sample1	sample2	OK	12.0004	8.76231	-0.453696	3.62772	0.000285934	0.00243501	yes
XLOC_025165	XLOC_025165	DBF4	chr7:87463114-87538856	sample1	sample2	OK	12.9104	9.30214	-0.4729	4.50629	6.6e-06	9.2e-05	yes
XLOC_021923	XLOC_021923	DBN1	chr5:176883601-176900694	sample1	sample2	OK	44.1353	31.2864	-0.496398	6.12194	9.24e-10	3.09e-08	yes
XLOC_014106	XLOC_014106	DBP	chr19:49133816-49140639	sample1	sample2	OK	6.69836	4.97601	-0.428818	2.79612	0.00517204	0.0271528	yes
XLOC_012931	XLOC_012931	DCAF15	chr19:14041999-14117134	sample1	sample2	OK	23.0475	17.6848	-0.382102	3.84217	0.000121953	0.0011788	yes
XLOC_022913	XLOC_022913	DCDC2	chr6:24171897-24383520	sample1	sample2	OK	7.04261	8.85396	0.330212	-3.80843	0.00013985	0.00132668	yes
XLOC_007305	XLOC_007305	DCLK1	chr13:35516423-36705514	sample1	sample2	OK	4.5084	2.818	-0.677947	3.01867	0.00253891	0.0151732	yes
XLOC_010300	XLOC_010300	DCTPP1	chr16:30435018-30441373	sample1	sample2	OK	180.954	134.463	-0.428407	5.52618	3.27e-08	8.01e-07	yes
XLOC_012038	XLOC_012038	DCXR	chr17:79993756-79995573	sample1	sample2	OK	84.433	47.8681	-0.818742	8.66529	0	0	yes
XLOC_008219	XLOC_008219	DDHD1	chr14:53503457-53620046	sample1	sample2	OK	4.10555	3.09916	-0.405695	3.64295	0.00026953	0.0023162	yes
XLOC_003036	XLOC_003036	DDIT4	chr10:74033676-74035797	sample1	sample2	OK	47.9042	31.0938	-0.623524	8.0903	6.66e-16	5.59e-14	yes
XLOC_009567	XLOC_009567	DDX11L10	chr16:61554-64090	sample1	sample2	OK	0.720711	1.48544	1.0434	-2.83432	0.00459236	0.024612	yes
XLOC_014889	XLOC_014889	DDX18	chr2:118572253-118589966	sample1	sample2	OK	35.6902	27.3439	-0.384312	4.50113	6.76e-06	9.41e-05	yes
XLOC_003016	XLOC_003016	DDX21	chr10:70715878-70744825	sample1	sample2	OK	66.3449	45.2048	-0.553509	6.2632	3.77e-10	1.35e-08	yes
XLOC_008362	XLOC_008362	DDX24	chr14:94517267-94547558	sample1	sample2	OK	68.2265	54.0159	-0.33695	4.20414	2.62e-05	0.000311673	yes
XLOC_013774	XLOC_013774	DDX39A	chr19:14519590-14530195	sample1	sample2	OK	95.2353	75.6659	-0.331854	4.09924	4.15e-05	0.000463491	yes
XLOC_021245	XLOC_021245	DDX46	chr5:134094451-134169291	sample1	sample2	OK	46.1979	35.9801	-0.360625	3.91592	9.01e-05	0.000906214	yes
XLOC_006763	XLOC_006763	DDX51	chr12:132621139-132628880	sample1	sample2	OK	7.08361	5.39257	-0.393511	2.68441	0.00726569	0.0356283	yes
XLOC_027949	XLOC_027949	DDX58	chr9:32455299-32526322	sample1	sample2	OK	2.0907	3.88817	0.895107	-2.77101	0.00558828	0.0288845	yes
XLOC_026574	XLOC_026574	DECR1	chr8:91013579-91064227	sample1	sample2	OK	77.4611	124.456	0.684094	-9.17419	0	0	yes
XLOC_010083	XLOC_010083	DEF8	chr16:90014949-90034579	sample1	sample2	OK	52.1707	33.4616	-0.640736	5.39173	6.98e-08	1.57e-06	yes
XLOC_022907	XLOC_022907	DEK	chr6:18224133-18264799	sample1	sample2	OK	104.744	77.727	-0.430374	4.67494	2.94e-06	4.47e-05	yes
XLOC_028252	XLOC_028252	DENND1A	chr9:126141932-126692417	sample1	sample2	OK	13.3146	9.29339	-0.518734	3.78924	0.00015111	0.00141503	yes
XLOC_002125	XLOC_002125	DENND1B	chr1:197473878-197744623	sample1	sample2	OK	4.27025	7.59998	0.831676	-5.57308	2.5e-08	6.27e-07	yes
XLOC_026642	XLOC_026642	DEPTOR	chr8:120885872-121064768	sample1	sample2	OK	8.95837	20.1474	1.16929	-11.8081	0	0	yes
XLOC_005700	XLOC_005700	DERA	chr12:16064185-16190315	sample1	sample2	OK	17.8017	23.4129	0.395285	-4.46086	8.16e-06	0.000112028	yes
XLOC_028213	XLOC_028213	DFNB31	chr9:117164014-117267882	sample1	sample2	OK	8.50036	11.5545	0.442857	-3.174	0.00150352	0.00976023	yes
XLOC_004457	XLOC_004457	DGAT2	chr11:75479777-75512581	sample1	sample2	OK	3.82503	2.77996	-0.460409	2.84053	0.0045039	0.024241	yes
XLOC_017849	XLOC_017849	DGCR2	chr22:19023794-19109967	sample1	sample2	OK	21.3976	16.8084	-0.34827	3.61233	0.000303453	0.00256112	yes
XLOC_017867	XLOC_017867	DGCR6L	chr22:20301760-20307628	sample1	sample2	OK	25.4292	19.1455	-0.409476	4.25438	2.1e-05	0.00025345	yes
XLOC_005867	XLOC_005867	DGKA	chr12:56324945-56347807	sample1	sample2	OK	1.55223	3.46794	1.15973	-4.02673	5.66e-05	0.000606923	yes
XLOC_001602	XLOC_001602	DHCR24	chr1:55315299-55352921	sample1	sample2	OK	92.066	73.4009	-0.326871	3.42244	0.000620627	0.00466693	yes
XLOC_005144	XLOC_005144	DHCR7	chr11:71145456-71159477	sample1	sample2	OK	173.018	131.665	-0.39405	3.15108	0.00162669	0.0104238	yes
XLOC_021655	XLOC_021655	DHFR	chr5:79922044-80172807	sample1	sample2	OK	47.6934	37.3579	-0.352377	2.7141	0.00664563	0.0331527	yes
XLOC_019130	XLOC_019130	DHFRL1	chr3:93776765-93848604	sample1	sample2	OK	2.72358	4.08808	0.585916	-3.53909	0.000401504	0.00324795	yes
XLOC_008129	XLOC_008129	DHRS1	chr14:24759803-24769039	sample1	sample2	OK	15.7163	20.1047	0.355268	-3.52662	0.000420896	0.00338742	yes
XLOC_007670	XLOC_007670	DHRS4,DHRS4L1,DHRS4L2	chr14:24407939-24520586	sample1	sample2	OK	55.478	69.8109	0.331537	-3.10726	0.00188833	0.0118409	yes
XLOC_008244	XLOC_008244	DHRS7	chr14:60611499-60632211	sample1	sample2	OK	24.7104	39.7582	0.686138	-8.05775	7.77e-16	6.5e-14	yes
XLOC_011404	XLOC_011404	DHX33	chr17:5344172-5372380	sample1	sample2	OK	8.88377	6.56034	-0.437402	4.38677	1.15e-05	0.000149622	yes
XLOC_028937	XLOC_028937	DIAPH2	chrX:95939661-96855597	sample1	sample2	OK	3.51522	5.45747	0.634617	-4.18326	2.87e-05	0.000337488	yes
XLOC_013595	XLOC_013595	DIRAS1	chr19:2714564-2721390	sample1	sample2	OK	1.99138	0.592571	-1.74871	6.86351	6.72e-12	3.13e-10	yes
XLOC_004556	XLOC_004556	DIXDC1	chr11:111797867-111893374	sample1	sample2	OK	1.30371	2.36949	0.861958	-3.87976	0.000104558	0.001035	yes
XLOC_029154	XLOC_029154	DKC1	chrX:153991030-154005964	sample1	sample2	OK	57.4805	45.2187	-0.346155	4.53528	5.75e-06	8.14e-05	yes
XLOC_002988	XLOC_002988	DKK1	chr10:54073973-54079254	sample1	sample2	OK	203.586	331.129	0.701755	-7.06496	1.61e-12	8.22e-11	yes
XLOC_026804	XLOC_026804	DLC1	chr8:12940871-13372429	sample1	sample2	OK	3.33844	5.31242	0.670196	-4.37849	1.2e-05	0.000154679	yes
XLOC_005206	XLOC_005206	DLG2	chr11:83166055-85339347	sample1	sample2	OK	0.337796	0.578361	0.775819	-3.1415	0.00168085	0.0107199	yes
XLOC_015007	XLOC_015007	DLX1	chr2:172949453-172954401	sample1	sample2	OK	7.11602	4.98333	-0.513962	2.72573	0.00641593	0.0322709	yes
XLOC_015772	XLOC_015772	DLX2	chr2:172964165-172967478	sample1	sample2	OK	0.445322	0.942791	1.08209	-2.71883	0.00655132	0.0327687	yes
XLOC_013898	XLOC_013898	DMKN	chr19:35988118-36004565	sample1	sample2	OK	51.7135	75.1819	0.539846	-4.25232	2.12e-05	0.000255457	yes
XLOC_014060	XLOC_014060	DMPK,DMWD,SIX5	chr19:46268042-46296079	sample1	sample2	OK	34.7021	45.0192	0.375519	-2.78195	0.00540326	0.0280741	yes
XLOC_021194	XLOC_021194	DMXL1	chr5:118406741-118584876	sample1	sample2	OK	4.58792	6.15216	0.423254	-3.58523	0.000336777	0.00280232	yes
XLOC_009206	XLOC_009206	DMXL2	chr15:51739920-51915211	sample1	sample2	OK	8.57767	11.5006	0.423048	-4.30512	1.67e-05	0.000208037	yes
XLOC_018785	XLOC_018785	DNAJB11	chr3:186288466-186303589	sample1	sample2	OK	48.1948	38.1457	-0.337358	4.42979	9.43e-06	0.000126776	yes
XLOC_015166	XLOC_015166	DNAJB2	chr2:220144039-220151622	sample1	sample2	OK	16.8267	22.9243	0.446121	-3.87654	0.000105952	0.00104716	yes
XLOC_000484	XLOC_000484	DNAJB4	chr1:78445107-78483728	sample1	sample2	OK	1.6978	5.50499	1.69707	-6.11331	9.76e-10	3.24e-08	yes
XLOC_027494	XLOC_027494	DNAJB5	chr9:34989637-34998430	sample1	sample2	OK	2.80492	1.6124	-0.798749	3.89927	9.65e-05	0.000962639	yes
XLOC_025276	XLOC_025276	DNAJB9	chr7:108210188-108215294	sample1	sample2	OK	7.75476	12.6885	0.71037	-5.86945	4.37e-09	1.29e-07	yes
XLOC_003386	XLOC_003386	DNAJC1	chr10:22045476-22292650	sample1	sample2	OK	30.4658	38.3943	0.333704	-4.40385	1.06e-05	0.000139949	yes
XLOC_015045	XLOC_015045	DNAJC10	chr2:183580767-183644755	sample1	sample2	OK	19.0907	27.2518	0.513478	-5.91469	3.32e-09	1e-07	yes
XLOC_003506	XLOC_003506	DNAJC12	chr10:69556426-69597937	sample1	sample2	OK	19.0647	32.7875	0.782243	-5.80476	6.45e-09	1.83e-07	yes
XLOC_025839	XLOC_025839	DNAJC2	chr7:102937872-102985335	sample1	sample2	OK	31.238	23.4321	-0.414814	3.42646	0.000611502	0.00460748	yes
XLOC_001425	XLOC_001425	DNAJC8	chr1:28526789-28559551	sample1	sample2	OK	59.292	46.0307	-0.36524	3.7468	0.000179105	0.00163032	yes
XLOC_013752	XLOC_013752	DNASE2	chr19:12986024-12992335	sample1	sample2	OK	31.9686	20.1593	-0.665207	8.34049	0	0	yes
XLOC_027753	XLOC_027753	DNM1	chr9:130928261-131017527	sample1	sample2	OK	7.65438	4.51751	-0.760756	2.95652	0.00311135	0.0179417	yes
XLOC_016524	XLOC_016524	DNMT3B	chr20:31350190-31397166	sample1	sample2	OK	7.23309	5.14544	-0.491317	3.70985	0.000207379	0.0018459	yes
XLOC_023134	XLOC_023134	DNPH1	chr6:43193366-43197211	sample1	sample2	OK	69.1458	50.4711	-0.454183	4.18082	2.9e-05	0.000340283	yes
XLOC_001694	XLOC_001694	DNTTIP2	chr1:94335013-94344762	sample1	sample2	OK	17.8458	14.1687	-0.332878	4.10837	3.98e-05	0.000448205	yes
XLOC_003289	XLOC_003289	DOCK1	chr10:128594022-129250780	sample1	sample2	OK	5.95487	4.394	-0.438536	3.65849	0.00025371	0.00219723	yes
XLOC_015942	XLOC_015942	DOCK10	chr2:225629806-225907330	sample1	sample2	OK	1.22321	0.820286	-0.576471	3.55422	0.000379105	0.0030986	yes
XLOC_026423	XLOC_026423	DOCK5	chr8:25042226-25273214	sample1	sample2	OK	1.83915	2.74426	0.577377	-4.04736	5.18e-05	0.000564022	yes
XLOC_027424	XLOC_027424	DOCK8	chr9:213107-465259	sample1	sample2	OK	1.64927	2.96765	0.847496	-6.33288	2.41e-10	8.97e-09	yes
XLOC_010374	XLOC_010374	DOK4	chr16:57496520-57520385	sample1	sample2	OK	9.72397	6.773	-0.521751	3.30694	0.000943213	0.00660389	yes
XLOC_019805	XLOC_019805	DOK7	chr4:3465032-3496209	sample1	sample2	OK	20.856	13.7411	-0.601964	5.11199	3.19e-07	6.13e-06	yes
XLOC_027772	XLOC_027772	DOLPP1	chr9:131843382-131852717	sample1	sample2	OK	25.761	18.6428	-0.466566	5.21636	1.82e-07	3.72e-06	yes
XLOC_003184	XLOC_003184	DPCD	chr10:103338638-103369410	sample1	sample2	OK	32.8249	21.5223	-0.608959	3.13733	0.00170492	0.0108587	yes
XLOC_013938	XLOC_013938	DPF1	chr19:38701648-38720317	sample1	sample2	OK	2.24224	1.19726	-0.905205	2.6949	0.00704091	0.0347485	yes
XLOC_028377	XLOC_028377	DPP7	chr9:139979395-140011570	sample1	sample2	OK	37.7487	26.2545	-0.523864	3.75828	0.000171086	0.001574	yes
XLOC_003300	XLOC_003300	DPYSL4	chr10:134000413-134019280	sample1	sample2	OK	2.00523	0.751101	-1.41669	5.45292	4.95e-08	1.16e-06	yes
XLOC_014571	XLOC_014571	DPYSL5	chr2:27070968-27173219	sample1	sample2	OK	2.02213	1.14282	-0.82327	2.92374	0.00345855	0.0195443	yes
XLOC_004364	XLOC_004364	DRAP1	chr11:65686727-65689048	sample1	sample2	OK	81.9422	58.3192	-0.490637	6.36686	1.93e-10	7.35e-09	yes
XLOC_012512	XLOC_012512	DSC1	chr18:28709213-28742819	sample1	sample2	OK	0.0734369	0.887632	3.59539	-5.12498	2.98e-07	5.77e-06	yes
XLOC_012511	XLOC_012511	DSC2	chr18:28645908-28682388	sample1	sample2	OK	3.06046	7.21618	1.23749	-7.80753	5.77e-15	4.21e-13	yes
XLOC_017279	XLOC_017279	DSCAM-AS1	chr21:41383000-42219039	sample1	sample2	OK	745.521	1023.21	0.456779	-2.6433	0.00821016	0.0393575	yes
XLOC_027099	XLOC_027099	DSCC1	chr8:120846162-120868170	sample1	sample2	OK	27.5611	20.9464	-0.395932	4.72947	2.25e-06	3.53e-05	yes
XLOC_012346	XLOC_012346	DSG2	chr18:29078026-29136874	sample1	sample2	OK	29.1374	67.3319	1.20842	-11.9183	0	0	yes
XLOC_023190	XLOC_023190	DST	chr6:56137688-56819600	sample1	sample2	OK	7.80664	18.8344	1.27059	-8.50166	0	0	yes
XLOC_012353	XLOC_012353	DTNA	chr18:32070325-32471808	sample1	sample2	OK	19.0583	24.6734	0.372532	-2.82602	0.00471302	0.0251516	yes
XLOC_015344	XLOC_015344	DTNB	chr2:25600043-25896516	sample1	sample2	OK	10.6316	13.5275	0.347539	-2.58174	0.00983046	0.0453684	yes
XLOC_018571	XLOC_018571	DTX3L	chr3:122246759-122294049	sample1	sample2	OK	3.38277	5.51263	0.704535	-6.25347	4.01e-10	1.43e-08	yes
XLOC_004244	XLOC_004244	DTX4	chr11:58939811-58980494	sample1	sample2	OK	0.611406	0.307591	-0.991116	2.73208	0.00629365	0.0317998	yes
XLOC_016020	XLOC_016020	DTYMK	chr2:242615156-242626383	sample1	sample2	OK	85.3124	67.8452	-0.330509	3.94235	8.07e-05	0.000823287	yes
XLOC_012040	XLOC_012040	DUS1L	chr17:80015609-80023697	sample1	sample2	OK	39.0485	28.4334	-0.457682	4.99063	6.02e-07	1.07e-05	yes
XLOC_002230	XLOC_002230	DUSP10	chr1:221874763-221915516	sample1	sample2	OK	0.36876	1.02941	1.48107	-3.7548	0.000173477	0.0015888	yes
XLOC_006290	XLOC_006290	DUSP16	chr12:12626215-12715448	sample1	sample2	OK	5.1076	7.61746	0.576665	-6.83189	8.38e-12	3.85e-10	yes
XLOC_015046	XLOC_015046	DUSP19	chr2:183943286-183964722	sample1	sample2	OK	0.192812	0.851112	2.14216	-5.80488	6.44e-09	1.83e-07	yes
XLOC_015577	XLOC_015577	DUSP2	chr2:96808843-96811179	sample1	sample2	OK	7.59341	10.9003	0.521545	-3.69393	0.000220811	0.00194195	yes
XLOC_022246	XLOC_022246	DUSP22	chr6:292100-351375	sample1	sample2	OK	3.8577	6.7671	0.810796	-3.82238	0.000132171	0.00126462	yes
XLOC_003218	XLOC_003218	DUSP5	chr10:112257624-112271302	sample1	sample2	OK	7.91835	5.26408	-0.589019	4.98678	6.14e-07	1.09e-05	yes
XLOC_019040	XLOC_019040	DUSP7	chr3:52082936-52090461	sample1	sample2	OK	4.25541	1.8986	-1.16436	7.37056	1.7e-13	1e-11	yes
XLOC_029130	XLOC_029130	DUSP9	chrX:152907896-152916781	sample1	sample2	OK	1.53363	0.617413	-1.31264	4.09065	4.3e-05	0.000479427	yes
XLOC_001228	XLOC_001228	DVL1	chr1:1270584-1284535	sample1	sample2	OK	22.1608	16.3408	-0.439528	3.80328	0.00014279	0.00134848	yes
XLOC_008021	XLOC_008021	DYNC1H1	chr14:102430864-102517136	sample1	sample2	OK	27.7902	35.0274	0.333911	-2.62989	0.00854123	0.0407087	yes
XLOC_015004	XLOC_015004	DYNC1I2	chr2:172543771-172606668	sample1	sample2	OK	11.8391	15.5043	0.389115	-3.77609	0.000159312	0.00148097	yes
XLOC_004530	XLOC_004530	DYNC2H1	chr11:102980159-103350591	sample1	sample2	OK	0.690712	1.08946	0.657459	-4.8932	9.92e-07	1.69e-05	yes
XLOC_014639	XLOC_014639	DYNC2LI1	chr2:44001177-44037149	sample1	sample2	OK	11.0066	17.6884	0.684429	-3.72468	0.000195564	0.00175562	yes
XLOC_029251	XLOC_029251	DYNLT3	chrX:37698051-37706889	sample1	sample2	OK	47.1864	60.7993	0.365682	-4.70478	2.54e-06	3.94e-05	yes
XLOC_013966	XLOC_013966	DYRK1B	chr19:40315956-40324841	sample1	sample2	OK	7.83246	12.527	0.677503	-4.61477	3.94e-06	5.77e-05	yes
XLOC_018519	XLOC_018519	DZIP3	chr3:108262065-108413693	sample1	sample2	OK	6.05883	8.06126	0.411965	-2.9792	0.00289002	0.0168991	yes
XLOC_010258	XLOC_010258	EARS2	chr16:23532901-23568696	sample1	sample2	OK	16.5336	11.404	-0.535868	5.59246	2.24e-08	5.66e-07	yes
XLOC_026630	XLOC_026630	EBAG9	chr8:110551928-110577391	sample1	sample2	OK	22.1771	28.6365	0.368787	-2.7331	0.00627407	0.0317432	yes
XLOC_001529	XLOC_001529	EBNA1BP2	chr1:43629844-43720029	sample1	sample2	OK	73.1782	51.7356	-0.500255	6.4197	1.37e-10	5.32e-09	yes
XLOC_007360	XLOC_007360	EBPL	chr13:50234763-50265623	sample1	sample2	OK	34.4424	25.9623	-0.407767	2.58325	0.0097874	0.0452317	yes
XLOC_001368	XLOC_001368	ECE1	chr1:21543739-21672034	sample1	sample2	OK	28	19.546	-0.518551	5.03582	4.76e-07	8.81e-06	yes
XLOC_013947	XLOC_013947	ECH1	chr19:39306061-39322497	sample1	sample2	OK	88.0389	125.836	0.515335	-6.8962	5.34e-12	2.52e-10	yes
XLOC_003760	XLOC_003760	ECHS1	chr10:135175986-135186908	sample1	sample2	OK	160.227	126.02	-0.346463	4.39103	1.13e-05	0.000147229	yes
XLOC_022871	XLOC_022871	ECI2	chr6:4068592-4135831	sample1	sample2	OK	12.0579	16.669	0.467197	-2.5665	0.0102732	0.0470552	yes
XLOC_022286	XLOC_022286	EDN1	chr6:12290528-12297427	sample1	sample2	OK	2.28939	6.84911	1.58096	-6.30472	2.89e-10	1.06e-08	yes
XLOC_017037	XLOC_017037	EEF1A2	chr20:62118564-62130668	sample1	sample2	OK	344.104	255.945	-0.427014	3.56318	0.000366386	0.00301026	yes
XLOC_025007	XLOC_025007	EEPD1	chr7:36192835-36341152	sample1	sample2	OK	0.578227	0.221319	-1.38551	3.82405	0.00013128	0.00125865	yes
XLOC_003972	XLOC_003972	EFCAB4A	chr11:826164-831993	sample1	sample2	OK	3.77139	6.74796	0.839354	-3.32318	0.000889974	0.00630118	yes
XLOC_000444	XLOC_000444	EFCAB7	chr1:63989012-64038364	sample1	sample2	OK	1.15571	2.47867	1.10078	-4.62318	3.78e-06	5.56e-05	yes
XLOC_022575	XLOC_022575	EFHC1	chr6:52284993-52360583	sample1	sample2	OK	2.38312	3.33136	0.483263	-3.2614	0.00110863	0.00756311	yes
XLOC_000118	XLOC_000118	EFHD2	chr1:15736390-15756839	sample1	sample2	OK	21.866	14.0694	-0.636128	7.68347	1.55e-14	1.08e-12	yes
XLOC_000778	XLOC_000778	EFNA1	chr1:155100348-155107386	sample1	sample2	OK	21.2171	28.3874	0.420025	-4.42841	9.49e-06	0.000127138	yes
XLOC_012748	XLOC_012748	EFNA2	chr19:1286152-1301429	sample1	sample2	OK	0.858152	0.264143	-1.69991	3.32462	0.000885378	0.00627632	yes
XLOC_028872	XLOC_028872	EFNB1	chrX:68048839-68062006	sample1	sample2	OK	2.35526	1.20845	-0.962733	4.89545	9.81e-07	1.67e-05	yes
XLOC_007455	XLOC_007455	EFNB2	chr13:107142078-107187388	sample1	sample2	OK	4.18455	5.69114	0.443643	-4.40523	1.06e-05	0.000139252	yes
XLOC_010789	XLOC_010789	EFNB3	chr17:7608497-7614693	sample1	sample2	OK	6.53181	4.08095	-0.678576	5.00987	5.45e-07	9.94e-06	yes
XLOC_014561	XLOC_014561	EFR3B	chr2:25264972-25382004	sample1	sample2	OK	3.07109	2.09187	-0.553963	3.41943	0.000627536	0.00470577	yes
XLOC_027835	XLOC_027835	EGFL7	chr9:139553307-139567131	sample1	sample2	OK	34.2474	17.4622	-0.971756	10.0856	0	0	yes
XLOC_026829	XLOC_026829	EGR3	chr8:22545173-22550815	sample1	sample2	OK	21.7035	10.9773	-0.9834	7.95177	1.78e-15	1.4e-13	yes
XLOC_004353	XLOC_004353	EHBP1L1	chr11:65343508-65360168	sample1	sample2	OK	10.216	6.33203	-0.690086	5.41554	6.11e-08	1.39e-06	yes
XLOC_014606	XLOC_014606	EHD3	chr2:31456879-31491260	sample1	sample2	OK	2.79683	1.89907	-0.558499	3.7548	0.000173483	0.0015888	yes
XLOC_004135	XLOC_004135	EHF	chr11:34642587-34684834	sample1	sample2	OK	0.259891	1.35845	2.38598	-7.28079	3.32e-13	1.89e-11	yes
XLOC_019399	XLOC_019399	EHHADH	chr3:184880688-185000693	sample1	sample2	OK	4.8312	9.42691	0.964404	-7.65965	1.87e-14	1.29e-12	yes
XLOC_023031	XLOC_023031	EHMT2	chr6:31847536-31865483	sample1	sample2	OK	21.864	16.4261	-0.412571	3.9015	9.56e-05	0.000955331	yes
XLOC_008809	XLOC_008809	EID1	chr15:49115933-49255641	sample1	sample2	OK	142.755	105.753	-0.432843	4.99919	5.76e-07	1.04e-05	yes
XLOC_013964	XLOC_013964	EID2	chr19:40029446-40030838	sample1	sample2	OK	11.9243	15.6067	0.388263	-3.51741	0.000435774	0.00348718	yes
XLOC_001541	XLOC_001541	EIF2B3	chr1:45316193-45452394	sample1	sample2	OK	15.7887	12.2612	-0.364798	2.63584	0.00839282	0.0400806	yes
XLOC_024901	XLOC_024901	EIF3B	chr7:2393903-2420377	sample1	sample2	OK	186.638	145.91	-0.35517	2.90308	0.00369514	0.0206467	yes
XLOC_008786	XLOC_008786	EIF3J	chr15:44829257-44955876	sample1	sample2	OK	46.8979	36.3847	-0.366193	3.28164	0.00103206	0.0071152	yes
XLOC_012002	XLOC_012002	EIF4A3	chr17:78109012-78120982	sample1	sample2	OK	95.87	70.8939	-0.435419	5.67692	1.37e-08	3.63e-07	yes
XLOC_020499	XLOC_020499	EIF4E	chr4:99799606-99851786	sample1	sample2	OK	27.8007	22.098	-0.331202	3.52168	0.000428826	0.00343807	yes
XLOC_026455	XLOC_026455	EIF4EBP1	chr8:37888019-37917883	sample1	sample2	OK	55.9463	44.4705	-0.331193	3.87183	0.00010802	0.00106482	yes
XLOC_013673	XLOC_013673	ELAVL1	chr19:8023456-8070529	sample1	sample2	OK	19.3523	15.301	-0.338877	4.52635	6e-06	8.44e-05	yes
XLOC_004893	XLOC_004893	ELF5	chr11:34500341-34535347	sample1	sample2	OK	2.0528	6.56088	1.6763	-8.14703	4.44e-16	3.8e-14	yes
XLOC_024899	XLOC_024899	ELFN1	chr7:1705710-1787590	sample1	sample2	OK	1.68682	0.434022	-1.95846	6.94041	3.91e-12	1.88e-10	yes
XLOC_017989	XLOC_017989	ELFN2	chr22:37763999-37823505	sample1	sample2	OK	0.499304	0.190907	-1.38704	4.82821	1.38e-06	2.28e-05	yes
XLOC_013828	XLOC_013828	ELL	chr19:18553472-18632937	sample1	sample2	OK	4.97165	3.86603	-0.362873	3.28804	0.00100888	0.00697833	yes
XLOC_021686	XLOC_021686	ELL2	chr5:95220801-95297775	sample1	sample2	OK	1.72586	2.56989	0.574391	-2.90847	0.00363198	0.020354	yes
XLOC_013729	XLOC_013729	ELOF1	chr19:11663857-11670051	sample1	sample2	OK	60.6605	46.3129	-0.389346	4.79503	1.63e-06	2.64e-05	yes
XLOC_022889	XLOC_022889	ELOVL2	chr6:10980992-11079377	sample1	sample2	OK	36.5836	56.8604	0.636224	-8.12096	4.44e-16	3.8e-14	yes
XLOC_026433	XLOC_026433	ELP3	chr8:27950583-28048669	sample1	sample2	OK	8.075	13.5323	0.744867	-7.88796	3.11e-15	2.37e-13	yes
XLOC_010724	XLOC_010724	EMC6	chr17:3539761-3599698	sample1	sample2	OK	79.9377	61.5538	-0.377027	2.58783	0.00965838	0.0447276	yes
XLOC_010495	XLOC_010495	EMC8	chr16:85812230-85833148	sample1	sample2	OK	38.5693	28.7534	-0.423721	5.32249	1.02e-07	2.21e-06	yes
XLOC_017665	XLOC_017665	EMID1	chr22:29601900-29655586	sample1	sample2	OK	3.87569	1.87984	-1.04384	3.4749	0.00051104	0.00397413	yes
XLOC_014055	XLOC_014055	EML2	chr19:46112657-46148775	sample1	sample2	OK	13.5987	19.4251	0.51446	-4.75634	1.97e-06	3.13e-05	yes
XLOC_005021	XLOC_005021	EML3,MTA2	chr11:62360595-62382592	sample1	sample2	OK	90.9335	68.6417	-0.405728	3.70623	0.000210365	0.00186895	yes
XLOC_008338	XLOC_008338	EML5	chr14:89029252-89259096	sample1	sample2	OK	1.31507	2.30876	0.811982	-4.85938	1.18e-06	1.98e-05	yes
XLOC_005693	XLOC_005693	EMP1	chr12:13349601-13369708	sample1	sample2	OK	0.292826	2.34749	3.003	-7.84541	4.22e-15	3.15e-13	yes
XLOC_010193	XLOC_010193	EMP2	chr16:10622278-10674539	sample1	sample2	OK	117.022	87.8263	-0.414056	3.67307	0.000239654	0.0020841	yes
XLOC_013295	XLOC_013295	EMP3	chr19:48823625-48833810	sample1	sample2	OK	2.87719	5.64104	0.9713	-2.85358	0.00432302	0.0234437	yes
XLOC_025459	XLOC_025459	EN2	chr7:155250823-155257526	sample1	sample2	OK	1.1764	0.482446	-1.28594	4.19928	2.68e-05	0.000316983	yes
XLOC_021630	XLOC_021630	ENC1	chr5:73923230-73937249	sample1	sample2	OK	4.05031	5.75852	0.507667	-4.83623	1.32e-06	2.2e-05	yes
XLOC_027767	XLOC_027767	ENDOG	chr9:131580747-131592102	sample1	sample2	OK	35.6296	20.8508	-0.772974	3.37679	0.000733373	0.00537779	yes
XLOC_027970	XLOC_027970	ENHO	chr9:34521039-34523037	sample1	sample2	OK	1.72375	0.386626	-2.15654	3.7411	0.000183219	0.00166456	yes
XLOC_023151	XLOC_023151	ENPP5	chr6:46127263-46138717	sample1	sample2	OK	4.97931	8.90487	0.838648	-6.3661	1.94e-10	7.37e-09	yes
XLOC_028374	XLOC_028374	ENTPD2	chr9:139942550-139948503	sample1	sample2	OK	7.51062	2.74109	-1.45418	5.82951	5.56e-09	1.6e-07	yes
XLOC_018907	XLOC_018907	EOMES	chr3:27757439-27764206	sample1	sample2	OK	1.96768	1.00246	-0.972951	2.62186	0.00874524	0.0414702	yes
XLOC_023327	XLOC_023327	EPB41L2	chr6:131160487-131384484	sample1	sample2	OK	13.4122	10.3006	-0.380814	3.29216	0.000994194	0.00688683	yes
XLOC_021707	XLOC_021707	EPB41L4A	chr5:111496222-111756677	sample1	sample2	OK	1.06788	2.75884	1.36931	-4.81968	1.44e-06	2.36e-05	yes
XLOC_028184	XLOC_028184	EPB41L4B	chr9:111934253-112083021	sample1	sample2	OK	14.53	10.5225	-0.46555	5.68923	1.28e-08	3.4e-07	yes
XLOC_015931	XLOC_015931	EPHA4	chr2:222282746-222437010	sample1	sample2	OK	10.2972	8.22609	-0.32397	2.98543	0.00283182	0.0166189	yes
XLOC_000173	XLOC_000173	EPHB2	chr1:23037330-23241823	sample1	sample2	OK	2.56277	0.675072	-1.92459	9.70288	0	0	yes
XLOC_001102	XLOC_001102	EPHX1	chr1:225997770-226070420	sample1	sample2	OK	21.2666	14.4502	-0.557505	4.79404	1.63e-06	2.65e-05	yes
XLOC_006307	XLOC_006307	EPS8	chr12:15773005-15942510	sample1	sample2	OK	20.2452	29.5002	0.543147	-5.27066	1.36e-07	2.86e-06	yes
XLOC_029370	XLOC_029370	ERCC6L	chrX:71401233-71483814	sample1	sample2	OK	8.27502	5.78642	-0.516091	5.13632	2.8e-07	5.49e-06	yes
XLOC_008280	XLOC_008280	ERH	chr14:69846839-69929108	sample1	sample2	OK	259.432	207.124	-0.324861	3.16279	0.00156267	0.0100784	yes
XLOC_006304	XLOC_006304	ERP27	chr12:15066967-15091463	sample1	sample2	OK	0.568896	8.57208	3.91341	-9.36361	0	0	yes
XLOC_014695	XLOC_014695	ETAA1	chr2:67624417-67637548	sample1	sample2	OK	5.43768	7.234	0.411804	-3.57029	0.000356587	0.00294383	yes
XLOC_020192	XLOC_020192	ETFDH	chr4:159587826-159629841	sample1	sample2	OK	5.05637	6.60273	0.384959	-2.59304	0.00951317	0.0442566	yes
XLOC_001478	XLOC_001478	EVA1B	chr1:36771908-36790814	sample1	sample2	OK	6.10817	2.8754	-1.08698	3.41721	0.000632655	0.00473289	yes
XLOC_027785	XLOC_027785	EXOSC2	chr9:133569157-133580452	sample1	sample2	OK	32.5419	25.9402	-0.327107	4.25957	2.05e-05	0.00024847	yes
XLOC_028011	XLOC_028011	EXOSC3	chr9:37753801-37785089	sample1	sample2	OK	22.4514	16.0225	-0.486708	4.93206	8.14e-07	1.41e-05	yes
XLOC_026706	XLOC_026706	EXOSC4	chr8:145133521-145135551	sample1	sample2	OK	48.5979	38.0291	-0.353788	4.0297	5.58e-05	0.00060101	yes
XLOC_004156	XLOC_004156	EXT2	chr11:44117098-44266980	sample1	sample2	OK	11.786	8.78412	-0.424105	3.27211	0.00106747	0.00732067	yes
XLOC_001713	XLOC_001713	EXTL2	chr1:101337927-101360874	sample1	sample2	OK	1.13828	2.37184	1.05916	-3.06228	0.0021966	0.0134595	yes
XLOC_016630	XLOC_016630	EYA2	chr20:45523262-45817492	sample1	sample2	OK	4.436	5.68103	0.356892	-2.7347	0.00624364	0.0316441	yes
XLOC_022744	XLOC_022744	EYA4	chr6:133562494-133853258	sample1	sample2	OK	0.650488	1.51944	1.22394	-3.49554	0.000473106	0.00373446	yes
XLOC_023410	XLOC_023410	EZR	chr6:159186772-159243272	sample1	sample2	OK	57.174	45.3208	-0.335187	4.11904	3.8e-05	0.00043025	yes
XLOC_010459	XLOC_010459	FA2H	chr16:74746855-74808729	sample1	sample2	OK	4.47947	3.12765	-0.518248	3.34143	0.000833482	0.00598416	yes
XLOC_028863	XLOC_028863	FAAH2	chrX:57313109-57515651	sample1	sample2	OK	2.64215	5.7634	1.12521	-4.19135	2.77e-05	0.000326891	yes
XLOC_021374	XLOC_021374	FABP6	chr5:159614373-159665729	sample1	sample2	OK	2.56666	5.71388	1.15458	-3.11543	0.00183678	0.0115676	yes
XLOC_004413	XLOC_004413	FADD	chr11:70049268-70053508	sample1	sample2	OK	37.5477	29.6222	-0.342048	4.42901	9.47e-06	0.000126876	yes
XLOC_005012	XLOC_005012	FADS1	chr11:61567096-61634825	sample1	sample2	OK	24.8582	17.2359	-0.528301	6.4539	1.09e-10	4.29e-09	yes
XLOC_014793	XLOC_014793	FAHD2CP	chr2:96676298-96700727	sample1	sample2	OK	1.23639	3.9431	1.6732	-3.4923	0.000478871	0.00377208	yes
XLOC_011337	XLOC_011337	FAM101B	chr17:289770-295731	sample1	sample2	OK	1.32219	0.325542	-2.02202	6.10063	1.06e-09	3.48e-08	yes
XLOC_000571	XLOC_000571	FAM102B	chr1:109102970-109181949	sample1	sample2	OK	77.1487	104.944	0.443906	-4.41544	1.01e-05	0.000133678	yes
XLOC_020986	XLOC_020986	FAM105A	chr5:14581890-14616287	sample1	sample2	OK	1.20563	0.436694	-1.46509	6.89811	5.27e-12	2.49e-10	yes
XLOC_020987	XLOC_020987	FAM105B	chr5:14664782-14699842	sample1	sample2	OK	6.43587	5.02749	-0.356295	4.20769	2.58e-05	0.000307202	yes
XLOC_003362	XLOC_003362	FAM107B	chr10:14560555-14816896	sample1	sample2	OK	7.82754	12.4536	0.669929	-6.14038	8.23e-10	2.79e-08	yes
XLOC_026504	XLOC_026504	FAM110B	chr8:58907112-59062277	sample1	sample2	OK	0.435888	0.932797	1.09761	-3.88864	0.000100807	0.000999765	yes
XLOC_019901	XLOC_019901	FAM114A1	chr4:38869353-38947365	sample1	sample2	OK	5.23447	7.41857	0.503096	-4.04117	5.32e-05	0.000576282	yes
XLOC_021855	XLOC_021855	FAM114A2	chr5:153371268-153418497	sample1	sample2	OK	3.84207	5.5722	0.536364	-3.85306	0.000116653	0.00113336	yes
XLOC_025972	XLOC_025972	FAM115A	chr7:143548460-143599278	sample1	sample2	OK	24.5042	35.4069	0.530998	-6.32865	2.47e-10	9.16e-09	yes
XLOC_025400	XLOC_025400	FAM115C	chr7:143318044-143427173	sample1	sample2	OK	0.60377	3.02	2.32248	-6.89888	5.24e-12	2.48e-10	yes
XLOC_011820	XLOC_011820	FAM117A	chr17:47787686-47841518	sample1	sample2	OK	5.34596	3.43697	-0.637311	4.39797	1.09e-05	0.000143445	yes
XLOC_029545	XLOC_029545	FAM122B	chrX:133903595-133988641	sample1	sample2	OK	32.1522	24.1226	-0.414532	3.76852	0.00016422	0.00151898	yes
XLOC_029057	XLOC_029057	FAM127A	chrX:134166332-134167575	sample1	sample2	OK	41.2665	61.3001	0.570919	-7.19755	6.13e-13	3.36e-11	yes
XLOC_029547	XLOC_029547	FAM127C	chrX:134154374-134158196	sample1	sample2	OK	19.4316	27.078	0.478719	-5.27239	1.35e-07	2.84e-06	yes
XLOC_028936	XLOC_028936	FAM133A	chrX:92929011-92967273	sample1	sample2	OK	4.4291	7.09779	0.680354	-3.99454	6.48e-05	0.000683005	yes
XLOC_028874	XLOC_028874	FAM155B	chrX:68724993-68752351	sample1	sample2	OK	2.52372	0.785786	-1.68334	5.88164	4.06e-09	1.2e-07	yes
XLOC_027871	XLOC_027871	FAM157B	chr9:141106636-141134172	sample1	sample2	OK	0.833903	1.74086	1.06185	-2.67644	0.00744094	0.0363039	yes
XLOC_003369	XLOC_003369	FAM171A1	chr10:15253643-15413109	sample1	sample2	OK	2.80699	1.46727	-0.935891	4.45235	8.49e-06	0.000116056	yes
XLOC_011754	XLOC_011754	FAM171A2	chr17:42431100-42441235	sample1	sample2	OK	4.88056	3.09482	-0.657191	4.4443	8.82e-06	0.000119705	yes
XLOC_009593	XLOC_009593	FAM173A,HAGHL,METRN	chr16:765070-791027	sample1	sample2	OK	133.77	75.4729	-0.825725	5.24643	1.55e-07	3.21e-06	yes
XLOC_021506	XLOC_021506	FAM173B	chr5:10225619-10250021	sample1	sample2	OK	14.2613	11.0261	-0.371189	2.78045	0.00542844	0.0281662	yes
XLOC_001930	XLOC_001930	FAM189B	chr1:155216995-155225274	sample1	sample2	OK	7.93958	5.38	-0.561457	3.43638	0.000589534	0.00446868	yes
XLOC_009589	XLOC_009589	FAM195A	chr16:691808-698475	sample1	sample2	OK	26.6944	17.6402	-0.59767	3.48354	0.00049482	0.00386709	yes
XLOC_020631	XLOC_020631	FAM198B	chr4:159045731-159094202	sample1	sample2	OK	8.46346	17.6336	1.05901	-9.10819	0	0	yes
XLOC_017812	XLOC_017812	FAM19A5	chr22:48885287-49147744	sample1	sample2	OK	2.04907	0.44275	-2.2104	6.20005	5.64e-10	1.96e-08	yes
XLOC_026710	XLOC_026710	FAM203A	chr8:145192671-145195620	sample1	sample2	OK	11.2117	7.17083	-0.64479	6.13142	8.71e-10	2.93e-08	yes
XLOC_026713	XLOC_026713	FAM203A	chr8:145437879-145440828	sample1	sample2	OK	9.98815	6.57964	-0.602208	5.50763	3.64e-08	8.74e-07	yes
XLOC_017321	XLOC_017321	FAM207A	chr21:46305867-46398366	sample1	sample2	OK	36.2418	25.3068	-0.518129	3.99383	6.5e-05	0.000683692	yes
XLOC_024883	XLOC_024883	FAM20C	chr7:192968-300740	sample1	sample2	OK	8.2086	4.2761	-0.94084	4.02718	5.65e-05	0.000606106	yes
XLOC_016665	XLOC_016665	FAM210B	chr20:54933982-54943718	sample1	sample2	OK	14.3012	11.175	-0.355861	4.17674	2.96e-05	0.000345591	yes
XLOC_000036	XLOC_000036	FAM213B	chr1:2517898-2564481	sample1	sample2	OK	15.1706	10.0446	-0.594853	5.00208	5.67e-07	1.02e-05	yes
XLOC_027986	XLOC_027986	FAM214B	chr9:35104113-35115897	sample1	sample2	OK	3.79656	6.20748	0.709316	-4.03271	5.51e-05	0.00059472	yes
XLOC_006059	XLOC_006059	FAM216A	chr12:110890290-110928192	sample1	sample2	OK	12.4943	6.63574	-0.912943	6.0909	1.12e-09	3.68e-08	yes
XLOC_016690	XLOC_016690	FAM217B	chr20:58508818-58523736	sample1	sample2	OK	11.4987	14.5851	0.343017	-2.78821	0.00529994	0.0277048	yes
XLOC_002957	XLOC_002957	FAM21C	chr10:46222647-46288412	sample1	sample2	OK	5.2207	4.08599	-0.353556	2.7325	0.00628554	0.0317673	yes
XLOC_006053	XLOC_006053	FAM222A	chr12:110151882-110211292	sample1	sample2	OK	8.54736	4.57176	-0.90273	2.94302	0.00325022	0.0185557	yes
XLOC_012963	XLOC_012963	FAM32A	chr19:16296234-16308367	sample1	sample2	OK	49.4545	38.8429	-0.34845	4.01637	5.91e-05	0.00062955	yes
XLOC_023222	XLOC_023222	FAM46A	chr6:82455446-82462428	sample1	sample2	OK	3.88816	2.58012	-0.59165	5.21358	1.85e-07	3.77e-06	yes
XLOC_000641	XLOC_000641	FAM46C	chr1:118148603-118171011	sample1	sample2	OK	4.52936	7.12973	0.654539	-7.31861	2.5e-13	1.45e-11	yes
XLOC_020013	XLOC_020013	FAM47E,FAM47E-STBD1,STBD1	chr4:77135192-77232283	sample1	sample2	OK	8.0897	11.1198	0.458978	-3.08202	0.002056	0.0127301	yes
XLOC_010700	XLOC_010700	FAM57A	chr17:635787-646984	sample1	sample2	OK	13.2422	8.51142	-0.637666	4.75629	1.97e-06	3.13e-05	yes
XLOC_001851	XLOC_001851	FAM63A	chr1:150969140-150980854	sample1	sample2	OK	8.06645	21.4259	1.40935	-9.2151	0	0	yes
XLOC_010756	XLOC_010756	FAM64A	chr17:6347734-6354385	sample1	sample2	OK	22.0544	14.5171	-0.603311	4.50465	6.65e-06	9.26e-05	yes
XLOC_009942	XLOC_009942	FAM65A	chr16:67562716-67580691	sample1	sample2	OK	10.8456	7.94407	-0.449163	4.4421	8.91e-06	0.000120678	yes
XLOC_000649	XLOC_000649	FAM72B	chr1:120839004-120855681	sample1	sample2	OK	13.2699	10.4672	-0.342278	3.60768	0.000308946	0.00260073	yes
XLOC_001801	XLOC_001801	FAM72D	chr1:143896451-143913143	sample1	sample2	OK	14.4738	10.7254	-0.432407	4.66341	3.11e-06	4.69e-05	yes
XLOC_028307	XLOC_028307	FAM78A	chr9:134133464-134151906	sample1	sample2	OK	0.594185	0.221095	-1.42624	3.59148	0.000328804	0.00274444	yes
XLOC_016584	XLOC_016584	FAM83D	chr20:37554954-37581703	sample1	sample2	OK	30.8682	22.4825	-0.457321	5.9233	3.16e-09	9.63e-08	yes
XLOC_011514	XLOC_011514	FAM83G	chr17:18853988-18950336	sample1	sample2	OK	6.4068	4.52147	-0.502812	5.52164	3.36e-08	8.18e-07	yes
XLOC_027177	XLOC_027177	FAM83H	chr8:144804859-144828690	sample1	sample2	OK	43.7114	31.0823	-0.491915	2.65497	0.00793163	0.0382162	yes
XLOC_010187	XLOC_010187	FAM86A	chr16:5121727-5147810	sample1	sample2	OK	13.5298	10.5915	-0.353229	2.96781	0.00299929	0.0174018	yes
XLOC_002277	XLOC_002277	FAM89A	chr1:231154703-231175995	sample1	sample2	OK	7.40689	4.34449	-0.769681	4.56848	4.91e-06	7.05e-05	yes
XLOC_010398	XLOC_010398	FAM96B	chr16:66965957-66979000	sample1	sample2	OK	80.6036	61.8486	-0.382102	3.90927	9.26e-05	0.000928296	yes
XLOC_013138	XLOC_013138	FAM98C	chr19:38893774-38916945	sample1	sample2	OK	17.2258	12.7269	-0.436687	3.85237	0.000116981	0.00113538	yes
XLOC_010520	XLOC_010520	FANCA	chr16:89773505-89883235	sample1	sample2	OK	21.37	15.951	-0.421943	2.68791	0.00719006	0.0353738	yes
XLOC_027983	XLOC_027983	FANCG	chr9:35073627-35080013	sample1	sample2	OK	23.2484	17.6863	-0.394502	4.60254	4.17e-06	6.09e-05	yes
XLOC_005735	XLOC_005735	FAR2	chr12:29301935-29488549	sample1	sample2	OK	1.23812	2.37718	0.941105	-2.7279	0.00637383	0.0321019	yes
XLOC_013755	XLOC_013755	FARSA	chr19:13033283-13044558	sample1	sample2	OK	64.2992	50.9324	-0.336218	4.49156	7.07e-06	9.82e-05	yes
XLOC_012041	XLOC_012041	FASN	chr17:80036189-80056106	sample1	sample2	OK	111.116	84.7707	-0.390425	2.63022	0.00853304	0.0406989	yes
XLOC_021859	XLOC_021859	FAXDC2	chr5:154198051-154230213	sample1	sample2	OK	5.7762	10.4519	0.855567	-4.90284	9.45e-07	1.62e-05	yes
XLOC_017798	XLOC_017798	FBLN1	chr22:45898718-45997014	sample1	sample2	OK	4.09468	1.83522	-1.1578	5.03434	4.8e-07	8.85e-06	yes
XLOC_006169	XLOC_006169	FBRSL1	chr12:133067156-133161773	sample1	sample2	OK	29.8922	20.4039	-0.550925	5.14132	2.73e-07	5.36e-06	yes
XLOC_010097	XLOC_010097	FBXL16	chr16:742499-755825	sample1	sample2	OK	16.0558	12.1581	-0.40117	5.01126	5.41e-07	9.87e-06	yes
XLOC_009823	XLOC_009823	FBXL19	chr16:30929571-30960110	sample1	sample2	OK	24.7104	19.3399	-0.353542	3.27196	0.00106806	0.00732067	yes
XLOC_018272	XLOC_018272	FBXL2	chr3:33318933-33428757	sample1	sample2	OK	0.720892	1.29297	0.842836	-3.01753	0.00254847	0.0152111	yes
XLOC_001296	XLOC_001296	FBXO2	chr1:11708417-11723384	sample1	sample2	OK	4.68418	1.51662	-1.62693	6.79658	1.07e-11	4.87e-10	yes
XLOC_008936	XLOC_008936	FBXO22	chr15:76196199-76227844	sample1	sample2	OK	23.1688	17.2641	-0.424412	3.18837	0.00143076	0.00934245	yes
XLOC_004890	XLOC_004890	FBXO3	chr11:33762489-33796071	sample1	sample2	OK	12.3336	16.8654	0.451466	-3.47034	0.000519802	0.00402735	yes
XLOC_010500	XLOC_010500	FBXO31	chr16:87360498-87425708	sample1	sample2	OK	9.9793	7.4651	-0.418778	3.03664	0.00239234	0.0144851	yes
XLOC_027109	XLOC_027109	FBXO32	chr8:124510126-124553493	sample1	sample2	OK	0.432778	0.856395	0.984648	-4.33312	1.47e-05	0.000185572	yes
XLOC_021023	XLOC_021023	FBXO4	chr5:41925343-41941672	sample1	sample2	OK	9.72367	12.7888	0.395307	-2.67423	0.00749013	0.0364921	yes
XLOC_015505	XLOC_015505	FBXO41	chr2:73481809-73496758	sample1	sample2	OK	2.12655	1.57107	-0.43677	2.74751	0.00600498	0.0306775	yes
XLOC_000086	XLOC_000086	FBXO44	chr1:11708417-11723384	sample1	sample2	OK	4.50065	2.79035	-0.689688	3.00988	0.00261353	0.0155406	yes
XLOC_018822	XLOC_018822	FBXO45	chr3:196295522-196315930	sample1	sample2	OK	12.513	9.08899	-0.461233	4.52801	5.95e-06	8.38e-05	yes
XLOC_023398	XLOC_023398	FBXO5	chr6:153291657-153304740	sample1	sample2	OK	22.5441	17.3501	-0.377808	3.19926	0.00137782	0.00907202	yes
XLOC_000087	XLOC_000087	FBXO6	chr1:11724149-11734409	sample1	sample2	OK	3.44681	1.46759	-1.23181	4.75012	2.03e-06	3.21e-05	yes
XLOC_020658	XLOC_020658	FBXO8	chr4:175157809-175254531	sample1	sample2	OK	2.51862	5.18421	1.04149	-6.44803	1.13e-10	4.45e-09	yes
XLOC_013745	XLOC_013745	FBXW9	chr19:12799729-12807455	sample1	sample2	OK	11.7813	8.26443	-0.511516	4.42421	9.68e-06	0.000128996	yes
XLOC_000688	XLOC_000688	FCGR1A	chr1:149754244-149783928	sample1	sample2	OK	0.790771	2.62111	1.72885	-6.0047	1.92e-09	6.07e-08	yes
XLOC_001795	XLOC_001795	FCGR1B	chr1:120926127-120935944	sample1	sample2	OK	0.881547	3.33929	1.92143	-4.82583	1.39e-06	2.3e-05	yes
XLOC_021097	XLOC_021097	FCHO2	chr5:72251807-72386349	sample1	sample2	OK	7.04769	9.19628	0.383899	-4.56834	4.92e-06	7.05e-05	yes
XLOC_012804	XLOC_012804	FEM1A	chr19:4791727-4795571	sample1	sample2	OK	9.80711	7.79389	-0.331484	3.81671	0.000135243	0.0012888	yes
XLOC_005371	XLOC_005371	FEZ1	chr11:125315640-125406485	sample1	sample2	OK	2.43331	5.31327	1.12668	-4.46459	8.02e-06	0.000110171	yes
XLOC_025300	XLOC_025300	FEZF1-AS1	chr7:121941447-121950343	sample1	sample2	OK	0.696523	3.26439	2.22857	-4.9575	7.14e-07	1.26e-05	yes
XLOC_027609	XLOC_027609	FGD3	chr9:95709600-95798518	sample1	sample2	OK	0.787852	1.30811	0.731485	-3.04773	0.00230577	0.014051	yes
XLOC_029563	XLOC_029563	FGF13	chrX:137713733-138287185	sample1	sample2	OK	1.47823	3.02866	1.03481	-3.3866	0.000707633	0.00521331	yes
XLOC_003717	XLOC_003717	FGFR2	chr10:123237843-123357972	sample1	sample2	OK	0.962661	2.25229	1.22629	-4.29961	1.71e-05	0.000212991	yes
XLOC_019789	XLOC_019789	FGFR3	chr4:1795038-1810599	sample1	sample2	OK	7.37988	3.92752	-0.909979	5.43251	5.56e-08	1.28e-06	yes
XLOC_021430	XLOC_021430	FGFR4	chr5:176513886-176525126	sample1	sample2	OK	7.27281	3.86927	-0.91045	4.77455	1.8e-06	2.88e-05	yes
XLOC_000432	XLOC_000432	FGGY	chr1:59762624-60228402	sample1	sample2	OK	5.71492	10.4408	0.869434	-4.14213	3.44e-05	0.00039433	yes
XLOC_029066	XLOC_029066	FHL1	chrX:135228860-135293518	sample1	sample2	OK	9.9832	4.90938	-1.02396	5.52889	3.22e-08	7.91e-07	yes
XLOC_001497	XLOC_001497	FHL3	chr1:38455839-38471187	sample1	sample2	OK	3.02697	1.84751	-0.712289	2.66052	0.00780196	0.0377261	yes
XLOC_010404	XLOC_010404	FHOD1	chr16:67261015-67306094	sample1	sample2	OK	13.7488	8.83914	-0.637326	6.34218	2.27e-10	8.49e-09	yes
XLOC_022672	XLOC_022672	FIG4	chr6:110012423-110146634	sample1	sample2	OK	4.60886	6.23938	0.436991	-2.91812	0.0035215	0.0198407	yes
XLOC_029204	XLOC_029204	FIGF,PIR	chrX:15363712-15511711	sample1	sample2	OK	22.9421	31.6363	0.463584	-3.33671	0.000847755	0.0060797	yes
XLOC_019139	XLOC_019139	FILIP1L	chr3:99273152-99897476	sample1	sample2	OK	10.7224	83.1113	2.95442	-8.84689	0	0	yes
XLOC_004139	XLOC_004139	FJX1	chr11:35639734-35642421	sample1	sample2	OK	9.25107	5.71414	-0.695082	6.19637	5.78e-10	2e-08	yes
XLOC_005597	XLOC_005597	FKBP4	chr12:2904089-2914657	sample1	sample2	OK	195.922	140.034	-0.484498	3.81568	0.00013581	0.00129355	yes
XLOC_015799	XLOC_015799	FKBP7	chr2:179059207-179672150	sample1	sample2	OK	0.64529	2.13976	1.72943	-3.40865	0.000652852	0.00486089	yes
XLOC_025000	XLOC_025000	FKBP9	chr7:32956272-33149025	sample1	sample2	OK	23.705	18.9124	-0.32586	3.15683	0.00159494	0.0102515	yes
XLOC_028175	XLOC_028175	FKTN	chr9:108320410-108407346	sample1	sample2	OK	1.31967	0.509925	-1.37182	2.61301	0.00897482	0.0422093	yes
XLOC_027469	XLOC_027469	FLJ35282	chr9:22646198-22824212	sample1	sample2	OK	0.143325	0.47787	1.73733	-2.7819	0.00540419	0.0280741	yes
XLOC_011334	XLOC_011334	FLJ43681	chr17:81174665-81188573	sample1	sample2	OK	2.05023	3.93777	0.941594	-5.1272	2.94e-07	5.71e-06	yes
XLOC_025317	XLOC_025317	FLJ45340	chr7:128280623-128301968	sample1	sample2	OK	2.26954	3.11384	0.456294	-5.11967	3.06e-07	5.91e-06	yes
XLOC_013551	XLOC_013551	FLJ45445	chr19:197015-202209	sample1	sample2	OK	1.22051	2.39082	0.970017	-6.01164	1.84e-09	5.82e-08	yes
XLOC_029640	XLOC_029640	FLNA	chrX:153576899-153603006	sample1	sample2	OK	80.8878	115.466	0.51348	-3.56366	0.00036572	0.0030061	yes
XLOC_009647	XLOC_009647	FLYWCH2	chr16:2933195-2949383	sample1	sample2	OK	44.1236	28.9661	-0.607185	5.52288	3.33e-08	8.14e-07	yes
XLOC_006408	XLOC_006408	FMNL3	chr12:50017196-50101221	sample1	sample2	OK	1.74331	1.00302	-0.797477	4.04396	5.26e-05	0.000570458	yes
XLOC_000902	XLOC_000902	FMO4	chr1:171283336-171311223	sample1	sample2	OK	1.66616	3.2534	0.965421	-4.4402	8.99e-06	0.000121486	yes
XLOC_015893	XLOC_015893	FN1	chr2:216225178-216300854	sample1	sample2	OK	14.0805	10.6278	-0.405858	4.24903	2.15e-05	0.000259073	yes
XLOC_011329	XLOC_011329	FN3KRP	chr17:80674581-80685947	sample1	sample2	OK	22.9558	17.1062	-0.42434	4.15267	3.29e-05	0.000379582	yes
XLOC_020193	XLOC_020193	FNIP2	chr4:159690181-159956333	sample1	sample2	OK	2.09116	3.9661	0.923417	-5.51114	3.57e-08	8.59e-07	yes
XLOC_007842	XLOC_007842	FOS	chr14:75745480-75748937	sample1	sample2	OK	49.6051	89.9674	0.858914	-11.381	0	0	yes
XLOC_005090	XLOC_005090	FOSL1	chr11:65659691-65667997	sample1	sample2	OK	1.06133	0.382822	-1.47112	3.10493	0.00190323	0.011913	yes
XLOC_022250	XLOC_022250	FOXC1	chr6:1610680-1614129	sample1	sample2	OK	2.7651	1.76258	-0.649637	3.78653	0.000152769	0.00142914	yes
XLOC_021628	XLOC_021628	FOXD1	chr5:72740734-72744754	sample1	sample2	OK	4.87243	3.2206	-0.597311	3.21297	0.00131372	0.00871371	yes
XLOC_024908	XLOC_024908	FOXK1	chr7:4721929-4811074	sample1	sample2	OK	3.00461	2.30259	-0.383919	4.23751	2.26e-05	0.00027186	yes
XLOC_006196	XLOC_006196	FOXM1	chr12:2945981-2998691	sample1	sample2	OK	45.854	34.3114	-0.418359	3.95455	7.67e-05	0.00078836	yes
XLOC_022665	XLOC_022665	FOXO3	chr6:108880974-109005971	sample1	sample2	OK	7.38345	9.42162	0.35168	-4.22398	2.4e-05	0.000287989	yes
XLOC_028886	XLOC_028886	FOXO4	chrX:70315998-70323384	sample1	sample2	OK	0.619191	2.24485	1.85816	-5.89462	3.76e-09	1.12e-07	yes
XLOC_019109	XLOC_019109	FOXP1	chr3:71003864-71633140	sample1	sample2	OK	6.4775	8.82657	0.446417	-2.74598	0.00603307	0.030796	yes
XLOC_017977	XLOC_017977	FOXRED2	chr22:36883232-36903148	sample1	sample2	OK	8.01758	5.25592	-0.609224	4.17027	3.04e-05	0.000354458	yes
XLOC_000471	XLOC_000471	FPGT,FPGT-TNNI3K,TNNI3K	chr1:74663895-75010116	sample1	sample2	OK	2.89605	3.85294	0.411873	-3.41664	0.000633988	0.00473911	yes
XLOC_003602	XLOC_003602	FRA10AC1	chr10:95427639-95462440	sample1	sample2	OK	3.8356	5.07479	0.403896	-2.65565	0.00791551	0.0381573	yes
XLOC_020020	XLOC_020020	FRAS1	chr4:78978686-79465423	sample1	sample2	OK	0.984119	1.48951	0.597929	-4.50835	6.53e-06	9.12e-05	yes
XLOC_003621	XLOC_003621	FRAT2	chr10:99092253-99094458	sample1	sample2	OK	14.069	18.0679	0.36091	-4.07991	4.51e-05	0.000497589	yes
XLOC_007079	XLOC_007079	FREM2	chr13:39261167-39461267	sample1	sample2	OK	10.2542	8.11934	-0.336782	3.96841	7.24e-05	0.000750014	yes
XLOC_023298	XLOC_023298	FRK	chr6:116262692-116381921	sample1	sample2	OK	1.58122	3.1034	0.972816	-5.10205	3.36e-07	6.44e-06	yes
XLOC_003361	XLOC_003361	FRMD4A	chr10:13685705-14372866	sample1	sample2	OK	1.97932	3.8486	0.959334	-5.63872	1.71e-08	4.45e-07	yes
XLOC_019108	XLOC_019108	FRMD4B	chr3:69219145-69435430	sample1	sample2	OK	0.743209	1.49417	1.0075	-4.63008	3.66e-06	5.4e-05	yes
XLOC_004346	XLOC_004346	FRMD8	chr11:65154040-65180997	sample1	sample2	OK	11.0418	8.49549	-0.378205	2.73113	0.00631168	0.0318738	yes
XLOC_001707	XLOC_001707	FRRS1	chr1:100111430-100231349	sample1	sample2	OK	0.852554	1.49238	0.807752	-2.99299	0.00276255	0.016268	yes
XLOC_007064	XLOC_007064	FRY	chr13:32598195-32870776	sample1	sample2	OK	0.165371	1.09012	2.72071	-10.8247	0	0	yes
XLOC_024913	XLOC_024913	FSCN1	chr7:5632435-5821361	sample1	sample2	OK	9.53306	5.46277	-0.803307	4.25664	2.08e-05	0.000251546	yes
XLOC_012795	XLOC_012795	FSD1	chr19:4304590-4323881	sample1	sample2	OK	5.61383	2.61607	-1.10159	4.23354	2.3e-05	0.000276533	yes
XLOC_025486	XLOC_025486	FTSJ2	chr7:2273836-2281833	sample1	sample2	OK	53.9005	39.435	-0.450822	4.73162	2.23e-06	3.5e-05	yes
XLOC_029382	XLOC_029382	FTX	chrX:73164158-73513409	sample1	sample2	OK	3.55147	5.95988	0.746869	-2.79607	0.00517278	0.0271528	yes
XLOC_029159	XLOC_029159	FUNDC2	chrX:154064063-154285191	sample1	sample2	OK	12.9529	18.5986	0.521925	-4.55514	5.24e-06	7.49e-05	yes
XLOC_014111	XLOC_014111	FUT1	chr19:49251209-49258647	sample1	sample2	OK	3.80009	2.56761	-0.565609	2.8101	0.00495263	0.0262101	yes
XLOC_004509	XLOC_004509	FUT4	chr11:94277016-94283064	sample1	sample2	OK	1.6446	2.61152	0.667156	-5.06923	3.99e-07	7.5e-06	yes
XLOC_013077	XLOC_013077	FXYD3	chr19:35604326-35615228	sample1	sample2	OK	165.927	218.764	0.398829	-4.30767	1.65e-05	0.00020592	yes
XLOC_025176	XLOC_025176	FZD1	chr7:90893782-90898132	sample1	sample2	OK	7.1122	5.00167	-0.507885	5.20779	1.91e-07	3.87e-06	yes
XLOC_011069	XLOC_011069	FZD2	chr17:42634811-42638630	sample1	sample2	OK	3.01747	2.12319	-0.507104	3.34652	0.000818327	0.00589326	yes
XLOC_015874	XLOC_015874	FZD5	chr2:208627309-208634143	sample1	sample2	OK	1.94315	1.3822	-0.491433	3.46314	0.000533902	0.00412275	yes
XLOC_015092	XLOC_015092	FZD7	chr2:202899309-202903160	sample1	sample2	OK	8.02062	6.16532	-0.379539	3.96742	7.27e-05	0.000752707	yes
XLOC_003424	XLOC_003424	FZD8	chr10:35927176-35930362	sample1	sample2	OK	2.95464	1.33882	-1.14202	5.80085	6.6e-09	1.87e-07	yes
XLOC_025111	XLOC_025111	FZD9	chr7:72848108-72850450	sample1	sample2	OK	1.19098	0.219342	-2.44089	4.71708	2.39e-06	3.73e-05	yes
XLOC_020153	XLOC_020153	GAB1	chr4:144257875-144395718	sample1	sample2	OK	2.78808	4.42515	0.666455	-4.12142	3.77e-05	0.00042609	yes
XLOC_011425	XLOC_011425	GABARAP	chr17:7143737-7145753	sample1	sample2	OK	107.719	146.122	0.439898	-5.88374	4.01e-09	1.19e-07	yes
XLOC_005674	XLOC_005674	GABARAPL1	chr12:10365488-10375724	sample1	sample2	OK	1.35343	5.00061	1.88548	-8.0913	6.66e-16	5.59e-14	yes
XLOC_009198	XLOC_009198	GABPB1	chr15:50569388-50651556	sample1	sample2	OK	30.1386	22.3646	-0.430392	3.09963	0.00193762	0.0120922	yes
XLOC_021396	XLOC_021396	GABRP	chr5:170210722-170241050	sample1	sample2	OK	0.331958	0.971575	1.54932	-2.54294	0.0109924	0.0496861	yes
XLOC_012766	XLOC_012766	GADD45B	chr19:2476122-2478257	sample1	sample2	OK	18.201	14.2432	-0.353739	3.44725	0.000566325	0.00432397	yes
XLOC_027600	XLOC_027600	GADD45G	chr9:92219926-92221469	sample1	sample2	OK	6.71057	9.86488	0.555865	-3.32277	0.000891274	0.00630802	yes
XLOC_013756	XLOC_013756	GADD45GIP1	chr19:13056589-13068094	sample1	sample2	OK	84.8408	59.315	-0.516362	3.12802	0.00175986	0.011141	yes
XLOC_004406	XLOC_004406	GAL	chr11:68451982-68458643	sample1	sample2	OK	6.01409	2.11209	-1.50967	4.62488	3.75e-06	5.52e-05	yes
XLOC_001385	XLOC_001385	GALE	chr1:24122087-24127294	sample1	sample2	OK	21.9862	12.8849	-0.770919	6.05377	1.41e-09	4.59e-08	yes
XLOC_011957	XLOC_011957	GALK1	chr17:73754017-73761280	sample1	sample2	OK	47.5096	29.1819	-0.703146	8.63595	0	0	yes
XLOC_014626	XLOC_014626	GALM	chr2:38893051-38961909	sample1	sample2	OK	2.32545	3.22073	0.469879	-2.71759	0.00657586	0.0328741	yes
XLOC_010512	XLOC_010512	GALNS	chr16:88879414-88923394	sample1	sample2	OK	17.3888	12.605	-0.464163	4.6118	3.99e-06	5.84e-05	yes
XLOC_015375	XLOC_015375	GALNT14	chr2:31133330-31361592	sample1	sample2	OK	2.54292	1.14497	-1.15118	5.30707	1.11e-07	2.38e-06	yes
XLOC_006425	XLOC_006425	GALNT6	chr12:51745518-51909547	sample1	sample2	OK	13.0839	9.76162	-0.422599	3.63772	0.000275057	0.00235726	yes
XLOC_020214	XLOC_020214	GALNT7	chr4:174089903-174245118	sample1	sample2	OK	13.4571	18.3045	0.443826	-5.77624	7.64e-09	2.14e-07	yes
XLOC_008768	XLOC_008768	GANC	chr15:42502725-42645864	sample1	sample2	OK	2.33779	4.52862	0.953924	-2.68495	0.00725397	0.0356047	yes
XLOC_027740	XLOC_027740	GARNL3	chr9:130005481-130155828	sample1	sample2	OK	1.19388	2.27954	0.933087	-3.38002	0.000724806	0.0053253	yes
XLOC_017667	XLOC_017667	GAS2L1	chr22:29702892-29708791	sample1	sample2	OK	14.3656	9.82552	-0.548011	3.65149	0.000260723	0.00224972	yes
XLOC_007476	XLOC_007476	GAS6	chr13:114518582-114567046	sample1	sample2	OK	4.63536	2.82889	-0.712442	4.10286	4.08e-05	0.000457918	yes
XLOC_019233	XLOC_019233	GATA2	chr3:128198264-128212030	sample1	sample2	OK	8.93298	6.15417	-0.537577	3.51712	0.000436259	0.00348878	yes
XLOC_001676	XLOC_001676	GBP1,GBP2,GBP3	chr1:89472359-89591842	sample1	sample2	OK	2.24168	6.40925	1.51557	-8.01537	1.11e-15	9.04e-14	yes
XLOC_014980	XLOC_014980	GCA	chr2:163200582-163219148	sample1	sample2	OK	19.7294	33.2576	0.753338	-9.90061	0	0	yes
XLOC_008224	XLOC_008224	GCH1	chr14:55308723-55369542	sample1	sample2	OK	23.6788	15.9328	-0.571596	4.87673	1.08e-06	1.83e-05	yes
XLOC_027569	XLOC_027569	GCNT1	chr9:79056581-79122347	sample1	sample2	OK	5.82917	8.30969	0.511503	-3.91042	9.21e-05	0.000925142	yes
XLOC_022278	XLOC_022278	GCNT2	chr6:10521567-10629601	sample1	sample2	OK	0.443757	1.26982	1.51678	-5.18035	2.21e-07	4.44e-06	yes
XLOC_010476	XLOC_010476	GCSH	chr16:81115551-81129980	sample1	sample2	OK	51.6867	34.3266	-0.590464	5.51639	3.46e-08	8.36e-07	yes
XLOC_005864	XLOC_005864	GDF11	chr12:56137063-56211560	sample1	sample2	OK	7.89272	4.04683	-0.963729	5.51666	3.46e-08	8.36e-07	yes
XLOC_012997	XLOC_012997	GDF15	chr19:18496967-18499986	sample1	sample2	OK	34.3864	18.1246	-0.92389	9.45294	0	0	yes
XLOC_029148	XLOC_029148	GDI1	chrX:153665258-153671814	sample1	sample2	OK	68.337	51.4032	-0.410809	5.33945	9.32e-08	2.05e-06	yes
XLOC_011168	XLOC_011168	GDPD1	chr17:57297827-57353330	sample1	sample2	OK	1.41561	4.62708	1.70868	-3.09194	0.00198852	0.0123731	yes
XLOC_005177	XLOC_005177	GDPD5	chr11:75145684-75236599	sample1	sample2	OK	1.28315	0.607333	-1.07913	3.87554	0.000106389	0.00105038	yes
XLOC_027037	XLOC_027037	GEM	chr8:95261484-95274547	sample1	sample2	OK	1.32478	4.24366	1.67955	-4.77525	1.79e-06	2.88e-05	yes
XLOC_011339	XLOC_011339	GEMIN4	chr17:647660-655501	sample1	sample2	OK	18.2963	12.7777	-0.517926	6.6611	2.72e-11	1.16e-09	yes
XLOC_021860	XLOC_021860	GEMIN5	chr5:154266532-154317776	sample1	sample2	OK	16.5955	10.9481	-0.600115	7.20867	5.65e-13	3.13e-11	yes
XLOC_024889	XLOC_024889	GET4	chr7:916190-936071	sample1	sample2	OK	53.0107	41.6545	-0.347813	4.64673	3.37e-06	5.02e-05	yes
XLOC_010257	XLOC_010257	GGA2	chr16:23474862-23521815	sample1	sample2	OK	21.7166	12.8838	-0.753234	8.31319	0	0	yes
XLOC_010848	XLOC_010848	GID4	chr17:17942610-17971718	sample1	sample2	OK	2.58609	1.68869	-0.614872	3.94954	7.83e-05	0.000802414	yes
XLOC_016713	XLOC_016713	GID8	chr20:61569440-61579837	sample1	sample2	OK	65.8476	48.3101	-0.446808	4.18691	2.83e-05	0.00033253	yes
XLOC_010492	XLOC_010492	GINS2	chr16:85711279-85722588	sample1	sample2	OK	108.534	74.6685	-0.539571	7.17535	7.21e-13	3.86e-11	yes
XLOC_026472	XLOC_026472	GINS4	chr8:41386724-41402565	sample1	sample2	OK	7.94886	5.35383	-0.570176	5.23426	1.66e-07	3.41e-06	yes
XLOC_011563	XLOC_011563	GIT1	chr17:27900486-27916610	sample1	sample2	OK	15.1691	12.1036	-0.325701	3.93372	8.36e-05	0.00085022	yes
XLOC_001501	XLOC_001501	GJA9,MYCBP	chr1:39328161-39347298	sample1	sample2	OK	20.1869	14.6223	-0.465255	5.13033	2.89e-07	5.63e-06	yes
XLOC_007250	XLOC_007250	GJB2	chr13:20761603-20767114	sample1	sample2	OK	5.19661	2.9891	-0.797859	5.14258	2.71e-07	5.33e-06	yes
XLOC_011647	XLOC_011647	GJD3	chr17:38516904-38520945	sample1	sample2	OK	3.27752	2.07475	-0.659666	4.63304	3.6e-06	5.33e-05	yes
XLOC_024929	XLOC_024929	GLCCI1	chr7:8008373-8128710	sample1	sample2	OK	7.42871	17.4551	1.23247	-10.251	0	0	yes
XLOC_008824	XLOC_008824	GLDN	chr15:51633712-51705447	sample1	sample2	OK	0.845185	1.76241	1.06021	-4.18099	2.9e-05	0.000340236	yes
XLOC_009672	XLOC_009672	GLIS2	chr16:4366165-4466962	sample1	sample2	OK	9.10019	6.17118	-0.560352	2.72194	0.00648992	0.0325391	yes
XLOC_021685	XLOC_021685	GLRX	chr5:95149552-95158577	sample1	sample2	OK	5.38746	10.403	0.949324	-4.65724	3.2e-06	4.81e-05	yes
XLOC_003297	XLOC_003297	GLRX3	chr10:131934638-131983161	sample1	sample2	OK	57.3452	43.7938	-0.388946	3.5676	0.00036027	0.00296646	yes
XLOC_000020	XLOC_000020	GLTPD1	chr1:1260142-1264276	sample1	sample2	OK	11.7637	9.03428	-0.380856	3.73281	0.000189357	0.00171128	yes
XLOC_002094	XLOC_002094	GLUL	chr1:182350838-182361341	sample1	sample2	OK	62.5681	83.095	0.409336	-4.64256	3.44e-06	5.11e-05	yes
XLOC_022856	XLOC_022856	GMDS	chr6:1624034-2245868	sample1	sample2	OK	14.4951	10.7158	-0.435832	2.64355	0.00820428	0.0393393	yes
XLOC_008223	XLOC_008223	GMFB	chr14:54941201-54955747	sample1	sample2	OK	29.9913	39.7753	0.407328	-5.16659	2.38e-07	4.74e-06	yes
XLOC_022295	XLOC_022295	GMPR	chr6:16238810-16295780	sample1	sample2	OK	4.04196	7.73667	0.936657	-3.32085	0.000897437	0.00634688	yes
XLOC_007680	XLOC_007680	GMPR2	chr14:24701647-24708447	sample1	sample2	OK	50.9085	66.9532	0.395247	-4.11017	3.95e-05	0.000444975	yes
XLOC_012773	XLOC_012773	GNA11	chr19:3094407-3123979	sample1	sample2	OK	17.8493	13.5771	-0.394686	3.24751	0.00116418	0.00787947	yes
XLOC_028071	XLOC_028071	GNA14	chr9:80037991-80263232	sample1	sample2	OK	6.60383	8.57996	0.377668	-2.56552	0.0103021	0.0471493	yes
XLOC_018379	XLOC_018379	GNAI2,GNAT1	chr3:50229042-50296786	sample1	sample2	OK	88.5798	66.7563	-0.408073	5.13099	2.88e-07	5.62e-06	yes
XLOC_017623	XLOC_017623	GNAZ	chr22:23401592-23484241	sample1	sample2	OK	3.76245	2.14976	-0.807498	5.25651	1.47e-07	3.06e-06	yes
XLOC_019378	XLOC_019378	GNB4	chr3:179113875-179169371	sample1	sample2	OK	3.91555	7.75677	0.986243	-7.03434	2e-12	1.01e-10	yes
XLOC_002298	XLOC_002298	GNG4	chr1:235710984-235814054	sample1	sample2	OK	1.77934	0.521064	-1.77181	7.83211	4.88e-15	3.62e-13	yes
XLOC_013594	XLOC_013594	GNG7	chr19:2511217-2702746	sample1	sample2	OK	0.653039	0.236243	-1.4669	3.95015	7.81e-05	0.000800805	yes
XLOC_006527	XLOC_006527	GNS	chr12:65107221-65153226	sample1	sample2	OK	21.0966	27.8074	0.398459	-5.33058	9.79e-08	2.13e-06	yes
XLOC_009103	XLOC_009103	GOLGA8O	chr15:32734114-32747835	sample1	sample2	OK	0.558889	1.39595	1.32062	-6.02413	1.7e-09	5.45e-08	yes
XLOC_028085	XLOC_028085	GOLM1	chr9:88556056-88715116	sample1	sample2	OK	6.29269	9.24746	0.555379	-3.47224	0.000516127	0.0040038	yes
XLOC_001845	XLOC_001845	GOLPH3L	chr1:150618700-150669672	sample1	sample2	OK	10.9799	18.9145	0.784621	-9.4347	0	0	yes
XLOC_017582	XLOC_017582	GP1BB,SEPT5	chr22:19701986-19712297	sample1	sample2	OK	16.4639	9.15031	-0.847419	5.36382	8.15e-08	1.81e-06	yes
XLOC_015250	XLOC_015250	GPC1	chr2:241375114-241407501	sample1	sample2	OK	17.3503	11.3033	-0.618219	6.059	1.37e-09	4.45e-08	yes
XLOC_024892	XLOC_024892	GPER	chr7:1018251-1177893	sample1	sample2	OK	12.4992	4.48038	-1.48014	5.9662	2.43e-09	7.59e-08	yes
XLOC_013068	XLOC_013068	GPI	chr19:34855644-34893318	sample1	sample2	OK	132.11	98.2032	-0.427895	3.94436	8e-05	0.000817755	yes
XLOC_024956	XLOC_024956	GPNMB	chr7:23286315-23314729	sample1	sample2	OK	3.05254	7.70982	1.33668	-4.78345	1.72e-06	2.78e-05	yes
XLOC_022564	XLOC_022564	GPR115	chr6:47666250-47689757	sample1	sample2	OK	3.70932	7.91723	1.09384	-7.43679	1.03e-13	6.36e-12	yes
XLOC_022766	XLOC_022766	GPR126	chr6:142623055-142767403	sample1	sample2	OK	14.9535	21.417	0.518279	-5.01731	5.24e-07	9.59e-06	yes
XLOC_006155	XLOC_006155	GPR133	chr12:131438451-131626008	sample1	sample2	OK	0.357157	0.70318	0.977336	-2.75072	0.00594645	0.0304443	yes
XLOC_008240	XLOC_008240	GPR135	chr14:59930239-59932059	sample1	sample2	OK	0.933781	0.364719	-1.3563	2.70663	0.00679697	0.033774	yes
XLOC_001147	XLOC_001147	GPR137B	chr1:236305786-236373718	sample1	sample2	OK	12.8131	16.3471	0.35142	-3.30894	0.000936501	0.00656419	yes
XLOC_001267	XLOC_001267	GPR153	chr1:6307405-6321035	sample1	sample2	OK	6.34262	2.92383	-1.11722	5.42446	5.81e-08	1.33e-06	yes
XLOC_018455	XLOC_018455	GPR27	chr3:71728439-71805632	sample1	sample2	OK	7.56786	4.77005	-0.665882	5.11756	3.1e-07	5.97e-06	yes
XLOC_000223	XLOC_000223	GPR3	chr1:27719147-27722317	sample1	sample2	OK	1.14605	0.291897	-1.97314	4.17408	2.99e-05	0.000349006	yes
XLOC_014936	XLOC_014936	GPR39	chr2:133174146-133429070	sample1	sample2	OK	2.22264	3.91057	0.815107	-3.28359	0.00102493	0.00707123	yes
XLOC_019312	XLOC_019312	GPR87	chr3:150803467-151176497	sample1	sample2	OK	2.80026	12.3794	2.14431	-9.93634	0	0	yes
XLOC_021148	XLOC_021148	GPR98	chr5:89854616-90460101	sample1	sample2	OK	3.32018	10.8609	1.70981	-6.34829	2.18e-10	8.2e-09	yes
XLOC_010231	XLOC_010231	GPRC5B	chr16:19870292-19896151	sample1	sample2	OK	1.56946	0.948572	-0.726435	2.91312	0.00357833	0.020113	yes
XLOC_011236	XLOC_011236	GPRC5C	chr17:72427666-72443570	sample1	sample2	OK	15.0627	9.56197	-0.655603	4.14646	3.38e-05	0.000388362	yes
XLOC_021912	XLOC_021912	GPRIN1	chr5:175953699-176037131	sample1	sample2	OK	9.04531	3.93945	-1.19917	7.12374	1.05e-12	5.53e-11	yes
XLOC_027830	XLOC_027830	GPSM1	chr9:139221931-139254123	sample1	sample2	OK	8.29882	5.56198	-0.577309	3.5544	0.000378846	0.00309781	yes
XLOC_009851	XLOC_009851	GPT2	chr16:46918307-46965201	sample1	sample2	OK	8.93644	5.72213	-0.643147	4.85091	1.23e-06	2.05e-05	yes
XLOC_012742	XLOC_012742	GPX4	chr19:1103935-1106798	sample1	sample2	OK	195.143	142.694	-0.451608	5.74558	9.16e-09	2.51e-07	yes
XLOC_021043	XLOC_021043	GPX8	chr5:54408798-54469005	sample1	sample2	OK	2.15287	8.78031	2.02801	-9.61532	0	0	yes
XLOC_018541	XLOC_018541	GRAMD1C	chr3:113557680-113666088	sample1	sample2	OK	0.632153	5.51027	3.12378	-6.93335	4.11e-12	1.97e-10	yes
XLOC_021208	XLOC_021208	GRAMD3	chr5:125695787-125831984	sample1	sample2	OK	4.82206	9.67918	1.00523	-5.24463	1.57e-07	3.23e-06	yes
XLOC_017809	XLOC_017809	GRAMD4	chr22:46973051-47075688	sample1	sample2	OK	8.45674	5.19575	-0.702772	4.36626	1.26e-05	0.00016237	yes
XLOC_010995	XLOC_010995	GRB7	chr17:37894161-37903538	sample1	sample2	OK	3.51042	5.34333	0.606096	-3.01136	0.00260083	0.0154797	yes
XLOC_001484	XLOC_001484	GRIK3	chr1:37261127-37499844	sample1	sample2	OK	1.86038	0.823668	-1.17546	4.4227	9.75e-06	0.000129808	yes
XLOC_026704	XLOC_026704	GRINA	chr8:145064225-145067583	sample1	sample2	OK	105.848	75.9635	-0.478619	6.02878	1.65e-09	5.3e-08	yes
XLOC_021435	XLOC_021435	GRK6,PRR7	chr5:176853586-176883388	sample1	sample2	OK	59.4135	32.7047	-0.861291	6.28881	3.2e-10	1.17e-08	yes
XLOC_020299	XLOC_020299	GRPEL1	chr4:7060452-7069916	sample1	sample2	OK	51.4918	34.9628	-0.558523	6.60747	3.91e-11	1.63e-09	yes
XLOC_020428	XLOC_020428	GRSF1	chr4:71681498-71705627	sample1	sample2	OK	30.3901	24.3074	-0.322208	3.62046	0.000294076	0.002492	yes
XLOC_013298	XLOC_013298	GRWD1,KCNJ14	chr19:48949023-48969367	sample1	sample2	OK	36.4645	27.9595	-0.383155	4.75087	2.03e-06	3.2e-05	yes
XLOC_025726	XLOC_025726	GSAP	chr7:76940067-77045717	sample1	sample2	OK	1.39604	1.9844	0.507368	-2.55954	0.0104811	0.0477486	yes
XLOC_008370	XLOC_008370	GSC	chr14:95234559-95236499	sample1	sample2	OK	5.20877	2.8469	-0.871551	3.75472	0.000173534	0.0015888	yes
XLOC_010039	XLOC_010039	GSE1	chr16:85482436-85710572	sample1	sample2	OK	83.1532	60.6437	-0.455414	3.24526	0.00117345	0.0079351	yes
XLOC_027704	XLOC_027704	GSN	chr9:124030379-124095120	sample1	sample2	OK	59.7019	122.114	1.03238	-12.2872	0	0	yes
XLOC_023176	XLOC_023176	GSTA1,GSTA2,GSTA3,GSTA5	chr6:52614884-52774496	sample1	sample2	OK	1.34799	5.98923	2.15156	-6.0203	1.74e-09	5.56e-08	yes
XLOC_023177	XLOC_023177	GSTA4	chr6:52842745-52860178	sample1	sample2	OK	1.03886	2.73416	1.3961	-4.1456	3.39e-05	0.000389578	yes
XLOC_025391	XLOC_025391	GSTK1	chr7:142960516-142966531	sample1	sample2	OK	53.7734	73.5498	0.451829	-5.06451	4.09e-07	7.68e-06	yes
XLOC_000589	XLOC_000589	GSTM1,GSTM2,GSTM4	chr1:110198631-110236367	sample1	sample2	OK	13.3998	17.9287	0.420061	-3.52707	0.000420181	0.00338423	yes
XLOC_001734	XLOC_001734	GSTM3	chr1:110276553-110283660	sample1	sample2	OK	16.8285	25.6698	0.609165	-8.0028	1.11e-15	9.04e-14	yes
XLOC_017902	XLOC_017902	GSTT1	chr22:24376138-24384284	sample1	sample2	OK	17.8972	23.9087	0.417807	-3.26513	0.00109416	0.00747786	yes
XLOC_018941	XLOC_018941	GTDC2	chr3:43120720-43147575	sample1	sample2	OK	6.37065	4.26768	-0.577988	2.65726	0.00787791	0.0380055	yes
XLOC_001674	XLOC_001674	GTF2B	chr1:89318320-89357301	sample1	sample2	OK	8.79494	11.7816	0.421792	-3.62252	0.000291745	0.00247557	yes
XLOC_026866	XLOC_026866	GTF2E2	chr8:30436030-30515738	sample1	sample2	OK	27.0344	17.7613	-0.606061	6.83449	8.23e-12	3.79e-10	yes
XLOC_022411	XLOC_022411	GTF2H4,VARS2	chr6:30875920-30894416	sample1	sample2	OK	21.25	26.847	0.337301	-3.1469	0.00165014	0.0105525	yes
XLOC_025704	XLOC_025704	GTF2IRD2	chr7:74210483-74267841	sample1	sample2	OK	2.23743	3.18643	0.510098	-3.5289	0.000417296	0.00336418	yes
XLOC_025129	XLOC_025129	GTF2IRD2B	chr7:74508346-74565623	sample1	sample2	OK	2.57618	3.5991	0.482401	-3.58231	0.000340572	0.00282892	yes
XLOC_025691	XLOC_025691	GTF2IRD2P1	chr7:72656901-72685658	sample1	sample2	OK	0.61319	1.23485	1.00993	-3.57727	0.000347203	0.00287392	yes
XLOC_010267	XLOC_010267	GTF3C1	chr16:27471933-27561251	sample1	sample2	OK	27.9825	21.5938	-0.373908	3.58912	0.00033179	0.0027657	yes
XLOC_023141	XLOC_023141	GTPBP2	chr6:43543877-43596936	sample1	sample2	OK	13.6953	18.5685	0.439177	-3.70004	0.000215564	0.00190619	yes
XLOC_012978	XLOC_012978	GTPBP3	chr19:17445790-17453540	sample1	sample2	OK	10.7613	8.30872	-0.373159	2.72547	0.00642108	0.0322882	yes
XLOC_002827	XLOC_002827	GTPBP4	chr10:1034348-1063708	sample1	sample2	OK	78.7738	58.322	-0.433675	5.48685	4.09e-08	9.69e-07	yes
XLOC_029169	XLOC_029169	GTPBP6	chrX:221425-230887	sample1	sample2	OK	21.0625	16.5243	-0.350089	3.31618	0.000912569	0.00642265	yes
XLOC_030076	XLOC_030076	GTPBP6	chrY:171425-180887	sample1	sample2	OK	21.0625	16.5243	-0.350089	3.31618	0.000912569	0.00642265	yes
XLOC_017807	XLOC_017807	GTSE1	chr22:46692637-46729573	sample1	sample2	OK	10.9471	8.04644	-0.444119	3.4478	0.000565177	0.0043206	yes
XLOC_028663	XLOC_028663	GYG2	chrX:2746782-2800861	sample1	sample2	OK	8.69699	5.87423	-0.566116	3.20374	0.00135653	0.00895057	yes
XLOC_004166	XLOC_004166	GYLTL1B	chr11:45943195-45950647	sample1	sample2	OK	3.34918	0.986454	-1.76348	7.56604	3.84e-14	2.54e-12	yes
XLOC_004715	XLOC_004715	H19,MIR675	chr11:2016405-2019065	sample1	sample2	OK	14.9403	3.05483	-2.29004	16.3815	0	0	yes
XLOC_005330	XLOC_005330	H2AFX	chr11:118964562-118966266	sample1	sample2	OK	182.984	115.833	-0.659672	7.85977	3.77e-15	2.84e-13	yes
XLOC_011704	XLOC_011704	HAP1	chr17:39878890-39890898	sample1	sample2	OK	0.507232	0.156694	-1.6947	3.49915	0.000466748	0.00369044	yes
XLOC_029625	XLOC_029625	HAUS7	chrX:152712759-152775004	sample1	sample2	OK	17.2075	10.9006	-0.658632	4.8608	1.17e-06	1.96e-05	yes
XLOC_013807	XLOC_013807	HAUS8	chr19:17160561-17186343	sample1	sample2	OK	19.7428	14.3167	-0.463625	4.02423	5.72e-05	0.000612342	yes
XLOC_025269	XLOC_025269	HBP1	chr7:106809405-107218968	sample1	sample2	OK	13.7696	19.1297	0.474321	-4.52239	6.11e-06	8.59e-05	yes
XLOC_006736	XLOC_006736	HCAR1	chr12:123210628-123215520	sample1	sample2	OK	1.02449	3.06447	1.58072	-5.34983	8.8e-08	1.94e-06	yes
XLOC_006734	XLOC_006734	HCAR2	chr12:123185839-123187904	sample1	sample2	OK	0.17964	0.539635	1.58687	-2.56533	0.0103078	0.0471637	yes
XLOC_012722	XLOC_012722	HCN2	chr19:589892-633568	sample1	sample2	OK	7.55601	4.20729	-0.844732	4.03369	5.49e-05	0.000592569	yes
XLOC_000262	XLOC_000262	HDAC1	chr1:32757707-32799233	sample1	sample2	OK	90.6391	72.4432	-0.323284	4.02039	5.81e-05	0.000621002	yes
XLOC_018218	XLOC_018218	HDAC11	chr3:13521714-13547924	sample1	sample2	OK	14.3837	11.2999	-0.348127	2.74017	0.00614067	0.0312356	yes
XLOC_024887	XLOC_024887	HEATR2	chr7:588822-826116	sample1	sample2	OK	33.266	22.6791	-0.552687	5.72273	1.05e-08	2.83e-07	yes
XLOC_009857	XLOC_009857	HEATR3	chr16:50099880-50140298	sample1	sample2	OK	7.48653	5.69724	-0.394034	2.84614	0.00442533	0.0239135	yes
XLOC_008147	XLOC_008147	HEATR5A	chr14:31760993-31889792	sample1	sample2	OK	3.08552	4.25808	0.464689	-3.58097	0.000342322	0.00283847	yes
XLOC_006293	XLOC_006293	HEBP1	chr12:13127798-13153243	sample1	sample2	OK	21.3758	28.6377	0.421937	-4.35091	1.36e-05	0.000172639	yes
XLOC_022761	XLOC_022761	HECA	chr6:139456248-139501946	sample1	sample2	OK	3.31811	4.57186	0.462419	-3.82043	0.00013322	0.00127337	yes
XLOC_003118	XLOC_003118	HECTD2	chr10:93066718-93371217	sample1	sample2	OK	3.82239	5.33123	0.479996	-2.73723	0.00619596	0.0314576	yes
XLOC_019213	XLOC_019213	HEG1	chr3:124684553-124774802	sample1	sample2	OK	0.452801	0.750602	0.729171	-3.75545	0.000173027	0.00158746	yes
XLOC_003135	XLOC_003135	HELLS	chr10:96305532-96362934	sample1	sample2	OK	17.2321	13.3545	-0.367772	4.21389	2.51e-05	0.000299451	yes
XLOC_020052	XLOC_020052	HERC3	chr4:89513573-89629693	sample1	sample2	OK	4.30156	5.71496	0.409884	-2.70125	0.00690794	0.0342174	yes
XLOC_020050	XLOC_020050	HERC6	chr4:89299890-89364249	sample1	sample2	OK	3.38857	4.55567	0.426986	-2.72467	0.00643663	0.0323406	yes
XLOC_009896	XLOC_009896	HERPUD1	chr16:56966001-56977795	sample1	sample2	OK	9.99354	14.6635	0.553163	-5.32299	1.02e-07	2.2e-06	yes
XLOC_001269	XLOC_001269	HES2	chr1:6475293-6479979	sample1	sample2	OK	1.28428	0.723734	-0.827427	3.70739	0.000209405	0.00186218	yes
XLOC_001217	XLOC_001217	HES4	chr1:931411-935727	sample1	sample2	OK	23.2738	11.2779	-1.04521	5.09321	3.52e-07	6.7e-06	yes
XLOC_015991	XLOC_015991	HES6	chr2:239146907-239148795	sample1	sample2	OK	32.1001	13.9179	-1.20564	8.92425	0	0	yes
XLOC_021103	XLOC_021103	HEXB	chr5:73980968-74162663	sample1	sample2	OK	65.853	51.1873	-0.363461	2.91586	0.00354714	0.0199495	yes
XLOC_011079	XLOC_011079	HEXIM2	chr17:43224683-43247691	sample1	sample2	OK	2.34639	3.06521	0.385541	-2.98545	0.0028316	0.0166189	yes
XLOC_022720	XLOC_022720	HEY2	chr6:126070731-126082415	sample1	sample2	OK	6.69997	9.94756	0.57019	-5.56774	2.58e-08	6.43e-07	yes
XLOC_019192	XLOC_019192	HGD	chr3:120347014-120401418	sample1	sample2	OK	0.127966	0.666512	2.38088	-3.38205	0.000719465	0.00529017	yes
XLOC_011313	XLOC_011313	HGS,MRPL12	chr17:79650961-79678711	sample1	sample2	OK	117.775	85.6362	-0.459735	4.03585	5.44e-05	0.000587484	yes
XLOC_026483	XLOC_026483	HGSNAT	chr8:42995591-43057970	sample1	sample2	OK	3.70647	4.98769	0.428323	-3.60603	0.000310915	0.00261593	yes
XLOC_001056	XLOC_001056	HHAT	chr1:210501595-210849638	sample1	sample2	OK	1.56855	2.63364	0.747631	-2.72001	0.00652795	0.0326778	yes
XLOC_003124	XLOC_003124	HHEX	chr10:94449680-94455408	sample1	sample2	OK	5.96094	2.96151	-1.00921	5.6752	1.39e-08	3.66e-07	yes
XLOC_002231	XLOC_002231	HHIPL2	chr1:222695601-222721444	sample1	sample2	OK	0.412336	1.9045	2.20752	-6.48827	8.68e-11	3.45e-09	yes
XLOC_017608	XLOC_017608	HIC2	chr22:21771692-21805750	sample1	sample2	OK	0.627769	0.352627	-0.832093	3.26325	0.00110143	0.00752486	yes
XLOC_025313	XLOC_025313	HILPDA	chr7:128095883-128114348	sample1	sample2	OK	24.4663	32.4694	0.408285	-3.10693	0.0018904	0.0118484	yes
XLOC_025946	XLOC_025946	HIPK2	chr7:139246315-139477693	sample1	sample2	OK	5.98566	8.78726	0.553903	-2.61667	0.00887914	0.0419158	yes
XLOC_004130	XLOC_004130	HIPK3	chr11:33278217-33378568	sample1	sample2	OK	13.4075	17.5307	0.386844	-3.74028	0.000183812	0.00166835	yes
XLOC_022929	XLOC_022929	HIST1H1C	chr6:26054912-26056713	sample1	sample2	OK	50.0642	143.122	1.51539	-16.7991	0	0	yes
XLOC_022330	XLOC_022330	HIST1H2AC	chr6:26113159-26175877	sample1	sample2	OK	63.8212	97.7145	0.614537	-3.37779	0.000730712	0.00536452	yes
XLOC_022360	XLOC_022360	HIST1H2AI,HIST1H3H	chr6:27775865-27780365	sample1	sample2	OK	22.419	44.7556	0.997344	-4.42953	9.44e-06	0.000126821	yes
XLOC_022950	XLOC_022950	HIST1H2AJ	chr6:27782079-27782518	sample1	sample2	OK	2.79157	7.2175	1.37042	-3.097	0.0019549	0.0121839	yes
XLOC_022953	XLOC_022953	HIST1H2AK	chr6:27803359-27832192	sample1	sample2	OK	0.976279	2.6394	1.43484	-2.78055	0.00542661	0.0281644	yes
XLOC_022934	XLOC_022934	HIST1H2BG	chr6:26214235-26217868	sample1	sample2	OK	17.5943	34.7553	0.98213	-3.99861	6.37e-05	0.000673383	yes
XLOC_022939	XLOC_022939	HIST1H4H	chr6:26280060-26285837	sample1	sample2	OK	20.1595	76.0895	1.91624	-8.26667	2.22e-16	1.96e-14	yes
XLOC_000690	XLOC_000690	HIST2H2AA3,HIST2H3A	chr1:149806912-149830030	sample1	sample2	OK	110.927	204.737	0.884165	-3.98345	6.79e-05	0.000710314	yes
XLOC_001833	XLOC_001833	HIST2H2AA3,HIST2H3C	chr1:149806912-149830030	sample1	sample2	OK	128.732	224.297	0.801038	-3.77479	0.000160143	0.00148592	yes
XLOC_000650	XLOC_000650	HIST2H2BA	chr1:120906033-120914842	sample1	sample2	OK	3.82176	7.8125	1.03155	-3.03312	0.00242042	0.0146177	yes
XLOC_001831	XLOC_001831	HIST2H2BF	chr1:149754244-149783928	sample1	sample2	OK	14.8275	33.9809	1.19645	-5.86364	4.53e-09	1.33e-07	yes
XLOC_002628	XLOC_002628	HIST2H2BF	chr1:149754244-149783928	sample1	sample2	OK	2.52608	6.65076	1.39662	-8.81475	0	0	yes
XLOC_002627	XLOC_002627	HIST2H2BF	chr1:149754244-149783928	sample1	sample2	OK	0.530442	1.49041	1.49045	-3.2975	0.000975494	0.00679967	yes
XLOC_000689	XLOC_000689	HIST2H4B	chr1:149804220-149804616	sample1	sample2	OK	117.908	153.329	0.378959	-4.07992	4.51e-05	0.000497589	yes
XLOC_001834	XLOC_001834	HIST2H4B	chr1:149832329-149832725	sample1	sample2	OK	117.908	153.329	0.378959	-4.07992	4.51e-05	0.000497589	yes
XLOC_006299	XLOC_006299	HIST4H4	chr12:14919084-14924065	sample1	sample2	OK	3.80855	7.51202	0.97996	-3.55856	0.000372892	0.00305839	yes
XLOC_001521	XLOC_001521	HIVEP3	chr1:41972035-42501596	sample1	sample2	OK	3.16251	5.23269	0.726485	-2.85458	0.00430935	0.0233804	yes
XLOC_022392	XLOC_022392	HLA-A,HLA-F,HLA-G	chr6:29690677-30028961	sample1	sample2	OK	63.6743	49.7818	-0.355094	2.61586	0.00890038	0.0419637	yes
XLOC_023055	XLOC_023055	HLA-DMA	chr6:32916390-32920899	sample1	sample2	OK	0.84334	2.07137	1.2964	-3.09673	0.0019567	0.0121911	yes
XLOC_023048	XLOC_023048	HLA-DQB1	chr6:32627240-32634466	sample1	sample2	OK	3.28389	4.99026	0.60371	-3.29468	0.000985355	0.00684317	yes
XLOC_022452	XLOC_022452	HLA-DRA	chr6:32407618-32412826	sample1	sample2	OK	0.0565002	0.638302	3.49791	-2.68439	0.0072663	0.0356283	yes
XLOC_023047	XLOC_023047	HLA-DRB1,HLA-DRB5	chr6:32485133-32557613	sample1	sample2	OK	9.37325	23.5599	1.32971	-7.12149	1.07e-12	5.59e-11	yes
XLOC_000957	XLOC_000957	HMCN1	chr1:185703519-186446655	sample1	sample2	OK	1.44813	2.93032	1.01687	-4.5527	5.3e-06	7.56e-05	yes
XLOC_012781	XLOC_012781	HMG20B	chr19:3572936-3579083	sample1	sample2	OK	68.5757	50.1677	-0.450939	4.65488	3.24e-06	4.85e-05	yes
XLOC_022475	XLOC_022475	HMGA1	chr6:34204576-34214009	sample1	sample2	OK	76.4724	57.8421	-0.402819	3.94144	8.1e-05	0.000825992	yes
XLOC_023343	XLOC_023343	HMGA1P7	chr6:134435110-134438818	sample1	sample2	OK	0.200158	0.701065	1.80841	-3.19013	0.00142207	0.00930676	yes
XLOC_020655	XLOC_020655	HMGB2	chr4:174252526-174255595	sample1	sample2	OK	202.809	160.037	-0.341716	3.45642	0.000547399	0.00420325	yes
XLOC_029108	XLOC_029108	HMGB3	chrX:150151743-150159248	sample1	sample2	OK	56.2363	33.5398	-0.745629	8.70418	0	0	yes
XLOC_001386	XLOC_001386	HMGCL	chr1:24128366-24151949	sample1	sample2	OK	16.0701	22.5943	0.491578	-3.72588	0.000194632	0.00174974	yes
XLOC_023186	XLOC_023186	HMGCLL1	chr6:55299170-55444012	sample1	sample2	OK	5.57225	11.5044	1.04586	-6.11468	9.68e-10	3.22e-08	yes
XLOC_023218	XLOC_023218	HMGN3	chr6:79910961-79946517	sample1	sample2	OK	41.493	67.6325	0.70485	-5.79228	6.94e-09	1.96e-07	yes
XLOC_022348	XLOC_022348	HMGN4	chr6:26538516-26547175	sample1	sample2	OK	28.0579	39.8908	0.50765	-4.94864	7.47e-07	1.31e-05	yes
XLOC_026548	XLOC_026548	HNF4G	chr8:76452202-76479061	sample1	sample2	OK	0.223902	0.733754	1.71243	-4.40936	1.04e-05	0.000137197	yes
XLOC_014947	XLOC_014947	HNMT	chr2:138721807-138773934	sample1	sample2	OK	5.99142	12.7358	1.08792	-5.44481	5.19e-08	1.2e-06	yes
XLOC_021442	XLOC_021442	HNRNPAB	chr5:177631507-177659823	sample1	sample2	OK	339.268	243.007	-0.481428	4.26272	2.02e-05	0.000245582	yes
XLOC_003010	XLOC_003010	HNRNPH3	chr10:70042416-70167051	sample1	sample2	OK	92.469	63.6063	-0.539801	5.1141	3.15e-07	6.07e-06	yes
XLOC_009373	XLOC_009373	HOMER2	chr15:83517482-83621476	sample1	sample2	OK	19.305	12.5021	-0.626797	4.77312	1.81e-06	2.9e-05	yes
XLOC_013834	XLOC_013834	HOMER3	chr19:19039972-19052058	sample1	sample2	OK	25.7122	14.4185	-0.834532	5.44295	5.24e-08	1.21e-06	yes
XLOC_006458	XLOC_006458	HOTAIR	chr12:54356091-54370898	sample1	sample2	OK	2.13988	4.05269	0.921346	-3.37789	0.000730449	0.00536452	yes
XLOC_024973	XLOC_024973	HOXA11-AS	chr7:27220775-27228912	sample1	sample2	OK	0.523052	1.75986	1.75044	-3.36412	0.000767869	0.00558308	yes
XLOC_011802	XLOC_011802	HOXB7	chr17:46684594-46688383	sample1	sample2	OK	6.20323	10.1837	0.715175	-4.9088	9.16e-07	1.57e-05	yes
XLOC_006457	XLOC_006457	HOXC-AS5	chr12:54329111-54340328	sample1	sample2	OK	3.81397	5.88624	0.626054	-2.89279	0.00381839	0.0211664	yes
XLOC_005831	XLOC_005831	HOXC11	chr12:54356091-54370898	sample1	sample2	OK	6.10187	9.34637	0.615155	-3.80771	0.000140261	0.00132924	yes
XLOC_005836	XLOC_005836	HOXC4,HOXC5,HOXC6	chr12:54410634-54449814	sample1	sample2	OK	4.53647	8.09098	0.834744	-3.52625	0.000421488	0.00339074	yes
XLOC_005834	XLOC_005834	HOXC9	chr12:54393876-54397120	sample1	sample2	OK	5.06269	7.40351	0.548305	-3.53057	0.000414671	0.00334444	yes
XLOC_000366	XLOC_000366	HPDL	chr1:45792544-45794346	sample1	sample2	OK	1.77999	0.875086	-1.02438	3.23521	0.00121551	0.00816841	yes
XLOC_013076	XLOC_013076	HPN,SCN1B	chr19:35521400-35597208	sample1	sample2	OK	23.3451	11.5551	-1.01459	7.64231	2.13e-14	1.45e-12	yes
XLOC_004851	XLOC_004851	HPS5	chr11:18300216-18388590	sample1	sample2	OK	5.72118	7.22766	0.337215	-2.76402	0.00570944	0.0293975	yes
XLOC_003187	XLOC_003187	HPS6	chr10:103825123-103827795	sample1	sample2	OK	10.2453	7.98544	-0.35952	3.67263	0.000240066	0.00208672	yes
XLOC_020472	XLOC_020472	HPSE	chr4:84213613-84256306	sample1	sample2	OK	1.02358	1.55409	0.602447	-2.6847	0.00725952	0.0356228	yes
XLOC_004687	XLOC_004687	HRAS	chr11:532089-535550	sample1	sample2	OK	54.1315	40.5743	-0.415901	4.20207	2.64e-05	0.00031425	yes
XLOC_011478	XLOC_011478	HS3ST3A1	chr17:13399005-13505244	sample1	sample2	OK	2.12939	1.20454	-0.821955	3.49119	0.000480881	0.0037854	yes
XLOC_015674	XLOC_015674	HS6ST1	chr2:129023053-129076171	sample1	sample2	OK	24.2138	16.2273	-0.577404	7.6379	2.2e-14	1.49e-12	yes
XLOC_029527	XLOC_029527	HS6ST2	chrX:131760037-132095423	sample1	sample2	OK	1.70839	2.94948	0.787823	-5.16958	2.35e-07	4.67e-06	yes
XLOC_020485	XLOC_020485	HSD17B11	chr4:88257690-88312455	sample1	sample2	OK	5.94547	9.51005	0.677662	-5.26898	1.37e-07	2.87e-06	yes
XLOC_003698	XLOC_003698	HSPA12A	chr10:118430702-118502085	sample1	sample2	OK	3.3217	1.27838	-1.3776	2.7941	0.0052045	0.027289	yes
XLOC_002871	XLOC_002871	HSPA14	chr10:14880158-14913740	sample1	sample2	OK	36.1649	26.9096	-0.42647	4.44487	8.79e-06	0.000119474	yes
XLOC_001593	XLOC_001593	HSPB11	chr1:54387233-54433866	sample1	sample2	OK	40.1395	51.2755	0.353245	-2.80019	0.00510725	0.0269135	yes
XLOC_014248	XLOC_014248	HSPBP1	chr19:55773590-55791751	sample1	sample2	OK	35.4173	26.5565	-0.415393	3.49282	0.000477943	0.00376634	yes
XLOC_001372	XLOC_001372	HSPG2	chr1:22138757-22263750	sample1	sample2	OK	1.30165	0.862683	-0.593436	5.10132	3.37e-07	6.46e-06	yes
XLOC_003269	XLOC_003269	HTRA1	chr10:124221040-124274424	sample1	sample2	OK	6.64508	2.23681	-1.57085	9.03928	0	0	yes
XLOC_017236	XLOC_017236	HUNK	chr21:33245627-33376377	sample1	sample2	OK	0.793049	0.474623	-0.740628	3.49025	0.000482569	0.00379331	yes
XLOC_019023	XLOC_019023	HYAL2	chr3:50355220-50360281	sample1	sample2	OK	28.6549	22.5528	-0.345472	2.9006	0.00372449	0.0207505	yes
XLOC_005329	XLOC_005329	HYOU1	chr11:118914895-118927925	sample1	sample2	OK	39.4099	30.621	-0.364037	3.92239	8.77e-05	0.000885516	yes
XLOC_025520	XLOC_025520	ICA1	chr7:8152814-8302242	sample1	sample2	OK	23.4823	31.3023	0.414691	-3.52028	0.000431094	0.00345188	yes
XLOC_001266	XLOC_001266	ICMT	chr1:6266188-6296056	sample1	sample2	OK	30.5095	23.0735	-0.403023	5.35846	8.39e-08	1.86e-06	yes
XLOC_016510	XLOC_016510	ID1	chr20:30193085-30194317	sample1	sample2	OK	75.143	130.158	0.792551	-9.40534	0	0	yes
XLOC_014521	XLOC_014521	ID2	chr2:8821618-8824583	sample1	sample2	OK	34.1307	46.1909	0.436537	-4.96666	6.81e-07	1.2e-05	yes
XLOC_001383	XLOC_001383	ID3	chr1:23884420-23886285	sample1	sample2	OK	27.5432	49.3155	0.840346	-9.86803	0	0	yes
XLOC_022304	XLOC_022304	ID4	chr6:19837600-19842431	sample1	sample2	OK	1.11881	2.35679	1.07486	-5.54605	2.92e-08	7.22e-07	yes
XLOC_015881	XLOC_015881	IDH1	chr2:209100950-209119854	sample1	sample2	OK	71.0478	104.935	0.562629	-5.60211	2.12e-08	5.41e-07	yes
XLOC_008945	XLOC_008945	IDH3A	chr15:78441718-78462884	sample1	sample2	OK	40.3437	31.8466	-0.341204	4.56161	5.08e-06	7.27e-05	yes
XLOC_027581	XLOC_027581	IDNK	chr9:86237963-86259145	sample1	sample2	OK	4.45876	8.77896	0.977407	-2.87387	0.00405481	0.0222227	yes
XLOC_023000	XLOC_023000	IER3	chr6:30710975-30712327	sample1	sample2	OK	55.3753	31.478	-0.814896	10.0042	0	0	yes
XLOC_000941	XLOC_000941	IER5	chr1:181057637-181061478	sample1	sample2	OK	34.0503	25.8365	-0.398256	3.43988	0.000581963	0.00442143	yes
XLOC_028297	XLOC_028297	IER5L	chr9:131937830-131940540	sample1	sample2	OK	64.4193	41.0227	-0.651069	8.45055	0	0	yes
XLOC_001347	XLOC_001347	IFFO2	chr1:19230773-19282826	sample1	sample2	OK	1.89248	1.3161	-0.524005	3.5006	0.000464218	0.00367311	yes
XLOC_007896	XLOC_007896	IFI27,IFI27L1	chr14:94547634-94583033	sample1	sample2	OK	5.88936	12.0715	1.03542	-2.93297	0.00335735	0.0190809	yes
XLOC_008363	XLOC_008363	IFI27L2	chr14:94594117-94595957	sample1	sample2	OK	17.9045	25.9391	0.534808	-2.88212	0.00395012	0.021733	yes
XLOC_001421	XLOC_001421	IFI6	chr1:27992571-27998724	sample1	sample2	OK	10.1866	28.0689	1.4623	-9.08319	0	0	yes
XLOC_015746	XLOC_015746	IFIH1	chr2:163123588-163175235	sample1	sample2	OK	3.12548	8.72119	1.48045	-9.6248	0	0	yes
XLOC_003111	XLOC_003111	IFIT1	chr10:91152302-91166244	sample1	sample2	OK	0.0708745	0.847693	3.5802	-5.10761	3.26e-07	6.27e-06	yes
XLOC_003109	XLOC_003109	IFIT3	chr10:91087601-91100725	sample1	sample2	OK	0.0444251	0.776151	4.12689	-3.295	0.000984213	0.00683775	yes
XLOC_019020	XLOC_019020	IFRD2	chr3:50316517-50330026	sample1	sample2	OK	48.6287	34.1792	-0.508688	6.7381	1.6e-11	7.13e-10	yes
XLOC_027471	XLOC_027471	IFT74	chr9:26903367-27062931	sample1	sample2	OK	7.09767	10.059	0.503073	-2.87421	0.00405038	0.0222048	yes
XLOC_019338	XLOC_019338	IFT80	chr3:159974773-160117320	sample1	sample2	OK	6.42372	8.8629	0.464371	-3.48772	0.000487152	0.0038198	yes
XLOC_009264	XLOC_009264	IGDCC3	chr15:65619464-65670378	sample1	sample2	OK	1.16516	0.501282	-1.21684	4.85863	1.18e-06	1.98e-05	yes
XLOC_015139	XLOC_015139	IGFBP2	chr2:217498126-217529158	sample1	sample2	OK	82.2976	106.671	0.374248	-5.00896	5.47e-07	9.97e-06	yes
XLOC_025641	XLOC_025641	IGFBP3	chr7:45951843-45960871	sample1	sample2	OK	2.20262	3.3553	0.607222	-3.48743	0.00048769	0.00382213	yes
XLOC_015898	XLOC_015898	IGFBP5	chr2:217536827-217560272	sample1	sample2	OK	34.8665	59.0103	0.759127	-8.83755	0	0	yes
XLOC_028014	XLOC_028014	IGFBPL1	chr9:38406524-38424444	sample1	sample2	OK	0.916644	0.371215	-1.30411	3.85735	0.000114621	0.00111822	yes
XLOC_029520	XLOC_029520	IGSF1	chrX:130407482-130423410	sample1	sample2	OK	29.2834	53.6532	0.873584	-7.84644	4.22e-15	3.15e-13	yes
XLOC_017277	XLOC_017277	IGSF5	chr21:41117333-41174023	sample1	sample2	OK	2.58033	5.19292	1.00899	-4.26386	2.01e-05	0.000244487	yes
XLOC_015889	XLOC_015889	IKZF2	chr2:213864410-214016333	sample1	sample2	OK	1.45348	3.95524	1.44425	-9.05482	0	0	yes
XLOC_017563	XLOC_017563	IL17RA	chr22:17565848-17596584	sample1	sample2	OK	3.39323	2.52108	-0.428614	3.25982	0.00111484	0.0076	yes
XLOC_018200	XLOC_018200	IL17RE	chr3:9944295-9958084	sample1	sample2	OK	2.28021	7.38351	1.69514	-7.96923	1.55e-15	1.24e-13	yes
XLOC_005289	XLOC_005289	IL18	chr11:112013973-112034840	sample1	sample2	OK	0.646863	9.82961	3.9256	-9.47218	0	0	yes
XLOC_014826	XLOC_014826	IL1R1	chr2:102759454-102796334	sample1	sample2	OK	1.21815	1.9435	0.673966	-4.02729	5.64e-05	0.000606106	yes
XLOC_014878	XLOC_014878	IL1RN	chr2:113875469-113891593	sample1	sample2	OK	0.831046	2.72422	1.71284	-4.19775	2.7e-05	0.000318792	yes
XLOC_005882	XLOC_005882	IL23A	chr12:56730630-56734194	sample1	sample2	OK	0.670921	5.26431	2.97203	-3.37755	0.000731351	0.00536712	yes
XLOC_012933	XLOC_012933	IL27RA	chr19:14142551-14163717	sample1	sample2	OK	4.24778	1.69601	-1.32457	7.52592	5.24e-14	3.4e-12	yes
XLOC_014876	XLOC_014876	IL36RN	chr2:113816214-113822320	sample1	sample2	OK	0.0501607	0.792782	3.9823	-4.13371	3.57e-05	0.000407333	yes
XLOC_009772	XLOC_009772	IL4R	chr16:27324909-27376099	sample1	sample2	OK	13.7069	9.37522	-0.547973	4.5742	4.78e-06	6.89e-05	yes
XLOC_000768	XLOC_000768	IL6R	chr1:154377668-154441926	sample1	sample2	OK	1.65723	2.27358	0.456185	-3.22268	0.00126997	0.00847412	yes
XLOC_021592	XLOC_021592	IL6ST	chr5:55230924-55290824	sample1	sample2	OK	3.24389	5.17388	0.673523	-6.2684	3.65e-10	1.32e-08	yes
XLOC_012879	XLOC_012879	ILF3	chr19:10764936-10803095	sample1	sample2	OK	97.9435	77.3875	-0.339849	2.73849	0.00617213	0.0313787	yes
XLOC_013715	XLOC_013715	ILF3-AS1	chr19:10762537-10764548	sample1	sample2	OK	10.5619	7.66617	-0.462284	4.12859	3.65e-05	0.000414751	yes
XLOC_026998	XLOC_026998	IMPA1	chr8:82569150-82598589	sample1	sample2	OK	4.12874	5.84836	0.502329	-3.5094	0.000449114	0.00357343	yes
XLOC_026930	XLOC_026930	IMPAD1	chr8:57870454-57906430	sample1	sample2	OK	18.11	14.246	-0.346233	4.32536	1.52e-05	0.000191722	yes
XLOC_008045	XLOC_008045	INF2	chr14:105155940-105188836	sample1	sample2	OK	30.2208	21.1584	-0.514312	5.62838	1.82e-08	4.71e-07	yes
XLOC_007218	XLOC_007218	ING1	chr13:111364969-111373421	sample1	sample2	OK	10.0205	7.21865	-0.473156	2.80373	0.00505145	0.0266864	yes
XLOC_020230	XLOC_020230	ING2	chr4:184425894-184433386	sample1	sample2	OK	14.2161	9.72279	-0.548088	3.57272	0.000353293	0.00292047	yes
XLOC_015266	XLOC_015266	ING5	chr2:242641336-242668896	sample1	sample2	OK	18.5051	13.5163	-0.453216	3.021	0.00251939	0.0150766	yes
XLOC_014900	XLOC_014900	INHBB	chr2:121103718-121109383	sample1	sample2	OK	6.45819	4.02523	-0.68206	5.82542	5.7e-09	1.64e-07	yes
XLOC_020598	XLOC_020598	INPP4B	chr4:142944350-143767689	sample1	sample2	OK	18.7259	28.3702	0.599344	-5.36193	8.23e-08	1.83e-06	yes
XLOC_003304	XLOC_003304	INPP5A	chr10:134351352-134596984	sample1	sample2	OK	8.88186	7.06359	-0.33046	3.27203	0.00106779	0.00732067	yes
XLOC_025458	XLOC_025458	INSIG1	chr7:155089485-155102054	sample1	sample2	OK	123.127	87.0828	-0.499692	5.23833	1.62e-07	3.34e-06	yes
XLOC_014890	XLOC_014890	INSIG2	chr2:118846049-118867778	sample1	sample2	OK	5.30355	7.41194	0.482893	-3.50256	0.00046081	0.00365418	yes
XLOC_020526	XLOC_020526	INTS12	chr4:106603574-106629881	sample1	sample2	OK	11.5984	15.5359	0.421686	-2.78859	0.00529382	0.0276805	yes
XLOC_026587	XLOC_026587	INTS8	chr8:95835491-95907482	sample1	sample2	OK	35.089	27.7817	-0.336884	3.29708	0.000976967	0.00680492	yes
XLOC_021058	XLOC_021058	IPO11,LRRC70	chr5:61708572-61924455	sample1	sample2	OK	10.6084	8.14477	-0.38126	3.47886	0.00050356	0.00392403	yes
XLOC_008123	XLOC_008123	IPO4	chr14:24641233-24658124	sample1	sample2	OK	52.5277	39.119	-0.425208	5.49509	3.91e-08	9.31e-07	yes
XLOC_024904	XLOC_024904	IQCE	chr7:2598631-2654368	sample1	sample2	OK	19.4805	12.9023	-0.594401	3.45946	0.000541262	0.00416628	yes
XLOC_018711	XLOC_018711	IQCJ,IQCJ-SCHIP1,SCHIP1	chr3:158787040-159615155	sample1	sample2	OK	0.654424	1.47437	1.1718	-3.43528	0.000591935	0.00448149	yes
XLOC_018871	XLOC_018871	IQSEC1	chr3:12938541-13114617	sample1	sample2	OK	13.9059	10.5693	-0.39581	4.32061	1.56e-05	0.00019511	yes
XLOC_014063	XLOC_014063	IRF2BP1	chr19:46386865-46389376	sample1	sample2	OK	21.2618	15.6123	-0.445578	5.42288	5.86e-08	1.34e-06	yes
XLOC_014137	XLOC_014137	IRF3	chr19:50162780-50177191	sample1	sample2	OK	53.3563	42.3748	-0.332452	3.12392	0.00178458	0.0112787	yes
XLOC_002201	XLOC_002201	IRF6	chr1:209958967-209979520	sample1	sample2	OK	2.71692	3.79222	0.481067	-4.0094	6.09e-05	0.000646258	yes
XLOC_007460	XLOC_007460	IRS2	chr13:110406183-110438914	sample1	sample2	OK	0.716871	1.06866	0.576019	-3.05784	0.0022294	0.0136343	yes
XLOC_021490	XLOC_021490	IRX2	chr5:2746278-2751769	sample1	sample2	OK	14.2821	10.9161	-0.387755	2.88274	0.00394234	0.0217133	yes
XLOC_009869	XLOC_009869	IRX5	chr16:54965110-54968395	sample1	sample2	OK	11.3526	8.34574	-0.443914	4.04612	5.21e-05	0.000566181	yes
XLOC_001957	XLOC_001957	ISG20L2	chr1:156692312-156706752	sample1	sample2	OK	34.0764	26.2488	-0.376522	2.91652	0.0035396	0.019919	yes
XLOC_008938	XLOC_008938	ISL2	chr15:76629146-76634816	sample1	sample2	OK	0.422528	0.976166	1.20808	-2.67151	0.00755108	0.0367197	yes
XLOC_021218	XLOC_021218	ISOC1	chr5:128387117-128449753	sample1	sample2	OK	218.941	288.93	0.400177	-3.94662	7.93e-05	0.000810931	yes
XLOC_013827	XLOC_013827	ISYNA1	chr19:18530145-18549111	sample1	sample2	OK	17.3083	13.2183	-0.388924	3.06462	0.00217944	0.0133717	yes
XLOC_009810	XLOC_009810	ITGAL	chr16:30483982-30534506	sample1	sample2	OK	0.283851	0.53982	0.927342	-2.59713	0.00940057	0.0438191	yes
XLOC_019211	XLOC_019211	ITGB5	chr3:124480843-124606349	sample1	sample2	OK	23.5518	15.592	-0.595034	6.7021	2.05e-11	8.97e-10	yes
XLOC_015737	XLOC_015737	ITGB6	chr2:160956201-161056807	sample1	sample2	OK	4.27246	10.8067	1.33879	-9.77221	0	0	yes
XLOC_008355	XLOC_008355	ITPK1	chr14:93403258-93582263	sample1	sample2	OK	40.9395	25.9185	-0.659511	7.06988	1.55e-12	7.96e-11	yes
XLOC_008762	XLOC_008762	ITPKA	chr15:41786055-41795757	sample1	sample2	OK	3.17291	1.24924	-1.34475	5.27987	1.29e-07	2.75e-06	yes
XLOC_002252	XLOC_002252	ITPKB	chr1:226819390-226926876	sample1	sample2	OK	1.63218	2.07153	0.343893	-2.61613	0.00889318	0.0419504	yes
XLOC_018183	XLOC_018183	ITPR1	chr3:4535031-4889524	sample1	sample2	OK	0.503382	1.07073	1.08887	-6.18581	6.18e-10	2.13e-08	yes
XLOC_022474	XLOC_022474	ITPR3	chr6:33589143-33679528	sample1	sample2	OK	12.0305	8.91529	-0.432342	5.3761	7.61e-08	1.7e-06	yes
XLOC_008412	XLOC_008412	JAG2	chr14:105607317-105635161	sample1	sample2	OK	8.12133	3.90425	-1.05667	7.54037	4.69e-14	3.06e-12	yes
XLOC_001622	XLOC_001622	JAK1	chr1:65210777-65432251	sample1	sample2	OK	63.4093	82.4662	0.379109	-3.82104	0.000132888	0.00127085	yes
XLOC_022292	XLOC_022292	JARID2	chr6:15245815-15522279	sample1	sample2	OK	22.7919	14.8808	-0.61507	6.00018	1.97e-09	6.22e-08	yes
XLOC_025948	XLOC_025948	JHDM1D	chr7:139784545-139876741	sample1	sample2	OK	1.86832	2.42402	0.375665	-3.57414	0.000351386	0.00290597	yes
XLOC_003502	XLOC_003502	JMJD1C	chr10:64926987-65226414	sample1	sample2	OK	4.84041	7.46401	0.62482	-5.08653	3.65e-07	6.92e-06	yes
XLOC_011980	XLOC_011980	JMJD6	chr17:74708913-74729962	sample1	sample2	OK	14.7993	10.2393	-0.531414	4.65937	3.17e-06	4.76e-05	yes
XLOC_001611	XLOC_001611	JUN	chr1:59246462-59249785	sample1	sample2	OK	19.0996	28.0458	0.554239	-7.32047	2.47e-13	1.44e-11	yes
XLOC_018579	XLOC_018579	KALRN	chr3:123813557-124440036	sample1	sample2	OK	5.1559	7.13372	0.468431	-2.83764	0.00454485	0.0244197	yes
XLOC_013720	XLOC_013720	KANK2	chr19:11274922-11308333	sample1	sample2	OK	14.4925	11.2551	-0.364733	3.59923	0.000319157	0.00267455	yes
XLOC_011713	XLOC_011713	KAT2A	chr17:40265128-40273382	sample1	sample2	OK	12.2358	9.46521	-0.3704	2.75351	0.00589607	0.0302356	yes
XLOC_018245	XLOC_018245	KAT2B	chr3:20081523-20195896	sample1	sample2	OK	2.94168	4.67278	0.667642	-4.53192	5.84e-06	8.25e-05	yes
XLOC_026897	XLOC_026897	KAT6A	chr8:41786996-41909505	sample1	sample2	OK	5.46945	4.0417	-0.436433	3.86611	0.000110585	0.00108445	yes
XLOC_000115	XLOC_000115	KAZN	chr1:14925212-15478960	sample1	sample2	OK	4.76029	2.67023	-0.834083	6.39847	1.57e-10	6.04e-09	yes
XLOC_026334	XLOC_026334	KBTBD11	chr8:1922043-1955109	sample1	sample2	OK	0.927657	0.64735	-0.519045	2.56061	0.0104488	0.0476437	yes
XLOC_018448	XLOC_018448	KBTBD8	chr3:67048726-67061632	sample1	sample2	OK	0.799011	0.442031	-0.854068	2.9944	0.00274984	0.0162032	yes
XLOC_000051	XLOC_000051	KCNAB2	chr1:5922869-6161253	sample1	sample2	OK	4.6209	3.10007	-0.575872	2.82247	0.00476556	0.0253676	yes
XLOC_014531	XLOC_014531	KCNF1	chr2:11052062-11054351	sample1	sample2	OK	3.68184	2.27386	-0.695285	3.85381	0.000116294	0.00113046	yes
XLOC_016982	XLOC_016982	KCNG1	chr20:49620192-49639675	sample1	sample2	OK	4.7832	2.18131	-1.13278	4.06042	4.9e-05	0.000536245	yes
XLOC_025996	XLOC_025996	KCNH2	chr7:150642043-150675402	sample1	sample2	OK	3.24477	0.968392	-1.74445	5.93415	2.95e-09	9.05e-08	yes
XLOC_014790	XLOC_014790	KCNIP3	chr2:95963071-96051825	sample1	sample2	OK	1.78714	0.67658	-1.40132	4.98789	6.1e-07	1.09e-05	yes
XLOC_015976	XLOC_015976	KCNJ13	chr2:233562014-233725289	sample1	sample2	OK	0.0404245	0.679334	4.07082	-2.65104	0.00802434	0.0386039	yes
XLOC_018004	XLOC_018004	KCNJ4	chr22:38822332-38851205	sample1	sample2	OK	0.746345	0.179288	-2.05757	2.83364	0.00460211	0.0246459	yes
XLOC_006316	XLOC_006316	KCNJ8	chr12:21917888-21927755	sample1	sample2	OK	1.75231	4.29714	1.29411	-6.87645	6.14e-12	2.88e-10	yes
XLOC_013134	XLOC_013134	KCNK6	chr19:38810438-38820740	sample1	sample2	OK	35.6977	25.7098	-0.473515	3.33054	0.000866767	0.0061832	yes
XLOC_027088	XLOC_027088	KCNV1	chr8:110979232-110986959	sample1	sample2	OK	0.187506	0.554153	1.56334	-3.05962	0.00221619	0.0135663	yes
XLOC_007399	XLOC_007399	KCTD12	chr13:77454303-77460540	sample1	sample2	OK	0.845062	0.312163	-1.43676	5.22299	1.76e-07	3.61e-06	yes
XLOC_010286	XLOC_010286	KCTD13	chr16:29917656-29937545	sample1	sample2	OK	19.1006	14.2806	-0.419559	4.44697	8.71e-06	0.000118485	yes
XLOC_017715	XLOC_017715	KCTD17	chr22:37447761-37459430	sample1	sample2	OK	13.0856	9.62067	-0.443767	2.67868	0.00739123	0.036119	yes
XLOC_015845	XLOC_015845	KCTD18	chr2:201353683-201374839	sample1	sample2	OK	7.80406	9.82756	0.332609	-3.16464	0.00155275	0.0100247	yes
XLOC_005193	XLOC_005193	KCTD21	chr11:77850838-77899664	sample1	sample2	OK	3.56396	4.58743	0.364208	-2.56004	0.0104661	0.0477032	yes
XLOC_009641	XLOC_009641	KCTD5	chr16:2653384-2759035	sample1	sample2	OK	49.8271	33.1533	-0.587779	6.69238	2.2e-11	9.49e-10	yes
XLOC_018430	XLOC_018430	KCTD6	chr3:58477822-58488087	sample1	sample2	OK	5.81338	4.22737	-0.459615	2.56373	0.0103554	0.0473395	yes
XLOC_006723	XLOC_006723	KDM2B	chr12:121865354-122019040	sample1	sample2	OK	14.3738	10.6656	-0.430478	4.28308	1.84e-05	0.000226912	yes
XLOC_027879	XLOC_027879	KIAA0020	chr9:2798892-2844200	sample1	sample2	OK	26.7782	19.4658	-0.460121	4.92374	8.49e-07	1.47e-05	yes
XLOC_002076	XLOC_002076	KIAA0040	chr1:175126122-175162229	sample1	sample2	OK	4.43579	8.41593	0.923933	-6.56554	5.18e-11	2.13e-09	yes
XLOC_008861	XLOC_008861	KIAA0101	chr15:64652980-64673900	sample1	sample2	OK	134.605	97.2228	-0.469362	2.76457	0.00569972	0.0293561	yes
XLOC_009251	XLOC_009251	KIAA0101	chr15:64652980-64673900	sample1	sample2	OK	88.4042	66.7608	-0.405113	3.982	6.83e-05	0.000713856	yes
XLOC_011254	XLOC_011254	KIAA0195	chr17:73452663-73511672	sample1	sample2	OK	8.10178	10.7083	0.402419	-3.92899	8.53e-05	0.000864339	yes
XLOC_007805	XLOC_007805	KIAA0247	chr14:70078309-70181861	sample1	sample2	OK	5.1235	7.81263	0.608677	-5.26361	1.41e-07	2.95e-06	yes
XLOC_022915	XLOC_022915	KIAA0319	chr6:24544331-24646383	sample1	sample2	OK	0.305198	1.0946	1.84259	-4.69971	2.61e-06	4.03e-05	yes
XLOC_001472	XLOC_001472	KIAA0319L	chr1:35899090-36023248	sample1	sample2	OK	8.81336	13.1657	0.579018	-4.90595	9.3e-07	1.59e-05	yes
XLOC_010035	XLOC_010035	KIAA0513	chr16:85007992-85127828	sample1	sample2	OK	4.71644	7.29824	0.62985	-3.26966	0.00107677	0.0073692	yes
XLOC_025598	XLOC_025598	KIAA0895	chr7:36363725-36493402	sample1	sample2	OK	2.66149	5.08253	0.933313	-3.05783	0.00222946	0.0136343	yes
XLOC_020177	XLOC_020177	KIAA0922	chr4:154387481-154557897	sample1	sample2	OK	5.37401	7.13617	0.409151	-2.62691	0.00861634	0.0409721	yes
XLOC_018065	XLOC_018065	KIAA0930	chr22:45588122-45636650	sample1	sample2	OK	5.57498	3.51295	-0.666284	7.13656	9.57e-13	5.07e-11	yes
XLOC_027967	XLOC_027967	KIAA1161	chr9:34366674-34376895	sample1	sample2	OK	5.18505	6.71368	0.372747	-2.56787	0.0102324	0.0468985	yes
XLOC_019950	XLOC_019950	KIAA1211	chr4:57036360-57196890	sample1	sample2	OK	1.51313	2.02398	0.41966	-3.36221	0.000773222	0.00561144	yes
XLOC_002901	XLOC_002901	KIAA1217	chr10:23983674-24836772	sample1	sample2	OK	3.86974	9.72067	1.32882	-10.7275	0	0	yes
XLOC_000579	XLOC_000579	KIAA1324	chr1:109648572-109749413	sample1	sample2	OK	26.4603	40.7023	0.621284	-6.95595	3.5e-12	1.71e-10	yes
XLOC_025740	XLOC_025740	KIAA1324L	chr7:86506222-86689014	sample1	sample2	OK	6.33517	8.86965	0.485494	-3.27608	0.00105259	0.0072383	yes
XLOC_004525	XLOC_004525	KIAA1377	chr11:101761404-101871793	sample1	sample2	OK	0.278868	0.640169	1.19887	-4.41268	1.02e-05	0.000135299	yes
XLOC_019154	XLOC_019154	KIAA1524	chr3:108262065-108413693	sample1	sample2	OK	17.5096	13.9313	-0.329817	3.15049	0.00162996	0.0104411	yes
XLOC_025941	XLOC_025941	KIAA1549	chr7:138516126-138666064	sample1	sample2	OK	1.63816	2.1332	0.380943	-2.87668	0.00401881	0.022051	yes
XLOC_003700	XLOC_003700	KIAA1598	chr10:118642887-118886097	sample1	sample2	OK	25.0403	33.3321	0.412659	-4.39062	1.13e-05	0.000147401	yes
XLOC_001137	XLOC_001137	KIAA1804	chr1:233463513-233520967	sample1	sample2	OK	4.07267	2.51651	-0.69455	3.6665	0.000245888	0.00213144	yes
XLOC_001301	XLOC_001301	KIAA2013	chr1:11979644-12035682	sample1	sample2	OK	32.9853	22.2711	-0.566653	5.51712	3.45e-08	8.35e-07	yes
XLOC_028211	XLOC_028211	KIF12	chr9:116853917-116861337	sample1	sample2	OK	4.15979	2.02525	-1.03841	3.83049	0.000127889	0.00123176	yes
XLOC_026858	XLOC_026858	KIF13B	chr8:28924794-29120610	sample1	sample2	OK	1.52641	2.86647	0.90914	-6.07221	1.26e-09	4.12e-08	yes
XLOC_016810	XLOC_016810	KIF16B	chr20:16252746-16554079	sample1	sample2	OK	5.73737	7.38691	0.36458	-3.29933	0.000969155	0.00677047	yes
XLOC_010746	XLOC_010746	KIF1C	chr17:4901242-4931777	sample1	sample2	OK	26.082	19.2049	-0.44158	5.57536	2.47e-08	6.2e-07	yes
XLOC_006352	XLOC_006352	KIF21A	chr12:39687029-39837192	sample1	sample2	OK	10.8006	14.2284	0.397662	-4.39239	1.12e-05	0.000146408	yes
XLOC_008890	XLOC_008890	KIF23	chr15:69706594-69740766	sample1	sample2	OK	38.8206	29.1511	-0.413273	3.80449	0.000142097	0.00134395	yes
XLOC_008043	XLOC_008043	KIF26A	chr14:104605059-104647235	sample1	sample2	OK	3.09775	1.48509	-1.06067	7.9215	2.44e-15	1.9e-13	yes
XLOC_000357	XLOC_000357	KIF2C	chr1:45205489-45233438	sample1	sample2	OK	28.3731	22.2757	-0.34905	3.82637	0.000130047	0.00124873	yes
XLOC_015346	XLOC_015346	KIF3C	chr2:26149454-26205443	sample1	sample2	OK	6.87058	5.4349	-0.338177	3.44746	0.000565892	0.00432242	yes
XLOC_002056	XLOC_002056	KIFAP3	chr1:169890469-170043879	sample1	sample2	OK	1.46409	2.76634	0.917974	-4.6785	2.89e-06	4.41e-05	yes
XLOC_019944	XLOC_019944	KIT	chr4:55524083-55606881	sample1	sample2	OK	0.64024	1.3792	1.10715	-4.16844	3.07e-05	0.000356867	yes
XLOC_019905	XLOC_019905	KLB	chr4:39408472-39453153	sample1	sample2	OK	0.520359	0.837466	0.686522	-3.00613	0.002646	0.0157131	yes
XLOC_008037	XLOC_008037	KLC1	chr14:104095524-104181823	sample1	sample2	OK	53.8309	41.8339	-0.363763	2.91086	0.0036043	0.0202108	yes
XLOC_022533	XLOC_022533	KLC4	chr6:43027371-43042833	sample1	sample2	OK	5.82841	9.50049	0.704899	-5.29903	1.16e-07	2.49e-06	yes
XLOC_007395	XLOC_007395	KLF12	chr13:74260148-74708066	sample1	sample2	OK	0.511096	0.918855	0.846243	-4.96317	6.94e-07	1.22e-05	yes
XLOC_008717	XLOC_008717	KLF13	chr15:31619082-31670102	sample1	sample2	OK	2.87107	4.18312	0.542991	-5.59949	2.15e-08	5.49e-07	yes
XLOC_013580	XLOC_013580	KLF16	chr19:1852396-1876160	sample1	sample2	OK	9.81251	7.42659	-0.401921	2.9695	0.00298281	0.0173296	yes
XLOC_003329	XLOC_003329	KLF6	chr10:3818187-3827473	sample1	sample2	OK	6.27535	9.87429	0.653981	-7.41001	1.26e-13	7.58e-12	yes
XLOC_015870	XLOC_015870	KLF7	chr2:207938861-208031970	sample1	sample2	OK	0.736109	1.56775	1.0907	-3.95656	7.6e-05	0.000783029	yes
XLOC_028860	XLOC_028860	KLF8	chrX:56258821-56314322	sample1	sample2	OK	0.32243	0.7767	1.26837	-2.86358	0.00418886	0.0228711	yes
XLOC_028055	XLOC_028055	KLF9	chr9:72999512-73029573	sample1	sample2	OK	3.65086	5.69026	0.640259	-6.49941	8.06e-11	3.23e-09	yes
XLOC_000145	XLOC_000145	KLHDC7A	chr1:18807423-18812480	sample1	sample2	OK	0.283014	0.582534	1.04147	-3.32469	0.000885165	0.00627632	yes
XLOC_018367	XLOC_018367	KLHDC8B	chr3:49209017-49213919	sample1	sample2	OK	4.60411	2.70467	-0.76747	2.96747	0.00300264	0.0174159	yes
XLOC_029474	XLOC_029474	KLHL13	chrX:117031775-117251303	sample1	sample2	OK	1.63725	10.3744	2.66368	-12.8181	0	0	yes
XLOC_000008	XLOC_000008	KLHL17,PLEKHN1	chr1:895966-917473	sample1	sample2	OK	9.8514	5.07592	-0.956659	5.57925	2.42e-08	6.07e-07	yes
XLOC_001273	XLOC_001273	KLHL21	chr1:6650783-6662975	sample1	sample2	OK	7.80446	5.98148	-0.383797	3.13057	0.00174467	0.0110672	yes
XLOC_014994	XLOC_014994	KLHL23,PHOSPHO2,PHOSPHO2-KLHL23	chr2:170550950-170608396	sample1	sample2	OK	9.32502	13.7306	0.558214	-3.05185	0.00227436	0.0138775	yes
XLOC_018759	XLOC_018759	KLHL24	chr3:183353410-183402304	sample1	sample2	OK	1.12676	2.04432	0.859448	-5.39617	6.81e-08	1.54e-06	yes
XLOC_008189	XLOC_008189	KLHL28	chr14:45393526-45431179	sample1	sample2	OK	4.90583	6.72182	0.454354	-2.62076	0.00877346	0.0415623	yes
XLOC_014552	XLOC_014552	KLHL29	chr2:23608297-23931483	sample1	sample2	OK	1.40859	0.63885	-1.1407	5.42605	5.76e-08	1.32e-06	yes
XLOC_028931	XLOC_028931	KLHL4	chrX:86772698-86925050	sample1	sample2	OK	4.04466	10.086	1.31827	-8.67941	0	0	yes
XLOC_019903	XLOC_019903	KLHL5	chr4:39046450-39128427	sample1	sample2	OK	7.37994	10.3274	0.484792	-4.19924	2.68e-05	0.000316983	yes
XLOC_014182	XLOC_014182	KLK11,KLK12	chr19:51525486-51538279	sample1	sample2	OK	2.72463	11.2837	2.05011	-5.49723	3.86e-08	9.22e-07	yes
XLOC_001158	XLOC_001158	KMO	chr1:241695433-241803701	sample1	sample2	OK	0.0989107	0.661404	2.74133	-3.25034	0.00115267	0.00781836	yes
XLOC_026010	XLOC_026010	KMT2C	chr7:151832006-152133090	sample1	sample2	OK	6.78808	8.8287	0.379197	-3.05203	0.00227297	0.0138735	yes
XLOC_003307	XLOC_003307	KNDC1	chr10:134973913-135039916	sample1	sample2	OK	2.5343	1.92263	-0.398508	3.09704	0.00195463	0.0121839	yes
XLOC_011100	XLOC_011100	KPNB1	chr17:45727203-45789429	sample1	sample2	OK	120.88	90.4206	-0.418852	3.32832	0.000873724	0.0062164	yes
XLOC_017664	XLOC_017664	KREMEN1	chr22:29469065-29564321	sample1	sample2	OK	2.50878	1.68359	-0.57544	3.16425	0.00155483	0.0100347	yes
XLOC_009649	XLOC_009649	KREMEN2	chr16:3014125-3030704	sample1	sample2	OK	13.0783	4.66202	-1.48815	4.3183	1.57e-05	0.000197038	yes
XLOC_011702	XLOC_011702	KRT17	chr17:39775691-39780882	sample1	sample2	OK	1.33381	2.37207	0.830592	-3.04214	0.002349	0.0142593	yes
XLOC_011538	XLOC_011538	KRT18P55	chr17:26603011-26634408	sample1	sample2	OK	1.51259	8.28143	2.45286	-12.2048	0	0	yes
XLOC_011660	XLOC_011660	KRT20	chr17:39007050-39077742	sample1	sample2	OK	0.686921	2.27567	1.72807	-5.27729	1.31e-07	2.78e-06	yes
XLOC_011661	XLOC_011661	KRT23	chr17:39078951-39093836	sample1	sample2	OK	4.79805	8.15448	0.765145	-6.32498	2.53e-10	9.36e-09	yes
XLOC_011009	XLOC_011009	KRT24	chr17:38843535-38860002	sample1	sample2	OK	21.3446	48.3275	1.17898	-2.84135	0.00449228	0.0242184	yes
XLOC_006433	XLOC_006433	KRT5	chr12:52908358-52914243	sample1	sample2	OK	0.104843	0.581615	2.47183	-3.558	0.000373694	0.00306364	yes
XLOC_006430	XLOC_006430	KRT6A,KRT6B,KRT6C,KRT84	chr12:52771595-52887181	sample1	sample2	OK	0.729678	2.80984	1.94515	-6.14147	8.18e-10	2.78e-08	yes
XLOC_006427	XLOC_006427	KRT80	chr12:52562779-52585784	sample1	sample2	OK	58.6929	126.337	1.10602	-12.3908	0	0	yes
XLOC_010885	XLOC_010885	KSR1	chr17:25799035-25955321	sample1	sample2	OK	1.26948	1.81257	0.513793	-3.10476	0.00190431	0.0119158	yes
XLOC_014950	XLOC_014950	KYNU	chr2:143635194-143799885	sample1	sample2	OK	69.7126	103.8	0.574322	-7.45273	9.15e-14	5.69e-12	yes
XLOC_017762	XLOC_017762	L3MBTL2	chr22:41601312-41636935	sample1	sample2	OK	22.8121	16.6876	-0.451018	2.59671	0.00941204	0.0438401	yes
XLOC_007095	XLOC_007095	LACC1	chr13:44410488-44468081	sample1	sample2	OK	4.32992	5.93398	0.454659	-4.3849	1.16e-05	0.000150704	yes
XLOC_029643	XLOC_029643	LAGE3	chrX:153704852-153707620	sample1	sample2	OK	22.6299	14.739	-0.618587	6.35561	2.08e-10	7.88e-09	yes
XLOC_012332	XLOC_012332	LAMA3	chr18:21269561-21535029	sample1	sample2	OK	0.817474	1.46152	0.838224	-3.33334	0.000858101	0.00613064	yes
XLOC_025858	XLOC_025858	LAMB1	chr7:107564245-107643804	sample1	sample2	OK	0.946179	2.23778	1.24189	-7.95149	1.78e-15	1.4e-13	yes
XLOC_018998	XLOC_018998	LAMB2	chr3:49158545-49170599	sample1	sample2	OK	19.6257	28.1332	0.519525	-5.22749	1.72e-07	3.53e-06	yes
XLOC_002199	XLOC_002199	LAMB3	chr1:209788217-209825820	sample1	sample2	OK	1.7048	5.75944	1.75633	-6.569	5.07e-11	2.08e-09	yes
XLOC_000950	XLOC_000950	LAMC2	chr1:183155173-183214262	sample1	sample2	OK	1.04189	6.129	2.55645	-16.6033	0	0	yes
XLOC_026597	XLOC_026597	LAPTM4B	chr8:98787808-98864830	sample1	sample2	OK	143.623	101.766	-0.497025	4.70077	2.59e-06	4.01e-05	yes
XLOC_001434	XLOC_001434	LAPTM5	chr1:31205314-31230683	sample1	sample2	OK	0.252666	1.92195	2.92727	-6.12182	9.25e-10	3.09e-08	yes
XLOC_003322	XLOC_003322	LARP4B	chr10:852853-977645	sample1	sample2	OK	17.87	13.1722	-0.440039	5.08381	3.7e-07	7e-06	yes
XLOC_007347	XLOC_007347	LCP1	chr13:46700057-46756459	sample1	sample2	OK	14.1267	35.8725	1.34445	-8.45966	0	0	yes
XLOC_000454	XLOC_000454	LEPR,LEPROT	chr1:65886130-66103176	sample1	sample2	OK	18.2893	24.1264	0.399611	-3.20313	0.00135944	0.00896658	yes
XLOC_005631	XLOC_005631	LEPREL2	chr12:6937571-6949018	sample1	sample2	OK	0.558853	0.211855	-1.39939	2.84214	0.00448123	0.0241741	yes
XLOC_011706	XLOC_011706	LEPREL4	chr17:39958203-39968451	sample1	sample2	OK	10.1848	6.52912	-0.641452	3.79054	0.000150318	0.00141041	yes
XLOC_020275	XLOC_020275	LETM1	chr4:1813205-1858182	sample1	sample2	OK	10.7734	8.1371	-0.404891	3.51054	0.000447197	0.00356624	yes
XLOC_017722	XLOC_017722	LGALS1	chr22:38071612-38075809	sample1	sample2	OK	217.832	321.602	0.562059	-7.54803	4.42e-14	2.9e-12	yes
XLOC_004873	XLOC_004873	LGR4	chr11:27387500-27494353	sample1	sample2	OK	7.12218	10.6427	0.579468	-6.24551	4.22e-10	1.5e-08	yes
XLOC_010968	XLOC_010968	LHX1	chr17:35289987-35301915	sample1	sample2	OK	3.7115	2.7464	-0.434458	2.65339	0.00796885	0.0383662	yes
XLOC_027722	XLOC_027722	LHX2	chr9:126773888-126795553	sample1	sample2	OK	3.67953	1.98824	-0.888031	3.29452	0.000985891	0.00684437	yes
XLOC_014097	XLOC_014097	LIG1	chr19:48618701-48673697	sample1	sample2	OK	44.0709	31.2553	-0.495725	5.02445	5.05e-07	9.25e-06	yes
XLOC_006415	XLOC_006415	LIMA1	chr12:50569562-50677353	sample1	sample2	OK	5.41419	20.7495	1.93826	-20.0727	0	0	yes
XLOC_019916	XLOC_019916	LIMCH1	chr4:41362778-41702061	sample1	sample2	OK	2.01159	3.62992	0.851605	-5.28721	1.24e-07	2.65e-06	yes
XLOC_025119	XLOC_025119	LIMK1	chr7:73498106-73536855	sample1	sample2	OK	17.0244	12.6545	-0.427952	3.43981	0.000582131	0.00442143	yes
XLOC_017687	XLOC_017687	LIMK2	chr22:31608210-31676190	sample1	sample2	OK	13.7167	19.2537	0.489204	-3.95973	7.5e-05	0.000773149	yes
XLOC_015633	XLOC_015633	LIMS3L	chr2:111160495-111230652	sample1	sample2	OK	0	1.30054	1.79769e+308	1.79769e+308	4.04e-13	2.28e-11	yes
XLOC_002250	XLOC_002250	LIN9	chr1:226418849-226497777	sample1	sample2	OK	6.88394	4.54187	-0.599947	3.65313	0.000259067	0.00223645	yes
XLOC_009000	XLOC_009000	LINC00052	chr15:88120159-88122917	sample1	sample2	OK	64.842	85.3311	0.396143	-5.31587	1.06e-07	2.28e-06	yes
XLOC_027812	XLOC_027812	LINC00094	chr9:136890560-136933161	sample1	sample2	OK	11.8306	7.01635	-0.753727	5.66439	1.48e-08	3.86e-07	yes
XLOC_010037	XLOC_010037	LINC00311	chr16:85203888-85391231	sample1	sample2	OK	1.93037	0.648521	-1.57365	4.28469	1.83e-05	0.000225426	yes
XLOC_015571	XLOC_015571	LINC00342	chr2:96472799-96492729	sample1	sample2	OK	1.14167	2.5964	1.18536	-3.97411	7.06e-05	0.000733926	yes
XLOC_017200	XLOC_017200	LINC00478	chr21:17442841-17983082	sample1	sample2	OK	6.1637	12.0447	0.966526	-3.62553	0.000288373	0.00245246	yes
XLOC_016638	XLOC_016638	LINC00494	chr20:46988653-46999381	sample1	sample2	OK	0.383522	0.830269	1.11427	-3.42994	0.000603712	0.00455787	yes
XLOC_000687	XLOC_000687	LINC00623,LINC00869	chr1:149576261-149672733	sample1	sample2	OK	11.4219	20.4656	0.841396	-5.77093	7.88e-09	2.21e-07	yes
XLOC_008195	XLOC_008195	LINC00648	chr14:48234155-48264217	sample1	sample2	OK	4.30667	7.94259	0.883037	-4.95498	7.23e-07	1.27e-05	yes
XLOC_011925	XLOC_011925	LINC00673	chr17:70399462-70588943	sample1	sample2	OK	1.1649	2.0844	0.839423	-3.35153	0.000803673	0.00580765	yes
XLOC_003330	XLOC_003330	LINC00704	chr10:4692376-4720262	sample1	sample2	OK	0	0.462387	1.79769e+308	1.79769e+308	0.0002701	0.00231898	yes
XLOC_001799	XLOC_001799	LINC00875	chr1:143718512-143744587	sample1	sample2	OK	4.32433	6.1177	0.500513	-2.56311	0.0103739	0.0473857	yes
XLOC_018514	XLOC_018514	LINC00883	chr3:106959538-107045811	sample1	sample2	OK	1.79022	4.11212	1.19974	-7.2429	4.39e-13	2.47e-11	yes
XLOC_019330	XLOC_019330	LINC00886	chr3:156465131-156534851	sample1	sample2	OK	1.06117	2.61701	1.30226	-3.69747	0.000217756	0.00192197	yes
XLOC_018758	XLOC_018758	LINC00888	chr3:183165395-183173800	sample1	sample2	OK	4.41789	7.20813	0.706266	-3.90921	9.26e-05	0.000928296	yes
XLOC_029602	XLOC_029602	LINC00893	chrX:148608207-148621312	sample1	sample2	OK	1.59438	4.24821	1.41386	-2.94391	0.00324098	0.0185085	yes
XLOC_029103	XLOC_029103	LINC00894	chrX:149097653-149185018	sample1	sample2	OK	0.470557	1.04495	1.15099	-2.99808	0.00271685	0.0160438	yes
XLOC_027775	XLOC_027775	LINC00963	chr9:132250841-132275965	sample1	sample2	OK	7.30164	13.1818	0.852254	-6.34134	2.28e-10	8.52e-09	yes
XLOC_009335	XLOC_009335	LINGO1	chr15:77905368-77924709	sample1	sample2	OK	1.86764	0.31201	-2.58156	7.05032	1.79e-12	9.07e-11	yes
XLOC_010852	XLOC_010852	LLGL1	chr17:18128915-18162230	sample1	sample2	OK	8.40356	5.77173	-0.541997	3.11284	0.00185294	0.01166	yes
XLOC_021919	XLOC_021919	LMAN2	chr5:176758562-176778885	sample1	sample2	OK	97.9864	75.698	-0.372326	4.82647	1.39e-06	2.3e-05	yes
XLOC_015583	XLOC_015583	LMAN2L	chr2:97371666-97405813	sample1	sample2	OK	8.84163	6.47365	-0.449732	3.77601	0.000159361	0.00148097	yes
XLOC_006403	XLOC_006403	LMBR1L	chr12:49490922-49504680	sample1	sample2	OK	5.41308	8.8932	0.716254	-5.62224	1.88e-08	4.85e-07	yes
XLOC_018188	XLOC_018188	LMCD1	chr3:8543492-8609811	sample1	sample2	OK	2.37819	5.09396	1.09892	-5.12356	3e-07	5.81e-06	yes
XLOC_018092	XLOC_018092	LMF2	chr22:50941375-50946135	sample1	sample2	OK	11.5398	9.09936	-0.342785	2.70452	0.0068403	0.0339446	yes
XLOC_000796	XLOC_000796	LMNA	chr1:156052368-156109880	sample1	sample2	OK	132.189	170.462	0.36685	-3.55255	0.00038151	0.00311152	yes
XLOC_021211	XLOC_021211	LMNB1	chr5:126112314-126172768	sample1	sample2	OK	137.464	103.223	-0.413284	3.75738	0.000171701	0.00157813	yes
XLOC_013593	XLOC_013593	LMNB2,TIMM13	chr19:2389783-2456966	sample1	sample2	OK	49.2039	32.5607	-0.59564	6.0552	1.4e-09	4.55e-08	yes
XLOC_004891	XLOC_004891	LMO2	chr11:33880122-33913836	sample1	sample2	OK	2.56326	1.45692	-0.815059	2.59433	0.00947762	0.0441238	yes
XLOC_000506	XLOC_000506	LMO4	chr1:87794150-87814607	sample1	sample2	OK	3.72474	5.48479	0.558299	-4.61845	3.87e-06	5.67e-05	yes
XLOC_007161	XLOC_007161	LMO7	chr13:76194569-76434006	sample1	sample2	OK	4.64765	8.10266	0.801895	-8.1556	4.44e-16	3.8e-14	yes
XLOC_027735	XLOC_027735	LMX1B	chr9:129376721-129463311	sample1	sample2	OK	10.6315	6.70847	-0.664288	6.94403	3.81e-12	1.84e-10	yes
XLOC_020389	XLOC_020389	LNX1	chr4:54243769-54458785	sample1	sample2	OK	3.01507	4.75169	0.656249	-3.10859	0.00187979	0.0117936	yes
XLOC_000654	XLOC_000654	LOC100130000	chr1:143687129-143714180	sample1	sample2	OK	0.163722	0.552723	1.75531	-2.61031	0.00904613	0.0424707	yes
XLOC_015676	XLOC_015676	LOC100131320	chr2:130724164-130740311	sample1	sample2	OK	0.223562	1.07291	2.26278	-2.77359	0.00554422	0.0286803	yes
XLOC_001692	XLOC_001692	LOC100131564	chr1:93770966-93811374	sample1	sample2	OK	1.14239	2.95514	1.37117	-4.10561	4.03e-05	0.000452784	yes
XLOC_000003	XLOC_000003	LOC100132287,LOC100133331	chr1:323891-328581	sample1	sample2	OK	1.40792	2.61222	0.891712	-3.60319	0.00031434	0.00263886	yes
XLOC_021465	XLOC_021465	LOC100132287,LOC100133331	chr5:180750506-180755196	sample1	sample2	OK	1.80233	3.4264	0.926826	-4.27038	1.95e-05	0.000238827	yes
XLOC_027546	XLOC_027546	LOC100132352	chr9:68726540-68748372	sample1	sample2	OK	3.37936	5.69168	0.752102	-3.75136	0.000175878	0.00160714	yes
XLOC_004679	XLOC_004679	LOC100133161	chr11:126986-131920	sample1	sample2	OK	1.43091	2.72762	0.930707	-6.00186	1.95e-09	6.16e-08	yes
XLOC_001210	XLOC_001210	LOC100133331	chr1:661138-665731	sample1	sample2	OK	1.8588	3.36084	0.854451	-5.96215	2.49e-09	7.75e-08	yes
XLOC_025368	XLOC_025368	LOC100134229	chr7:139877060-139879440	sample1	sample2	OK	3.00505	4.45507	0.568058	-3.58436	0.000337905	0.00281047	yes
XLOC_016500	XLOC_016500	LOC100134868	chr20:25990434-26002430	sample1	sample2	OK	2.87317	5.46553	0.927719	-4.80257	1.57e-06	2.55e-05	yes
XLOC_001211	XLOC_001211	LOC100288069	chr1:700244-714068	sample1	sample2	OK	3.89834	6.4479	0.725968	-3.9657	7.32e-05	0.000757353	yes
XLOC_013293	XLOC_013293	LOC100505812	chr19:48711342-48761450	sample1	sample2	OK	1.13081	2.25834	0.997901	-3.50955	0.00044887	0.003573	yes
XLOC_014804	XLOC_014804	LOC100506076,LOC100506123	chr2:97944453-97957632	sample1	sample2	OK	0.587183	1.53423	1.38563	-3.58665	0.000334949	0.00278834	yes
XLOC_015588	XLOC_015588	LOC100506076,LOC100506123	chr2:98081675-98094824	sample1	sample2	OK	0.446667	1.42645	1.67516	-3.15442	0.00160819	0.0103192	yes
XLOC_020481	XLOC_020481	LOC100506746	chr4:87846045-87856002	sample1	sample2	OK	0.284246	0.945132	1.73337	-3.48994	0.000483133	0.00379458	yes
XLOC_018610	XLOC_018610	LOC100507032	chr3:129612713-129627755	sample1	sample2	OK	0.222151	0.490296	1.14211	-2.60097	0.009296	0.0434388	yes
XLOC_008719	XLOC_008719	LOC100996255	chr15:32828959-32872810	sample1	sample2	OK	0.863122	1.86967	1.11514	-2.83581	0.00457099	0.0245322	yes
XLOC_022669	XLOC_022669	LOC100996634	chr6:109557816-109607695	sample1	sample2	OK	2.72647	5.67693	1.05808	-3.122	0.00179625	0.0113411	yes
XLOC_011903	XLOC_011903	LOC146880,MIR4315-2,PLEKHM1P	chr17:62745682-62833311	sample1	sample2	OK	22.0943	29.6089	0.422356	-2.84992	0.00437298	0.0236576	yes
XLOC_025971	XLOC_025971	LOC154761	chr7:143509060-143533810	sample1	sample2	OK	0.698994	5.46868	2.96784	-11.4257	0	0	yes
XLOC_016852	XLOC_016852	LOC284801	chr20:26167654-26189869	sample1	sample2	OK	1.64037	0.566436	-1.53404	3.08554	0.00203186	0.0126048	yes
XLOC_006726	XLOC_006726	LOC338799	chr12:122233145-122270562	sample1	sample2	OK	8.14073	12.6877	0.640204	-2.83469	0.00458697	0.0245952	yes
XLOC_002307	XLOC_002307	LOC339535	chr1:238643683-238649317	sample1	sample2	OK	0.180025	0.73825	2.03592	-2.7332	0.00627222	0.0317432	yes
XLOC_000684	XLOC_000684	LOC388692	chr1:149277658-149291777	sample1	sample2	OK	0.667351	1.19359	0.838789	-5.02871	4.94e-07	9.07e-06	yes
XLOC_001830	XLOC_001830	LOC388692	chr1:149277658-149291777	sample1	sample2	OK	5.46317	11.0708	1.01895	-3.23684	0.0012086	0.00813453	yes
XLOC_002933	XLOC_002933	LOC399744	chr10:38717073-38741081	sample1	sample2	OK	0.620339	0.971852	0.647679	-2.87475	0.00404347	0.0221798	yes
XLOC_015690	XLOC_015690	LOC401010	chr2:132199733-132202467	sample1	sample2	OK	9.00296	6.44797	-0.481555	4.69496	2.67e-06	4.11e-05	yes
XLOC_019907	XLOC_019907	LOC401127	chr4:39481874-39483523	sample1	sample2	OK	15.4814	10.0923	-0.617283	5.73785	9.59e-09	2.61e-07	yes
XLOC_025870	XLOC_025870	LOC401397	chr7:112756772-112758637	sample1	sample2	OK	16.9691	49.1892	1.53543	-14.3801	0	0	yes
XLOC_010297	XLOC_010297	LOC440354,LOC595101	chr16:30278913-30346695	sample1	sample2	OK	12.9351	10.3361	-0.323606	2.92886	0.00340212	0.0193063	yes
XLOC_015677	XLOC_015677	LOC440905	chr2:130783571-130808704	sample1	sample2	OK	1.07395	1.7612	0.713627	-3.06153	0.00220206	0.0134886	yes
XLOC_027635	XLOC_027635	LOC441454	chr9:99656586-99705022	sample1	sample2	OK	34.2767	25.6675	-0.417286	4.40416	1.06e-05	0.000139841	yes
XLOC_028160	XLOC_028160	LOC441461	chr9:102648599-102668883	sample1	sample2	OK	1.02262	4.75012	2.21569	-3.86217	0.000112384	0.00110038	yes
XLOC_019961	XLOC_019961	LOC550112	chr4:68566995-68588568	sample1	sample2	OK	2.64484	5.44903	1.04282	-4.00922	6.09e-05	0.000646373	yes
XLOC_003314	XLOC_003314	LOC619207	chr10:135267431-135281953	sample1	sample2	OK	0.273063	0.603474	1.14406	-3.4787	0.000503859	0.00392474	yes
XLOC_017323	XLOC_017323	LOC642852	chr21:46707966-46717269	sample1	sample2	OK	5.34903	4.06171	-0.397192	3.1485	0.00164109	0.0105018	yes
XLOC_011772	XLOC_011772	LOC644172	chr17:43677490-43679748	sample1	sample2	OK	2.25317	0.796737	-1.49978	5.39563	6.83e-08	1.54e-06	yes
XLOC_021438	XLOC_021438	LOC728554	chr5:177302261-177311269	sample1	sample2	OK	54.6016	42.8273	-0.350413	4.66571	3.08e-06	4.65e-05	yes
XLOC_021810	XLOC_021810	LOC729080	chr5:141275190-141276260	sample1	sample2	OK	11.5434	8.67246	-0.412549	2.70155	0.0069017	0.0342044	yes
XLOC_001208	XLOC_001208	LOC729737	chr1:134772-140566	sample1	sample2	OK	2.00288	4.54287	1.18153	-10.1558	0	0	yes
XLOC_024928	XLOC_024928	LOC729852	chr7:7675953-7918851	sample1	sample2	OK	10.0095	13.1813	0.397122	-2.82369	0.00474738	0.0252921	yes
XLOC_002083	XLOC_002083	LOC730102	chr1:177975274-178007142	sample1	sample2	OK	0.657117	1.1332	0.786174	-2.68771	0.00719432	0.0353855	yes
XLOC_002315	XLOC_002315	LOC731275	chr1:243219615-243265046	sample1	sample2	OK	1.23255	1.98364	0.686507	-3.68044	0.000232836	0.00203416	yes
XLOC_029343	XLOC_029343	LOC92249	chrX:62646438-62780943	sample1	sample2	OK	10.3195	17.556	0.766599	-2.75355	0.00589535	0.0302356	yes
XLOC_026801	XLOC_026801	LONRF1	chr8:12579405-12612998	sample1	sample2	OK	8.57736	5.86674	-0.547974	4.18549	2.85e-05	0.000334398	yes
XLOC_026833	XLOC_026833	LOXL2	chr8:23154409-23261722	sample1	sample2	OK	1.1149	0.554541	-1.00755	3.8168	0.000135192	0.0012888	yes
XLOC_007355	XLOC_007355	LPAR6	chr13:48877882-49056026	sample1	sample2	OK	0.373349	1.60839	2.10702	-3.34628	0.000819047	0.0058962	yes
XLOC_013773	XLOC_013773	LPHN1	chr19:14247963-14317233	sample1	sample2	OK	9.54704	5.05851	-0.916341	7.06206	1.64e-12	8.36e-11	yes
XLOC_000490	XLOC_000490	LPHN2	chr1:82266081-82458107	sample1	sample2	OK	1.70198	1.11851	-0.605639	2.9231	0.00346569	0.0195779	yes
XLOC_012892	XLOC_012892	LPPR2	chr19:11466034-11476374	sample1	sample2	OK	19.4769	10.2592	-0.924842	6.7544	1.43e-11	6.42e-10	yes
XLOC_013562	XLOC_013562	LPPR3	chr19:812487-821952	sample1	sample2	OK	1.27473	0.457703	-1.47771	3.89745	9.72e-05	0.000968372	yes
XLOC_013958	XLOC_013958	LRFN1	chr19:39797434-39811484	sample1	sample2	OK	3.07372	1.49832	-1.03663	3.85616	0.00011518	0.00112252	yes
XLOC_013106	XLOC_013106	LRFN3	chr19:36428021-36436097	sample1	sample2	OK	3.74171	2.64424	-0.500846	3.01778	0.0025463	0.015203	yes
XLOC_004383	XLOC_004383	LRFN4	chr11:66615984-66725847	sample1	sample2	OK	16.0009	9.70908	-0.720744	5.47874	4.28e-08	1.01e-06	yes
XLOC_001743	XLOC_001743	LRIF1	chr1:111413820-111506623	sample1	sample2	OK	14.8155	11.2235	-0.400579	2.97189	0.00295977	0.0172259	yes
XLOC_019100	XLOC_019100	LRIG1	chr3:66119284-66551425	sample1	sample2	OK	6.97603	11.7966	0.757891	-6.76126	1.37e-11	6.17e-10	yes
XLOC_006519	XLOC_006519	LRIG3	chr12:59265936-59314319	sample1	sample2	OK	3.8193	5.23052	0.453644	-2.56079	0.0104433	0.0476389	yes
XLOC_027080	XLOC_027080	LRP12	chr8:105501458-105601252	sample1	sample2	OK	3.21619	1.97078	-0.706588	3.75787	0.000171366	0.00157582	yes
XLOC_015709	XLOC_015709	LRP1B	chr2:140988995-142889696	sample1	sample2	OK	3.66016	5.98007	0.708257	-4.15999	3.18e-05	0.000368964	yes
XLOC_013061	XLOC_013061	LRP3	chr19:33685542-33716756	sample1	sample2	OK	13.5409	7.55454	-0.841912	6.12301	9.18e-10	3.08e-08	yes
XLOC_001588	XLOC_001588	LRP8	chr1:53692563-53793821	sample1	sample2	OK	19.2094	10.8037	-0.830294	5.67858	1.36e-08	3.6e-07	yes
XLOC_020283	XLOC_020283	LRPAP1	chr4:3505323-3534224	sample1	sample2	OK	10.5474	8.36777	-0.333968	4.46533	7.99e-06	0.000109869	yes
XLOC_015417	XLOC_015417	LRPPRC	chr2:44113362-44223144	sample1	sample2	OK	39.5599	30.1187	-0.393381	4.70271	2.57e-06	3.98e-05	yes
XLOC_004284	XLOC_004284	LRRC10B	chr11:61276271-61278490	sample1	sample2	OK	3.24585	1.36589	-1.24876	5.51346	3.52e-08	8.49e-07	yes
XLOC_028379	XLOC_028379	LRRC26	chr9:140033608-140064657	sample1	sample2	OK	7.44962	2.20265	-1.75792	4.81076	1.5e-06	2.46e-05	yes
XLOC_017309	XLOC_017309	LRRC3	chr21:45875392-45878739	sample1	sample2	OK	1.64859	0.789032	-1.06308	3.77247	0.00016164	0.00149804	yes
XLOC_011904	XLOC_011904	LRRC37A3	chr17:62850303-62914903	sample1	sample2	OK	0.937713	1.96971	1.07077	-5.59333	2.23e-08	5.65e-07	yes
XLOC_011320	XLOC_011320	LRRC45	chr17:79981157-79989175	sample1	sample2	OK	11.1364	8.37947	-0.410348	3.33637	0.000848801	0.00608259	yes
XLOC_001258	XLOC_001258	LRRC47	chr1:3696783-3713068	sample1	sample2	OK	18.7634	14.5659	-0.365321	4.44213	8.91e-06	0.000120678	yes
XLOC_026578	XLOC_026578	LRRC69	chr8:92114846-92231464	sample1	sample2	OK	1.20442	2.47309	1.03797	-3.1717	0.00151548	0.00981426	yes
XLOC_023138	XLOC_023138	LRRC73	chr6:43474702-43478081	sample1	sample2	OK	2.47572	0.952783	-1.37763	2.57023	0.0101631	0.0466257	yes
XLOC_018920	XLOC_018920	LRRFIP2	chr3:37094116-37218069	sample1	sample2	OK	19.1372	24.8178	0.374997	-4.10776	4e-05	0.000449111	yes
XLOC_002170	XLOC_002170	LRRN2	chr1:204586302-204654597	sample1	sample2	OK	1.31939	0.720171	-0.87346	3.29722	0.000976482	0.00680405	yes
XLOC_011745	XLOC_011745	LSM12	chr17:42112002-42144987	sample1	sample2	OK	21.5248	16.4161	-0.390889	4.76357	1.9e-06	3.03e-05	yes
XLOC_006605	XLOC_006605	LTA4H	chr12:96394530-96437298	sample1	sample2	OK	41.0207	52.5096	0.35623	-4.54104	5.6e-06	7.96e-05	yes
XLOC_007681	XLOC_007681	LTB4R,LTB4R2,NOP9	chr14:24769065-24787242	sample1	sample2	OK	21.5126	16.8658	-0.351081	2.84053	0.00450386	0.024241	yes
XLOC_014616	XLOC_014616	LTBP1	chr2:33171988-33624575	sample1	sample2	OK	12.1318	9.53998	-0.346736	3.01219	0.00259369	0.015442	yes
XLOC_005080	XLOC_005080	LTBP3	chr11:65292544-65325875	sample1	sample2	OK	8.18418	5.14965	-0.668366	6.10427	1.03e-09	3.41e-08	yes
XLOC_027450	XLOC_027450	LURAP1L	chr9:12774936-12823059	sample1	sample2	OK	34.5204	46.466	0.428727	-4.26499	2e-05	0.000243719	yes
XLOC_019336	XLOC_019336	LXN	chr3:158362316-158410360	sample1	sample2	OK	24.878	47.2144	0.924353	-6.40818	1.47e-10	5.69e-09	yes
XLOC_026689	XLOC_026689	LY6E	chr8:144099901-144103827	sample1	sample2	OK	286.659	176.506	-0.699619	8.28492	2.22e-16	1.96e-14	yes
XLOC_020288	XLOC_020288	LYAR	chr4:4269421-4291896	sample1	sample2	OK	27.834	19.146	-0.539806	4.65102	3.3e-06	4.92e-05	yes
XLOC_026499	XLOC_026499	LYN	chr8:56792385-56925006	sample1	sample2	OK	2.11217	1.20077	-0.81477	2.77629	0.00549833	0.0284819	yes
XLOC_014020	XLOC_014020	LYPD3	chr19:43964945-43969831	sample1	sample2	OK	69.0851	94.5272	0.452355	-6.04628	1.48e-09	4.79e-08	yes
XLOC_014960	XLOC_014960	LYPD6	chr2:150186498-150330659	sample1	sample2	OK	8.03231	14.0069	0.802245	-9.10225	0	0	yes
XLOC_014959	XLOC_014959	LYPD6B	chr2:149894980-150071775	sample1	sample2	OK	16.368	26.1429	0.675546	-4.42803	9.51e-06	0.00012727	yes
XLOC_001081	XLOC_001081	LYPLAL1	chr1:219347174-219386207	sample1	sample2	OK	9.70194	13.3317	0.458514	-2.81699	0.00484758	0.0257534	yes
XLOC_005722	XLOC_005722	LYRM5	chr12:25348149-25357992	sample1	sample2	OK	10.245	13.8867	0.438784	-2.58984	0.00960211	0.044515	yes
XLOC_011536	XLOC_011536	LYRM9	chr17:26205339-26220409	sample1	sample2	OK	2.58784	4.39348	0.763619	-3.4244	0.000616154	0.00463883	yes
XLOC_009207	XLOC_009207	LYSMD2	chr15:52015236-52043650	sample1	sample2	OK	26.078	15.7524	-0.727263	4.71406	2.43e-06	3.78e-05	yes
XLOC_003178	XLOC_003178	LZTS2	chr10:102756400-102820808	sample1	sample2	OK	16.8383	11.398	-0.562971	4.33341	1.47e-05	0.000185452	yes
XLOC_024945	XLOC_024945	MACC1	chr7:20174278-20261286	sample1	sample2	OK	3.46952	7.63582	1.13805	-3.02098	0.00251955	0.0150766	yes
XLOC_020559	XLOC_020559	MAD2L1	chr4:120979650-120988014	sample1	sample2	OK	62.3298	45.9164	-0.440913	5.33293	9.66e-08	2.11e-06	yes
XLOC_001297	XLOC_001297	MAD2L2	chr1:11734525-11780336	sample1	sample2	OK	44.6417	28.167	-0.664386	4.69287	2.69e-06	4.14e-05	yes
XLOC_019785	XLOC_019785	MAEA	chr4:1283671-1333925	sample1	sample2	OK	36.8162	28.6009	-0.364279	4.25953	2.05e-05	0.00024847	yes
XLOC_027169	XLOC_027169	MAFA	chr8:144510229-144512602	sample1	sample2	OK	2.70833	1.37245	-0.980652	4.28661	1.81e-05	0.00022407	yes
XLOC_012033	XLOC_012033	MAFG	chr17:79876144-79885587	sample1	sample2	OK	6.1548	4.81354	-0.354613	2.63666	0.00837269	0.0400149	yes
XLOC_011318	XLOC_011318	MAFG-AS1	chr17:79885704-79888629	sample1	sample2	OK	0.660946	0.135486	-2.28638	3.22492	0.0012601	0.00842009	yes
XLOC_028849	XLOC_028849	MAGED2,TRO	chrX:54834147-54957866	sample1	sample2	OK	90.6311	129.651	0.516553	-5.40207	6.59e-08	1.49e-06	yes
XLOC_028856	XLOC_028856	MAGEH1	chrX:55478537-55479999	sample1	sample2	OK	7.67733	11.0166	0.521008	-4.04279	5.28e-05	0.000572983	yes
XLOC_019099	XLOC_019099	MAGI1	chr3:65316487-66024594	sample1	sample2	OK	3.93192	5.3732	0.450545	-3.85556	0.000115464	0.00112413	yes
XLOC_026447	XLOC_026447	MAK16	chr8:33342684-33370703	sample1	sample2	OK	8.4737	6.51496	-0.379236	3.36218	0.000773284	0.00561144	yes
XLOC_015628	XLOC_015628	MALL	chr2:110841446-110874143	sample1	sample2	OK	4.75348	7.07995	0.574755	-5.19348	2.06e-07	4.15e-06	yes
XLOC_021451	XLOC_021451	MAML1	chr5:179159850-179204287	sample1	sample2	OK	18.7544	14.7825	-0.343339	4.5903	4.43e-06	6.42e-05	yes
XLOC_005240	XLOC_005240	MAML2	chr11:95711439-96076344	sample1	sample2	OK	0.181887	0.818889	2.17062	-6.20521	5.46e-10	1.91e-08	yes
XLOC_029105	XLOC_029105	MAMLD1	chrX:149531550-149682448	sample1	sample2	OK	2.63169	1.49897	-0.812024	3.31497	0.000916542	0.00644821	yes
XLOC_023312	XLOC_023312	MAN1A1	chr6:119498365-119670931	sample1	sample2	OK	8.42163	12.9916	0.625406	-7.76398	8.22e-15	5.88e-13	yes
XLOC_000196	XLOC_000196	MAN1C1	chr1:25943958-26111258	sample1	sample2	OK	1.65827	0.7764	-1.0948	4.44792	8.67e-06	0.000118118	yes
XLOC_022645	XLOC_022645	MANEA	chr6:96025372-96057328	sample1	sample2	OK	2.21138	3.07401	0.475176	-3.4614	0.000537374	0.00414142	yes
XLOC_000296	XLOC_000296	MANEAL	chr1:38259466-38267278	sample1	sample2	OK	17.5839	10.9337	-0.685478	6.25745	3.91e-10	1.4e-08	yes
XLOC_006288	XLOC_006288	MANSC1	chr12:12482217-12503169	sample1	sample2	OK	10.4819	15.8143	0.59333	-6.39233	1.63e-10	6.25e-09	yes
XLOC_028764	XLOC_028764	MAOA	chrX:43514154-43606071	sample1	sample2	OK	1.43952	3.42884	1.25213	-8.54701	0	0	yes
XLOC_021092	XLOC_021092	MAP1B	chr5:71403117-71505397	sample1	sample2	OK	0.666982	1.04378	0.646101	-4.64119	3.46e-06	5.14e-05	yes
XLOC_015124	XLOC_015124	MAP2	chr2:210288770-210598834	sample1	sample2	OK	1.75963	12.9214	2.87642	-15.0191	0	0	yes
XLOC_011222	XLOC_011222	MAP2K6	chr17:67410837-67538470	sample1	sample2	OK	3.99975	6.62984	0.729065	-2.62394	0.00869192	0.0412484	yes
XLOC_018781	XLOC_018781	MAP3K13	chr3:185000728-185206882	sample1	sample2	OK	9.46942	13.2174	0.481085	-4.39265	1.12e-05	0.000146408	yes
XLOC_023352	XLOC_023352	MAP3K5	chr6:136878186-137113656	sample1	sample2	OK	2.68936	3.8367	0.512602	-3.49794	0.000468869	0.0037041	yes
XLOC_002919	XLOC_002919	MAP3K8	chr10:30722931-30750762	sample1	sample2	OK	4.79085	9.10568	0.926487	-4.26395	2.01e-05	0.000244487	yes
XLOC_007810	XLOC_007810	MAP3K9	chr14:71194853-71282780	sample1	sample2	OK	5.12737	8.63301	0.751644	-3.76641	0.000165609	0.00152949	yes
XLOC_005061	XLOC_005061	MAP4K2	chr11:64556608-64570713	sample1	sample2	OK	5.63939	3.48812	-0.69309	4.36053	1.3e-05	0.000166226	yes
XLOC_029557	XLOC_029557	MAP7D3	chrX:135295378-135338641	sample1	sample2	OK	3.97096	2.69753	-0.557847	4.43555	9.18e-06	0.000123874	yes
XLOC_020627	XLOC_020627	MAP9	chr4:156263811-156298122	sample1	sample2	OK	2.6589	3.38231	0.347179	-2.59182	0.00954686	0.0443455	yes
XLOC_020478	XLOC_020478	MAPK10	chr4:86936275-87374283	sample1	sample2	OK	0.2834	1.15664	2.02902	-3.70341	0.00021272	0.00188633	yes
XLOC_004165	XLOC_004165	MAPK8IP1	chr11:45907046-45928016	sample1	sample2	OK	4.98035	2.13227	-1.22386	8.33886	0	0	yes
XLOC_017828	XLOC_017828	MAPK8IP2	chr22:51039130-51049979	sample1	sample2	OK	2.28313	1.02326	-1.15784	4.29683	1.73e-05	0.000215164	yes
XLOC_021949	XLOC_021949	MAPK9	chr5:179660594-179719072	sample1	sample2	OK	40.3356	29.6816	-0.442487	4.19142	2.77e-05	0.000326891	yes
XLOC_018387	XLOC_018387	MAPKAPK3	chr3:50649292-50686728	sample1	sample2	OK	21.5345	16.1011	-0.41949	4.13214	3.59e-05	0.000409629	yes
XLOC_006068	XLOC_006068	MAPKAPK5	chr12:112277572-112334695	sample1	sample2	OK	21.3279	15.6976	-0.442198	3.36865	0.000755381	0.00550711	yes
XLOC_012354	XLOC_012354	MAPRE2	chr18:32556891-32723432	sample1	sample2	OK	1.53831	4.40963	1.51931	-8.23759	2.22e-16	1.96e-14	yes
XLOC_022686	XLOC_022686	MARCKS	chr6:114178526-114184652	sample1	sample2	OK	17.7785	23.4648	0.400365	-5.33085	9.78e-08	2.13e-06	yes
XLOC_001452	XLOC_001452	MARCKSL1	chr1:32799429-32801840	sample1	sample2	OK	141.843	110.102	-0.36545	3.5105	0.000447267	0.00356624	yes
XLOC_003158	XLOC_003158	MARVELD1	chr10:99473464-99477909	sample1	sample2	OK	11.9013	8.00829	-0.57155	6.28313	3.32e-10	1.2e-08	yes
XLOC_012992	XLOC_012992	MAST3	chr19:18208602-18262499	sample1	sample2	OK	2.50536	1.42597	-0.813072	3.72272	0.000197086	0.00176593	yes
XLOC_021068	XLOC_021068	MAST4	chr5:65892175-66465423	sample1	sample2	OK	6.03826	9.18476	0.605108	-3.23318	0.00122419	0.00822085	yes
XLOC_002911	XLOC_002911	MASTL	chr10:27443752-27475848	sample1	sample2	OK	21.5735	16.58	-0.37982	3.29665	0.000978468	0.00681035	yes
XLOC_013609	XLOC_013609	MATK	chr19:3777966-3801810	sample1	sample2	OK	9.41431	4.12459	-1.19061	5.66647	1.46e-08	3.82e-07	yes
XLOC_026598	XLOC_026598	MATN2	chr8:98881310-99048946	sample1	sample2	OK	7.12561	4.74477	-0.586677	3.86181	0.000112549	0.0011006	yes
XLOC_015324	XLOC_015324	MATN3	chr2:20191812-20212455	sample1	sample2	OK	3.21133	4.61581	0.523414	-3.53753	0.000403892	0.00326588	yes
XLOC_017970	XLOC_017970	MB	chr22:36002810-36019401	sample1	sample2	OK	13.7583	20.613	0.583253	-3.80492	0.00014185	0.00134228	yes
XLOC_029526	XLOC_029526	MBNL3	chrX:131503342-131623996	sample1	sample2	OK	5.05425	7.99344	0.66132	-3.60421	0.000313108	0.00262969	yes
XLOC_010482	XLOC_010482	MBTPS1	chr16:84087357-84150517	sample1	sample2	OK	62.6113	79.9766	0.353155	-3.37496	0.000738263	0.00540735	yes
XLOC_018054	XLOC_018054	MCAT	chr22:43527466-43539408	sample1	sample2	OK	8.87552	6.4917	-0.451235	2.73466	0.00624443	0.0316441	yes
XLOC_015498	XLOC_015498	MCEE	chr2:71336742-71357394	sample1	sample2	OK	14.4331	23.881	0.726487	-4.62148	3.81e-06	5.59e-05	yes
XLOC_002868	XLOC_002868	MCM10	chr10:13203553-13253104	sample1	sample2	OK	18.7879	12.7078	-0.564087	6.59603	4.22e-11	1.75e-09	yes
XLOC_018592	XLOC_018592	MCM2	chr3:127317199-127341278	sample1	sample2	OK	88.0692	69.757	-0.336299	3.7879	0.000151926	0.00142196	yes
XLOC_023173	XLOC_023173	MCM3	chr6:52128811-52149679	sample1	sample2	OK	79.7628	61.4796	-0.375608	4.21409	2.51e-05	0.000299451	yes
XLOC_026488	XLOC_026488	MCM4	chr8:48872762-48890798	sample1	sample2	OK	78.6449	62.3152	-0.335769	3.33175	0.000863022	0.00616114	yes
XLOC_015705	XLOC_015705	MCM6	chr2:136597195-136634047	sample1	sample2	OK	72.6318	56.4584	-0.363412	4.28594	1.82e-05	0.000224607	yes
XLOC_003715	XLOC_003715	MCMBP	chr10:121588915-121633140	sample1	sample2	OK	29.1564	19.8979	-0.551201	5.94616	2.75e-09	8.51e-08	yes
XLOC_023227	XLOC_023227	ME1	chr6:83920109-84140938	sample1	sample2	OK	22.1929	34.2627	0.626537	-8.3844	0	0	yes
XLOC_019354	XLOC_019354	MECOM	chr3:168801286-169381569	sample1	sample2	OK	3.05919	5.72503	0.904132	-5.96325	2.47e-09	7.71e-08	yes
XLOC_028887	XLOC_028887	MED12	chrX:70338378-70362393	sample1	sample2	OK	5.89269	8.35792	0.504219	-4.09607	4.2e-05	0.000469594	yes
XLOC_018686	XLOC_018686	MED12L	chr3:150803467-151176497	sample1	sample2	OK	2.8623	1.83814	-0.63893	3.67122	0.000241397	0.00209636	yes
XLOC_017594	XLOC_017594	MED15	chr22:20861882-20941919	sample1	sample2	OK	15.5079	19.6968	0.344957	-2.8021	0.00507715	0.0267772	yes
XLOC_023328	XLOC_023328	MED23	chr6:131894343-131949379	sample1	sample2	OK	5.2841	7.01778	0.409357	-3.2208	0.00127835	0.00851194	yes
XLOC_013804	XLOC_013804	MED26,SLC35E1	chr19:16660485-16739015	sample1	sample2	OK	21.1593	16.8739	-0.326499	3.91592	9.01e-05	0.000906214	yes
XLOC_028225	XLOC_028225	MEGF9	chr9:123363195-123476765	sample1	sample2	OK	6.46927	9.10147	0.492495	-6.03217	1.62e-09	5.21e-08	yes
XLOC_014694	XLOC_014694	MEIS1	chr2:66662267-66799891	sample1	sample2	OK	4.83611	9.42974	0.963373	-7.3672	1.74e-13	1.03e-11	yes
XLOC_015473	XLOC_015473	MEIS1-AS3	chr2:66650474-66660602	sample1	sample2	OK	0.274703	0.584569	1.0895	-2.94496	0.00322991	0.0184569	yes
XLOC_014087	XLOC_014087	MEIS3	chr19:47906374-47922786	sample1	sample2	OK	14.6616	11.236	-0.383908	2.70798	0.00676943	0.0336637	yes
XLOC_027514	XLOC_027514	MELK	chr9:36572858-36677901	sample1	sample2	OK	33.8316	24.1884	-0.484054	3.89226	9.93e-05	0.000986739	yes
XLOC_005062	XLOC_005062	MEN1	chr11:64570958-64578766	sample1	sample2	OK	26.4126	20.1108	-0.393258	2.64321	0.00821235	0.039358	yes
XLOC_008964	XLOC_008964	MESDC1	chr15:81291669-81298045	sample1	sample2	OK	20.0535	14.4179	-0.475998	5.28309	1.27e-07	2.7e-06	yes
XLOC_025288	XLOC_025288	MET	chr7:116312458-116438440	sample1	sample2	OK	8.43912	12.4386	0.559659	-5.51034	3.58e-08	8.62e-07	yes
XLOC_011333	XLOC_011333	METRNL	chr17:81037503-81055390	sample1	sample2	OK	68.8112	45.6859	-0.590895	6.99754	2.6e-12	1.29e-10	yes
XLOC_005798	XLOC_005798	METTL7A	chr12:51318533-51326300	sample1	sample2	OK	8.19608	21.2418	1.3739	-15.9618	0	0	yes
XLOC_001944	XLOC_001944	MEX3A	chr1:156041680-156052264	sample1	sample2	OK	5.49799	3.16088	-0.798578	8.12131	4.44e-16	3.8e-14	yes
XLOC_009360	XLOC_009360	MEX3B	chr15:82334118-82338484	sample1	sample2	OK	5.48743	2.8086	-0.966277	7.41922	1.18e-13	7.12e-12	yes
XLOC_013574	XLOC_013574	MEX3D	chr19:1554667-1568057	sample1	sample2	OK	16.0103	10.0659	-0.66953	4.93403	8.06e-07	1.4e-05	yes
XLOC_013604	XLOC_013604	MFSD12	chr19:3537774-3557576	sample1	sample2	OK	12.6068	8.9053	-0.501463	3.25544	0.00113215	0.00769853	yes
XLOC_000306	XLOC_000306	MFSD2A	chr1:40420783-40435628	sample1	sample2	OK	2.69521	1.69372	-0.6702	3.02066	0.00252225	0.015088	yes
XLOC_020575	XLOC_020575	MFSD8	chr4:128838959-128957796	sample1	sample2	OK	6.0227	4.60638	-0.386775	2.55053	0.0107559	0.0488005	yes
XLOC_021942	XLOC_021942	MGAT4B	chr5:179224597-179285840	sample1	sample2	OK	60.0373	42.3427	-0.503748	3.13581	0.00171378	0.0108968	yes
XLOC_014937	XLOC_014937	MGAT5	chr2:134877749-135212261	sample1	sample2	OK	12.6375	9.61125	-0.394912	4.2478	2.16e-05	0.000260176	yes
XLOC_028022	XLOC_028022	MGC21881	chr9:41952398-41955076	sample1	sample2	OK	7.06933	9.17556	0.376222	-3.57791	0.000346352	0.00286936	yes
XLOC_013548	XLOC_013548	MGC2752	chr19:59086765-59095762	sample1	sample2	OK	10.1913	8.06145	-0.338222	3.74914	0.000177444	0.00161832	yes
XLOC_020667	XLOC_020667	MGC45800	chr4:183060158-183065668	sample1	sample2	OK	0.829327	1.59125	0.940144	-4.80327	1.56e-06	2.55e-05	yes
XLOC_019230	XLOC_019230	MGLL	chr3:127407904-127542117	sample1	sample2	OK	6.13885	10.8688	0.824154	-7.0082	2.41e-12	1.2e-10	yes
XLOC_006303	XLOC_006303	MGP	chr12:15032954-15058662	sample1	sample2	OK	144.643	312.211	1.11003	-12.9725	0	0	yes
XLOC_005701	XLOC_005701	MGST1	chr12:16500075-16530123	sample1	sample2	OK	231.732	347.472	0.584439	-7.1158	1.11e-12	5.81e-11	yes
XLOC_020147	XLOC_020147	MGST2	chr4:140586921-141075260	sample1	sample2	OK	16.8482	28.1524	0.740668	-4.69312	2.69e-06	4.14e-05	yes
XLOC_000873	XLOC_000873	MGST3	chr1:165600109-165625372	sample1	sample2	OK	10.6712	29.144	1.44948	-14.2857	0	0	yes
XLOC_022419	XLOC_022419	MICA,MICB	chr6:31367560-31478901	sample1	sample2	OK	37.3819	25.9712	-0.525426	4.76095	1.93e-06	3.06e-05	yes
XLOC_004071	XLOC_004071	MICAL2	chr11:12132137-12285331	sample1	sample2	OK	4.45826	2.25023	-0.986411	7.39066	1.46e-13	8.71e-12	yes
XLOC_029192	XLOC_029192	MID1	chrX:10413349-10851809	sample1	sample2	OK	0.286094	1.72935	2.59567	-9.05638	0	0	yes
XLOC_028984	XLOC_028984	MID2	chrX:107069083-107174867	sample1	sample2	OK	3.64627	2.60049	-0.487638	2.98919	0.00279723	0.0164517	yes
XLOC_012745	XLOC_012745	MIDN	chr19:1248551-1259142	sample1	sample2	OK	29.5443	23.1031	-0.354794	3.42094	0.00062406	0.00468901	yes
XLOC_007031	XLOC_007031	MIPEP	chr13:24289297-24471125	sample1	sample2	OK	62.404	115.289	0.885541	-4.9719	6.63e-07	1.17e-05	yes
XLOC_011354	XLOC_011354	MIR22,MIR22HG	chr17:1614797-1641893	sample1	sample2	OK	4.72023	7.45118	0.658613	-3.24896	0.00115828	0.00785078	yes
XLOC_018496	XLOC_018496	MIR548G	chr3:99273152-99897476	sample1	sample2	OK	0.374728	2.90478	2.95451	-3.02419	0.002493	0.0149604	yes
XLOC_019858	XLOC_019858	MIR572	chr4:11370272-11374907	sample1	sample2	OK	95.4346	72.908	-0.388436	3.52206	0.000428204	0.00343453	yes
XLOC_007179	XLOC_007179	MIR622	chr13:90883435-90883531	sample1	sample2	OK	6206.51	9258.94	0.577064	-4.59741	4.28e-06	6.22e-05	yes
XLOC_017402	XLOC_017402	MIS18A	chr21:33640529-33651376	sample1	sample2	OK	37.9456	26.6125	-0.511832	6.26245	3.79e-10	1.36e-08	yes
XLOC_018453	XLOC_018453	MITF	chr3:69788585-70017488	sample1	sample2	OK	1.25682	3.49779	1.47667	-5.20314	1.96e-07	3.95e-06	yes
XLOC_018019	XLOC_018019	MKL1	chr22:40766594-41032709	sample1	sample2	OK	5.34134	7.21947	0.434693	-4.00512	6.2e-05	0.000656951	yes
XLOC_006104	XLOC_006104	MLEC	chr12:121124948-121139667	sample1	sample2	OK	39.2464	27.5361	-0.511239	6.19848	5.7e-10	1.98e-08	yes
XLOC_006219	XLOC_006219	MLF2	chr12:6857157-6862636	sample1	sample2	OK	152.495	120.258	-0.342629	3.47402	0.000512727	0.00398396	yes
XLOC_000711	XLOC_000711	MLLT11	chr1:151020199-151040973	sample1	sample2	OK	5.76231	32.3951	2.49106	-5.97249	2.34e-09	7.33e-08	yes
XLOC_015233	XLOC_015233	MLPH	chr2:238393522-238463961	sample1	sample2	OK	79.1178	101.447	0.358656	-2.87375	0.00405628	0.0222243	yes
XLOC_011038	XLOC_011038	MLX	chr17:40719077-40729849	sample1	sample2	OK	24.2168	18.2798	-0.40576	3.99108	6.58e-05	0.000690502	yes
XLOC_025697	XLOC_025697	MLXIPL	chr7:73007523-73038870	sample1	sample2	OK	3.2024	1.78166	-0.845933	3.24783	0.00116289	0.00787357	yes
XLOC_020159	XLOC_020159	MMAA	chr4:146540539-146581187	sample1	sample2	OK	0.558176	0.863727	0.629857	-2.73267	0.00628238	0.0317598	yes
XLOC_009915	XLOC_009915	MMP15	chr16:58059281-58080804	sample1	sample2	OK	8.08886	3.87235	-1.06273	10.1985	0	0	yes
XLOC_006160	XLOC_006160	MMP17	chr12:132312940-132349241	sample1	sample2	OK	15.4981	8.04897	-0.945212	4.99647	5.84e-07	1.05e-05	yes
XLOC_016625	XLOC_016625	MMP9	chr20:44637546-44645200	sample1	sample2	OK	1.27949	0.710337	-0.848997	2.8408	0.00450007	0.0242342	yes
XLOC_013585	XLOC_013585	MOB3A	chr19:2071034-2096269	sample1	sample2	OK	3.06112	2.07933	-0.557943	3.53443	0.000408653	0.00330014	yes
XLOC_001558	XLOC_001558	MOB3C	chr1:47073386-47082563	sample1	sample2	OK	2.29036	3.39608	0.568299	-2.91632	0.00354182	0.0199255	yes
XLOC_029439	XLOC_029439	MORF4L2	chrX:102930425-102947484	sample1	sample2	OK	231.626	301.847	0.382022	-3.03115	0.00243626	0.0146851	yes
XLOC_006741	XLOC_006741	MPHOSPH9	chr12:123639724-123743694	sample1	sample2	OK	10.9624	8.6564	-0.340718	3.48613	0.000490063	0.00383784	yes
XLOC_003405	XLOC_003405	MPP7	chr10:28339922-28592010	sample1	sample2	OK	12.1743	19.3538	0.668774	-8.0002	1.33e-15	1.07e-13	yes
XLOC_005319	XLOC_005319	MPZL2	chr11:118124130-118135251	sample1	sample2	OK	16.2662	21.1014	0.375457	-2.95474	0.00312932	0.0180179	yes
XLOC_005318	XLOC_005318	MPZL3	chr11:118097417-118123151	sample1	sample2	OK	7.82651	12.2769	0.6495	-3.90203	9.54e-05	0.000953751	yes
XLOC_000940	XLOC_000940	MR1	chr1:181002560-181031074	sample1	sample2	OK	2.91161	5.2055	0.838218	-5.64203	1.68e-08	4.37e-07	yes
XLOC_016709	XLOC_016709	MRGBP	chr20:61427804-61431945	sample1	sample2	OK	76.6586	47.2495	-0.698149	9.24606	0	0	yes
XLOC_005102	XLOC_005102	MRPL11	chr11:66202549-66206310	sample1	sample2	OK	51.3441	36.1349	-0.506804	5.00053	5.72e-07	1.03e-05	yes
XLOC_022820	XLOC_022820	MRPL18	chr6:160210831-160219848	sample1	sample2	OK	48.7874	37.9003	-0.3643	3.85044	0.000117904	0.00114259	yes
XLOC_005132	XLOC_005132	MRPL21	chr11:68658744-68671303	sample1	sample2	OK	94.4386	70.2354	-0.42718	2.97242	0.00295466	0.0172062	yes
XLOC_010092	XLOC_010092	MRPL28	chr16:417383-420569	sample1	sample2	OK	148.486	109.957	-0.433394	5.65635	1.55e-08	4.04e-07	yes
XLOC_021488	XLOC_021488	MRPL36	chr5:1798392-1800481	sample1	sample2	OK	88.4395	65.8845	-0.424753	4.4811	7.43e-06	0.000102805	yes
XLOC_027864	XLOC_027864	MRPL41	chr9:140446308-140447007	sample1	sample2	OK	271.248	179.53	-0.595387	7.89868	2.89e-15	2.21e-13	yes
XLOC_013144	XLOC_013144	MRPS12	chr19:39405838-39423659	sample1	sample2	OK	78.5008	60.7201	-0.370533	3.8186	0.00013421	0.00128025	yes
XLOC_025060	XLOC_025060	MRPS17	chr7:56019610-56023033	sample1	sample2	OK	36.6656	25.6707	-0.514304	3.99446	6.48e-05	0.000683005	yes
XLOC_027822	XLOC_027822	MRPS2	chr9:138386938-138396531	sample1	sample2	OK	88.6663	66.2603	-0.420242	4.88542	1.03e-06	1.75e-05	yes
XLOC_016426	XLOC_016426	MRPS26	chr20:3026674-3028896	sample1	sample2	OK	67.8554	52.4181	-0.372397	4.75078	2.03e-06	3.2e-05	yes
XLOC_000147	XLOC_000147	MRTO4	chr1:19542157-19587783	sample1	sample2	OK	34.7706	22.3526	-0.637425	5.82955	5.56e-09	1.6e-07	yes
XLOC_014657	XLOC_014657	MSH2	chr2:47630205-47710367	sample1	sample2	OK	44.6543	30.6227	-0.544201	5.86924	4.38e-09	1.29e-07	yes
XLOC_006711	XLOC_006711	MSI1	chr12:120779132-120806983	sample1	sample2	OK	8.06791	5.54076	-0.542111	3.48882	0.000485163	0.00380895	yes
XLOC_011002	XLOC_011002	MSL1	chr17:38278118-38293126	sample1	sample2	OK	27.3049	21.3461	-0.355193	3.6548	0.00025738	0.00222291	yes
XLOC_026360	XLOC_026360	MSRA	chr8:9911829-10286401	sample1	sample2	OK	4.67176	6.56207	0.490185	-2.95549	0.00312173	0.0179797	yes
XLOC_019008	XLOC_019008	MST1	chr3:49721379-49761407	sample1	sample2	OK	1.56747	3.28706	1.06836	-3.2377	0.00120497	0.00812068	yes
XLOC_009882	XLOC_009882	MT1F,MT2A	chr16:56642451-56693215	sample1	sample2	OK	91.38	123.44	0.433855	-4.23968	2.24e-05	0.000269589	yes
XLOC_006642	XLOC_006642	MTERFD3	chr12:107371068-107380944	sample1	sample2	OK	6.34315	10.3853	0.711271	-3.7664	0.000165616	0.00152949	yes
XLOC_009257	XLOC_009257	MTFMT	chr15:65293849-65321977	sample1	sample2	OK	6.72385	4.92475	-0.449236	3.2851	0.00101947	0.00703868	yes
XLOC_022794	XLOC_022794	MTHFD1L	chr6:151186814-151423107	sample1	sample2	OK	22.3756	14.6738	-0.608689	4.94666	7.55e-07	1.32e-05	yes
XLOC_014730	XLOC_014730	MTHFD2	chr2:74425677-74442922	sample1	sample2	OK	91.3666	66.0907	-0.467221	5.12769	2.93e-07	5.7e-06	yes
XLOC_019131	XLOC_019131	MTHFD2P1	chr3:95373266-95402037	sample1	sample2	OK	1.17433	0.680325	-0.787537	2.55725	0.0105505	0.0479953	yes
XLOC_029106	XLOC_029106	MTM1	chrX:149737046-149841666	sample1	sample2	OK	4.91327	6.80244	0.469368	-4.41797	9.96e-06	0.000132498	yes
XLOC_009097	XLOC_009097	MTMR10	chr15:31196054-31283807	sample1	sample2	OK	3.03249	3.96307	0.386115	-2.74564	0.00603925	0.0308045	yes
XLOC_026363	XLOC_026363	MTMR9	chr8:11141999-11185654	sample1	sample2	OK	2.35502	3.06424	0.379791	-2.64086	0.00826948	0.0395917	yes
XLOC_010881	XLOC_010881	MTRNR2L1	chr17:22022436-22023991	sample1	sample2	OK	12.2271	18.1757	0.571933	-5.62314	1.88e-08	4.83e-07	yes
XLOC_029332	XLOC_029332	MTRNR2L10	chrX:55207823-55208944	sample1	sample2	OK	5.14563	9.43249	0.874291	-4.79248	1.65e-06	2.67e-05	yes
XLOC_021656	XLOC_021656	MTRNR2L2	chr5:79922044-80172807	sample1	sample2	OK	133.042	198.778	0.579279	-3.99	6.61e-05	0.000692879	yes
XLOC_004820	XLOC_004820	MTRNR2L8	chr11:10529433-10530723	sample1	sample2	OK	175.388	293.594	0.743271	-8.89946	0	0	yes
XLOC_022592	XLOC_022592	MTRNR2L9	chr6:62284007-62284534	sample1	sample2	OK	70.2066	116.121	0.72595	-7.9936	1.33e-15	1.07e-13	yes
XLOC_027116	XLOC_027116	MTSS1	chr8:125562819-125740793	sample1	sample2	OK	16.5187	11.2823	-0.55004	6.27765	3.44e-10	1.24e-08	yes
XLOC_026811	XLOC_026811	MTUS1	chr8:17501235-17658619	sample1	sample2	OK	7.81427	13.7006	0.810058	-7.44194	9.93e-14	6.13e-12	yes
XLOC_001926	XLOC_001926	MUC1	chr1:155158299-155162734	sample1	sample2	OK	20.4373	26.7503	0.388351	-2.99981	0.00270151	0.0159682	yes
XLOC_018819	XLOC_018819	MUC20	chr3:195447752-195464540	sample1	sample2	OK	1.35073	2.30143	0.76879	-4.90003	9.58e-07	1.64e-05	yes
XLOC_017284	XLOC_017284	MX1	chr21:42792519-42831141	sample1	sample2	OK	0.394148	0.765284	0.957256	-2.8412	0.00449443	0.0242184	yes
XLOC_011979	XLOC_011979	MXRA7	chr17:74671808-74707056	sample1	sample2	OK	3.94427	2.26773	-0.798512	3.30811	0.000939274	0.00657875	yes
XLOC_011387	XLOC_011387	MYBBP1A	chr17:4402128-4458757	sample1	sample2	OK	18.3356	13.9254	-0.396923	3.56473	0.000364234	0.00299524	yes
XLOC_026949	XLOC_026949	MYBL1	chr8:67474409-67525481	sample1	sample2	OK	8.56563	12.1299	0.501933	-4.26814	1.97e-05	0.000241085	yes
XLOC_016594	XLOC_016594	MYBL2	chr20:42295658-42345136	sample1	sample2	OK	102.915	61.3764	-0.745691	8.5587	0	0	yes
XLOC_007402	XLOC_007402	MYCBP2	chr13:77618791-77901177	sample1	sample2	OK	3.02782	4.15431	0.456329	-3.10146	0.00192568	0.0120257	yes
XLOC_001512	XLOC_001512	MYCL	chr1:40361095-40367687	sample1	sample2	OK	1.4071	2.91496	1.05076	-3.54364	0.00039465	0.00320073	yes
XLOC_012277	XLOC_012277	MYL12A	chr18:3247527-3256234	sample1	sample2	OK	257.486	411.587	0.676705	-7.38476	1.53e-13	9.08e-12	yes
XLOC_012278	XLOC_012278	MYL12B	chr18:3262110-3278460	sample1	sample2	OK	608.987	763.584	0.326376	-2.84599	0.00442739	0.0239178	yes
XLOC_020260	XLOC_020260	MYL5	chr4:668298-682973	sample1	sample2	OK	0.530159	2.11822	1.99836	-3.28515	0.00101927	0.00703868	yes
XLOC_011613	XLOC_011613	MYO19	chr17:34842472-34895208	sample1	sample2	OK	18.4683	14.3894	-0.360047	3.01322	0.00258491	0.0153995	yes
XLOC_015067	XLOC_015067	MYO1B	chr2:192109868-192290115	sample1	sample2	OK	30.3178	56.7257	0.903836	-9.52044	0	0	yes
XLOC_011346	XLOC_011346	MYO1C	chr17:1367479-1396001	sample1	sample2	OK	43.8689	31.8983	-0.459717	5.04606	4.51e-07	8.39e-06	yes
XLOC_009291	XLOC_009291	MYO9A	chr15:72114598-72433311	sample1	sample2	OK	3.32346	4.53236	0.447577	-3.43788	0.000586296	0.00444949	yes
XLOC_014298	XLOC_014298	MZF1	chr19:59062931-59086164	sample1	sample2	OK	6.86359	9.55041	0.476599	-2.69494	0.00704011	0.0347485	yes
XLOC_007393	XLOC_007393	MZT1	chr13:73282494-73301938	sample1	sample2	OK	24.1447	17.5543	-0.459876	5.59322	2.23e-08	5.65e-07	yes
XLOC_015691	XLOC_015691	MZT2A	chr2:132202795-132369282	sample1	sample2	OK	101.936	66.2695	-0.621244	4.94453	7.63e-07	1.33e-05	yes
XLOC_007298	XLOC_007298	N4BP2L2	chr13:33006624-33116837	sample1	sample2	OK	16.8488	21.8999	0.378275	-4.20181	2.65e-05	0.000314299	yes
XLOC_020145	XLOC_020145	NAA15	chr4:140211070-140311985	sample1	sample2	OK	24.5608	18.3797	-0.418245	5.37579	7.62e-08	1.71e-06	yes
XLOC_006676	XLOC_006676	NAA25	chr12:112451131-112546635	sample1	sample2	OK	13.2815	9.88184	-0.426565	3.45189	0.000556673	0.00426233	yes
XLOC_020445	XLOC_020445	NAAA	chr4:76831807-76862183	sample1	sample2	OK	19.8797	12.848	-0.629756	3.48368	0.000494566	0.0038667	yes
XLOC_018740	XLOC_018740	NAALADL2	chr3:174577079-175524418	sample1	sample2	OK	1.87878	9.54298	2.34464	-10.214	0	0	yes
XLOC_005887	XLOC_005887	NAB2	chr12:57482676-57505577	sample1	sample2	OK	57.0215	40.8784	-0.480166	5.03479	4.78e-07	8.85e-06	yes
XLOC_012922	XLOC_012922	NACC1	chr19:13215713-13251961	sample1	sample2	OK	39.3343	27.6635	-0.507805	4.66497	3.09e-06	4.66e-05	yes
XLOC_028348	XLOC_028348	NACC2	chr9:138898382-138987168	sample1	sample2	OK	9.46846	7.38058	-0.359396	3.32482	0.000884753	0.00627632	yes
XLOC_014713	XLOC_014713	NAGK	chr2:71295311-71305998	sample1	sample2	OK	39.1524	66.6697	0.767929	-8.27278	2.22e-16	1.96e-14	yes
XLOC_021622	XLOC_021622	NAIP	chr5:70264309-70320941	sample1	sample2	OK	3.14178	4.87419	0.633579	-6.34308	2.25e-10	8.46e-09	yes
XLOC_025852	XLOC_025852	NAMPT	chr7:105888731-105925638	sample1	sample2	OK	12.3547	9.61025	-0.362418	3.20399	0.00135536	0.00894904	yes
XLOC_029379	XLOC_029379	NAP1L2	chrX:72432136-72434710	sample1	sample2	OK	1.62666	2.71659	0.73989	-3.6566	0.000255582	0.00221083	yes
XLOC_029378	XLOC_029378	NAP1L6	chrX:72345875-72347919	sample1	sample2	OK	0.833921	1.65417	0.988126	-3.29341	0.000989795	0.00686643	yes
XLOC_011327	XLOC_011327	NARF	chr17:80415135-80446292	sample1	sample2	OK	23.7469	16.2995	-0.542915	5.16446	2.41e-07	4.79e-06	yes
XLOC_019793	XLOC_019793	NAT8L	chr4:2061238-2070816	sample1	sample2	OK	4.9062	1.44367	-1.76486	13.5714	0	0	yes
XLOC_004100	XLOC_004100	NAV2	chr11:19372270-20143147	sample1	sample2	OK	4.9492	10.0452	1.02124	-8.93377	0	0	yes
XLOC_007070	XLOC_007070	NBEA	chr13:35516423-36705514	sample1	sample2	OK	1.9232	2.72825	0.504467	-3.17381	0.00150455	0.00976353	yes
XLOC_001334	XLOC_001334	NBPF1	chr1:16888921-16942574	sample1	sample2	OK	47.2286	61.0984	0.371474	-3.31979	0.000900861	0.00636871	yes
XLOC_001721	XLOC_001721	NBPF4	chr1:108765021-108786703	sample1	sample2	OK	5.71605	10.5151	0.87937	-6.04538	1.49e-09	4.81e-08	yes
XLOC_000570	XLOC_000570	NBPF6	chr1:108992903-109013260	sample1	sample2	OK	2.41397	4.34601	0.848286	-3.72481	0.000195463	0.00175555	yes
XLOC_011054	XLOC_011054	NBR1	chr17:41277599-41363707	sample1	sample2	OK	14.3255	18.0723	0.335196	-2.69957	0.00694284	0.0343633	yes
XLOC_017207	XLOC_017207	NCAM2	chr21:22370621-22915604	sample1	sample2	OK	13.2886	19.1117	0.524266	-5.66693	1.45e-08	3.82e-07	yes
XLOC_005396	XLOC_005396	NCAPD3	chr11:134022336-134094426	sample1	sample2	OK	12.7787	10.1458	-0.332857	4.35189	1.35e-05	0.000171981	yes
XLOC_026027	XLOC_026027	NCAPG2	chr7:158420838-158497520	sample1	sample2	OK	68.5108	47.7034	-0.522238	5.76863	7.99e-09	2.24e-07	yes
XLOC_018827	XLOC_018827	NCBP2-AS2	chr3:196662241-196670973	sample1	sample2	OK	28.7586	19.4379	-0.565121	3.1283	0.0017582	0.0111361	yes
XLOC_019370	XLOC_019370	NCEH1	chr3:172348434-172429008	sample1	sample2	OK	6.151	9.99759	0.700759	-5.08619	3.65e-07	6.92e-06	yes
XLOC_002102	XLOC_002102	NCF2	chr1:183524696-183560056	sample1	sample2	OK	0.157356	0.810161	2.36418	-3.43448	0.000593697	0.00449303	yes
XLOC_015699	XLOC_015699	NCKAP5	chr2:133429371-134326031	sample1	sample2	OK	2.54006	7.4893	1.55997	-7.40472	1.31e-13	7.86e-12	yes
XLOC_012776	XLOC_012776	NCLN	chr19:3185874-3209574	sample1	sample2	OK	15.039	10.9328	-0.460038	4.06045	4.9e-05	0.000536245	yes
XLOC_026967	XLOC_026967	NCOA2	chr8:71022002-71316101	sample1	sample2	OK	8.19168	10.5411	0.36379	-3.45438	0.000551554	0.00422829	yes
XLOC_022721	XLOC_022721	NCOA7	chr6:126102284-126253176	sample1	sample2	OK	3.30531	5.38058	0.702975	-4.37703	1.2e-05	0.000155609	yes
XLOC_004085	XLOC_004085	NCR3LG1	chr11:17373308-17398868	sample1	sample2	OK	0.403322	0.720998	0.838062	-3.42248	0.00062053	0.00466693	yes
XLOC_027781	XLOC_027781	NCS1	chr9:132934856-132999583	sample1	sample2	OK	18.1192	9.64069	-0.910311	11.7029	0	0	yes
XLOC_009717	XLOC_009717	NDE1	chr16:15737123-15950887	sample1	sample2	OK	20.9861	15.0541	-0.47928	4.60908	4.04e-06	5.91e-05	yes
XLOC_027139	XLOC_027139	NDRG1	chr8:134249413-134309547	sample1	sample2	OK	7.7575	10.0826	0.378202	-3.77369	0.000160849	0.00149145	yes
XLOC_009918	XLOC_009918	NDRG4	chr16:58497548-58547523	sample1	sample2	OK	3.08496	1.94345	-0.666635	2.76607	0.00567369	0.0292639	yes
XLOC_018041	XLOC_018041	NDUFA6	chr22:42481529-42486888	sample1	sample2	OK	53.3761	40.2405	-0.407544	5.06426	4.1e-07	7.69e-06	yes
XLOC_009615	XLOC_009615	NDUFB10	chr16:2009516-2011976	sample1	sample2	OK	203.308	152.622	-0.413707	5.51971	3.4e-08	8.26e-07	yes
XLOC_004347	XLOC_004347	NEAT1	chr11:65190268-65194092	sample1	sample2	OK	56.8702	116.734	1.03747	-11.8988	0	0	yes
XLOC_015718	XLOC_015718	NEB	chr2:152341852-152591001	sample1	sample2	OK	2.11861	3.65043	0.78495	-2.63738	0.00835493	0.0399502	yes
XLOC_003381	XLOC_003381	NEBL	chr10:21068902-21464695	sample1	sample2	OK	13.4123	17.9991	0.424367	-4.91337	8.95e-07	1.54e-05	yes
XLOC_027025	XLOC_027025	NECAB1	chr8:91803920-91997485	sample1	sample2	OK	16.7252	38.3148	1.19588	-7.58091	3.44e-14	2.28e-12	yes
XLOC_016874	XLOC_016874	NECAB3	chr20:32244835-32262264	sample1	sample2	OK	11.4878	8.21684	-0.483445	2.7989	0.00512769	0.0269665	yes
XLOC_022891	XLOC_022891	NEDD9	chr6:11183530-11382581	sample1	sample2	OK	3.54167	7.00081	0.983093	-7.61711	2.6e-14	1.74e-12	yes
XLOC_020222	XLOC_020222	NEIL3	chr4:178230990-178284092	sample1	sample2	OK	7.02385	5.61756	-0.32232	2.65354	0.00796528	0.0383588	yes
XLOC_020650	XLOC_020650	NEK1	chr4:170314420-170533778	sample1	sample2	OK	1.99352	3.41718	0.777485	-4.34015	1.42e-05	0.00018058	yes
XLOC_008311	XLOC_008311	NEK9	chr14:75548817-75593778	sample1	sample2	OK	0.212876	0.555468	1.38369	-4.05223	5.07e-05	0.000553821	yes
XLOC_001955	XLOC_001955	NES	chr1:156638555-156647189	sample1	sample2	OK	7.10156	5.17114	-0.457655	5.42804	5.7e-08	1.31e-06	yes
XLOC_010343	XLOC_010343	NETO2	chr16:47115430-47177936	sample1	sample2	OK	15.1225	9.82261	-0.622516	5.00836	5.49e-07	9.99e-06	yes
XLOC_003207	XLOC_003207	NEURL	chr10:105253734-105352309	sample1	sample2	OK	1.16344	0.485006	-1.26233	4.45651	8.33e-06	0.000114157	yes
XLOC_012443	XLOC_012443	NFATC1	chr18:77155771-77289323	sample1	sample2	OK	2.71858	1.74746	-0.63759	2.79722	0.00515447	0.0270792	yes
XLOC_000434	XLOC_000434	NFIA	chr1:61542945-61928460	sample1	sample2	OK	1.00686	1.99032	0.983144	-4.81353	1.48e-06	2.43e-05	yes
XLOC_012778	XLOC_012778	NFIC	chr19:3359560-3469215	sample1	sample2	OK	7.21909	5.35742	-0.430279	3.45293	0.000554526	0.00424762	yes
XLOC_012921	XLOC_012921	NFIX	chr19:13106583-13209610	sample1	sample2	OK	1.03919	0.544857	-0.931514	2.75554	0.00585945	0.0300722	yes
XLOC_008160	XLOC_008160	NFKBIA	chr14:35870715-35873960	sample1	sample2	OK	40.5258	32.3265	-0.326122	4.14476	3.4e-05	0.000390541	yes
XLOC_013907	XLOC_013907	NFKBID	chr19:36379142-36391552	sample1	sample2	OK	2.38088	1.23125	-0.951378	3.59735	0.000321477	0.0026923	yes
XLOC_016896	XLOC_016896	NFS1	chr20:34256609-34288987	sample1	sample2	OK	14.7406	10.234	-0.526431	4.02929	5.59e-05	0.000601708	yes
XLOC_018903	XLOC_018903	NGLY1	chr3:25760399-25831530	sample1	sample2	OK	12.4918	17.1022	0.453201	-3.41845	0.000629779	0.00471885	yes
XLOC_028705	XLOC_028705	NHS	chrX:17393340-17754113	sample1	sample2	OK	1.67767	2.68799	0.680067	-3.80194	0.000143567	0.00135514	yes
XLOC_008208	XLOC_008208	NIN	chr14:51186480-51297855	sample1	sample2	OK	9.26191	6.89645	-0.425456	2.80237	0.0050728	0.0267618	yes
XLOC_028123	XLOC_028123	NINJ1	chr9:95883770-95896570	sample1	sample2	OK	95.6729	72.834	-0.393499	5.25397	1.49e-07	3.09e-06	yes
XLOC_009075	XLOC_009075	NIPA1	chr15:23043278-23086843	sample1	sample2	OK	7.44856	5.76559	-0.369494	3.16086	0.00157306	0.0101281	yes
XLOC_009074	XLOC_009074	NIPA2	chr15:23004683-23034427	sample1	sample2	OK	29.8002	23.8387	-0.322017	2.68124	0.0073349	0.0359087	yes
XLOC_017934	XLOC_017934	NIPSNAP1	chr22:29950797-29977326	sample1	sample2	OK	82.5068	58.3413	-0.499995	5.08883	3.6e-07	6.85e-06	yes
XLOC_000845	XLOC_000845	NIT1	chr1:161070345-161102478	sample1	sample2	OK	11.9933	17.0353	0.506297	-3.18432	0.00145097	0.00944504	yes
XLOC_001441	XLOC_001441	NKAIN1	chr1:31652468-31712734	sample1	sample2	OK	4.39933	1.09378	-2.00795	10.01	0	0	yes
XLOC_020960	XLOC_020960	NKD2	chr5:1009076-1038927	sample1	sample2	OK	4.74461	2.38508	-0.992249	2.84448	0.00444841	0.0240107	yes
XLOC_029478	XLOC_029478	NKRF	chrX:118722299-118739846	sample1	sample2	OK	10.0064	7.74687	-0.369243	4.00638	6.17e-05	0.000653815	yes
XLOC_010775	XLOC_010775	NLGN2	chr17:7308110-7323179	sample1	sample2	OK	17.2481	9.22525	-0.902774	5.55695	2.75e-08	6.8e-07	yes
XLOC_009382	XLOC_009382	NMB	chr15:85198359-85201802	sample1	sample2	OK	12.177	6.6326	-0.876518	2.60008	0.00932017	0.0435087	yes
XLOC_009579	XLOC_009579	NME4	chr16:447183-451665	sample1	sample2	OK	145.036	81.256	-0.835868	9.01704	0	0	yes
XLOC_015716	XLOC_015716	NMI	chr2:152126981-152146430	sample1	sample2	OK	9.00122	14.5528	0.693104	-6.02035	1.74e-09	5.56e-08	yes
XLOC_002100	XLOC_002100	NMNAT2	chr1:183217371-183387634	sample1	sample2	OK	2.20663	3.152	0.514426	-4.16475	3.12e-05	0.000362237	yes
XLOC_003367	XLOC_003367	NMT2	chr10:15147770-15210695	sample1	sample2	OK	4.88006	3.39218	-0.524687	2.78764	0.00530942	0.0277384	yes
XLOC_015304	XLOC_015304	NOL10	chr2:10710891-10830113	sample1	sample2	OK	16.8961	12.748	-0.406428	4.72634	2.29e-06	3.57e-05	yes
XLOC_011212	XLOC_011212	NOL11	chr17:65713938-65740437	sample1	sample2	OK	83.6704	65.9871	-0.342534	3.64204	0.000270482	0.00232121	yes
XLOC_009934	XLOC_009934	NOL3	chr16:67143914-67217926	sample1	sample2	OK	24.9705	16.5258	-0.595504	3.72851	0.000192616	0.00173658	yes
XLOC_001272	XLOC_001272	NOL9	chr1:6581406-6614658	sample1	sample2	OK	2.45729	1.73127	-0.505232	3.69509	0.000219811	0.00193738	yes
XLOC_003189	XLOC_003189	NOLC1	chr10:103911932-103923628	sample1	sample2	OK	61.2312	42.4509	-0.52847	5.42782	5.7e-08	1.31e-06	yes
XLOC_021909	XLOC_021909	NOP16	chr5:175810939-175815763	sample1	sample2	OK	66.3932	53.1025	-0.322254	3.58193	0.000341066	0.00283053	yes
XLOC_014988	XLOC_014988	NOSTRIN	chr2:169643048-169722009	sample1	sample2	OK	0.499709	1.57502	1.65621	-3.72451	0.000195694	0.00175595	yes
XLOC_028358	XLOC_028358	NOTCH1	chr9:139388894-139440399	sample1	sample2	OK	7.33701	4.31444	-0.76602	6.26358	3.76e-10	1.35e-08	yes
XLOC_001794	XLOC_001794	NOTCH2	chr1:120454175-120612317	sample1	sample2	OK	23.7187	32.5444	0.456388	-4.98775	6.11e-07	1.09e-05	yes
XLOC_013788	XLOC_013788	NOTCH3	chr19:15270443-15311792	sample1	sample2	OK	21.0112	15.3068	-0.456985	5.92113	3.2e-09	9.75e-08	yes
XLOC_013266	XLOC_013266	NPAS1	chr19:47524142-47549017	sample1	sample2	OK	0.422557	1.08911	1.36594	-3.2596	0.00111571	0.00760042	yes
XLOC_028373	XLOC_028373	NPDC1	chr9:139933698-139940676	sample1	sample2	OK	81.2817	59.8741	-0.441	4.07398	4.62e-05	0.00050955	yes
XLOC_009713	XLOC_009713	NPIPA1	chr16:15031299-15045931	sample1	sample2	OK	19.7191	14.7735	-0.416584	3.68013	0.000233116	0.00203489	yes
XLOC_010216	XLOC_010216	NPIPA5	chr16:15457480-15472151	sample1	sample2	OK	18.0519	13.7765	-0.389938	3.31927	0.000902533	0.00637576	yes
XLOC_003655	XLOC_003655	NPM3	chr10:103541081-103543170	sample1	sample2	OK	40.4864	26.747	-0.598058	5.22095	1.78e-07	3.64e-06	yes
XLOC_020085	XLOC_020085	NPNT	chr4:106816478-106892828	sample1	sample2	OK	7.9856	11.4541	0.520392	-3.75692	0.000172015	0.00158025	yes
XLOC_018011	XLOC_018011	NPTXR	chr22:39214455-39240017	sample1	sample2	OK	4.45816	2.77844	-0.682172	4.34299	1.41e-05	0.000178382	yes
XLOC_013838	XLOC_013838	NR2C2AP	chr19:19256375-19314243	sample1	sample2	OK	35.766	26.2815	-0.444541	3.55218	0.000382047	0.00311456	yes
XLOC_013808	XLOC_013808	NR2F6	chr19:17342693-17356151	sample1	sample2	OK	38.7373	25.8385	-0.584201	7.29316	3.03e-13	1.74e-11	yes
XLOC_021816	XLOC_021816	NR3C1	chr5:142657495-142815077	sample1	sample2	OK	2.62223	4.39756	0.745909	-4.66379	3.1e-06	4.68e-05	yes
XLOC_028388	XLOC_028388	NRARP	chr9:140194082-140196703	sample1	sample2	OK	25.8872	13.1825	-0.973615	11.7645	0	0	yes
XLOC_025860	XLOC_025860	NRCAM	chr7:107788070-108096885	sample1	sample2	OK	34.7734	45.1799	0.377697	-3.77889	0.00015753	0.00146787	yes
XLOC_021706	XLOC_021706	NREP	chr5:110831774-111353003	sample1	sample2	OK	10.9512	18.3838	0.747342	-4.66984	3.01e-06	4.56e-05	yes
XLOC_010265	XLOC_010265	NSMCE1	chr16:27236314-27301789	sample1	sample2	OK	38.0732	49.1039	0.367063	-4.38087	1.18e-05	0.000153309	yes
XLOC_028391	XLOC_028391	NSMF	chr9:140341916-140353786	sample1	sample2	OK	27.4945	13.9384	-0.980083	9.40619	0	0	yes
XLOC_021494	XLOC_021494	NSUN2	chr5:6599351-6633473	sample1	sample2	OK	59.9775	42.5762	-0.494373	6.26016	3.85e-10	1.38e-08	yes
XLOC_019051	XLOC_019051	NT5DC2	chr3:52529355-52569093	sample1	sample2	OK	51.2666	31.6604	-0.695341	7.51959	5.48e-14	3.55e-12	yes
XLOC_006630	XLOC_006630	NT5DC3	chr12:104166080-104234975	sample1	sample2	OK	2.32225	3.62075	0.640762	-4.11096	3.94e-05	0.000443997	yes
XLOC_022627	XLOC_022627	NT5E	chr6:86159301-86205509	sample1	sample2	OK	1.26557	0.461346	-1.45586	3.80124	0.000143973	0.00135761	yes
XLOC_010213	XLOC_010213	NTAN1	chr16:15131709-15149936	sample1	sample2	OK	35.7607	25.9882	-0.460516	3.32885	0.000872056	0.00621155	yes
XLOC_027776	XLOC_027776	NTMT1	chr9:132388354-132404448	sample1	sample2	OK	73.0416	51.3422	-0.508572	4.69327	2.69e-06	4.14e-05	yes
XLOC_006602	XLOC_006602	NTN4	chr12:96043030-96184536	sample1	sample2	OK	1.21965	3.8116	1.64393	-7.69273	1.44e-14	1.01e-12	yes
XLOC_016708	XLOC_016708	NTSR1	chr20:61340188-61394123	sample1	sample2	OK	1.71564	0.781521	-1.13439	5.32263	1.02e-07	2.21e-06	yes
XLOC_006638	XLOC_006638	NUAK1	chr12:106457124-106533811	sample1	sample2	OK	3.47832	2.70713	-0.361623	3.49833	0.000468181	0.00370022	yes
XLOC_009613	XLOC_009613	NUBP2	chr16:1832887-1839289	sample1	sample2	OK	57.3326	45.4944	-0.333669	4.04529	5.23e-05	0.000567865	yes
XLOC_007695	XLOC_007695	NUBPL	chr14:32030590-32330429	sample1	sample2	OK	4.09811	5.85544	0.514819	-3.929	8.53e-05	0.000864339	yes
XLOC_000217	XLOC_000217	NUDC	chr1:27227556-27273362	sample1	sample2	OK	61.6871	49.3359	-0.32233	2.79471	0.00519461	0.0272476	yes
XLOC_024900	XLOC_024900	NUDT1	chr7:2281856-2290780	sample1	sample2	OK	68.5654	53.4011	-0.36061	3.30983	0.000933512	0.0065481	yes
XLOC_008413	XLOC_008413	NUDT14	chr14:105639273-105647660	sample1	sample2	OK	25.8293	17.5276	-0.559378	4.65671	3.21e-06	4.81e-05	yes
XLOC_009678	XLOC_009678	NUDT16L1	chr16:4743693-4745860	sample1	sample2	OK	66.4765	40.9068	-0.700503	8.72269	0	0	yes
XLOC_013056	XLOC_013056	NUDT19	chr19:33182866-33204702	sample1	sample2	OK	12.2708	8.99165	-0.448574	4.84933	1.24e-06	2.07e-05	yes
XLOC_010368	XLOC_010368	NUDT21	chr16:56463047-56485261	sample1	sample2	OK	38.5343	30.4599	-0.339231	4.43039	9.41e-06	0.000126513	yes
XLOC_007339	XLOC_007339	NUFIP1	chr13:45513298-45563631	sample1	sample2	OK	4.84752	3.556	-0.446993	2.75918	0.00579461	0.0297799	yes
XLOC_021547	XLOC_021547	NUP155	chr5:37288995-37371267	sample1	sample2	OK	14.2922	10.5524	-0.437652	4.37867	1.19e-05	0.000154652	yes
XLOC_027770	XLOC_027770	NUP188	chr9:131707808-131790593	sample1	sample2	OK	37.0071	26.6768	-0.472217	2.7384	0.00617396	0.0313796	yes
XLOC_025353	XLOC_025353	NUP205	chr7:135242661-135333499	sample1	sample2	OK	37.1173	27.6665	-0.423953	5.21172	1.87e-07	3.79e-06	yes
XLOC_018873	XLOC_018873	NUP210	chr3:13357729-13461819	sample1	sample2	OK	35.4981	26.0403	-0.446994	5.33185	9.72e-08	2.12e-06	yes
XLOC_017794	XLOC_017794	NUP50	chr22:45529571-45583890	sample1	sample2	OK	16.4462	13.0087	-0.338275	2.97755	0.00290559	0.0169623	yes
XLOC_011250	XLOC_011250	NUP85	chr17:73201593-73231926	sample1	sample2	OK	35.8381	27.6766	-0.372829	3.73518	0.000187584	0.00169769	yes
XLOC_003092	XLOC_003092	NUTM2A	chr10:88985204-88994733	sample1	sample2	OK	0.243982	0.519635	1.09072	-2.56564	0.0102986	0.0471444	yes
XLOC_011341	XLOC_011341	NXN	chr17:702552-882998	sample1	sample2	OK	3.99062	1.68454	-1.24426	4.88628	1.03e-06	1.74e-05	yes
XLOC_027595	XLOC_027595	NXNL2	chr9:91148931-91199401	sample1	sample2	OK	12.2909	22.6776	0.883681	-4.8212	1.43e-06	2.34e-05	yes
XLOC_016486	XLOC_016486	NXT1	chr20:23331372-23335408	sample1	sample2	OK	40.5381	28.8694	-0.489736	5.62007	1.91e-08	4.9e-07	yes
XLOC_007683	XLOC_007683	NYNRIN	chr14:24867991-24888494	sample1	sample2	OK	1.2296	1.99932	0.701323	-4.91835	8.73e-07	1.5e-05	yes
XLOC_004612	XLOC_004612	OAF	chr11:120081746-120100650	sample1	sample2	OK	2.36185	1.41808	-0.735977	2.88464	0.00391865	0.0216143	yes
XLOC_006074	XLOC_006074	OAS1	chr12:113344738-113357712	sample1	sample2	OK	0.697445	3.44744	2.30537	-5.54302	2.97e-08	7.32e-07	yes
XLOC_003726	XLOC_003726	OAT	chr10:126085871-126107545	sample1	sample2	OK	31.1615	24.8922	-0.324071	4.04729	5.18e-05	0.000564022	yes
XLOC_003674	XLOC_003674	OBFC1	chr10:105637317-105678054	sample1	sample2	OK	12.0288	19.1059	0.667531	-4.0172	5.89e-05	0.000628048	yes
XLOC_015302	XLOC_015302	ODC1	chr2:10580507-10588453	sample1	sample2	OK	89.9938	61.3588	-0.552557	7.14325	9.11e-13	4.85e-11	yes
XLOC_027760	XLOC_027760	ODF2	chr9:131217433-131263571	sample1	sample2	OK	42.806	32.4959	-0.397553	3.25971	0.00111526	0.00760007	yes
XLOC_028691	XLOC_028691	OFD1	chrX:13752831-13787563	sample1	sample2	OK	6.23642	8.56277	0.457358	-4.04792	5.17e-05	0.000563154	yes
XLOC_003475	XLOC_003475	OGDHL	chr10:50942686-50970425	sample1	sample2	OK	1.22511	0.466701	-1.39234	3.59043	0.000330136	0.00275312	yes
XLOC_016710	XLOC_016710	OGFR	chr20:61431978-61445352	sample1	sample2	OK	40.7945	32.3283	-0.335576	4.46923	7.85e-06	0.000108282	yes
XLOC_009144	XLOC_009144	OIP5	chr15:41576183-41624819	sample1	sample2	OK	22.6096	16.2104	-0.48002	3.16749	0.0015376	0.00993368	yes
XLOC_027818	XLOC_027818	OLFM1	chr9:137967088-138013030	sample1	sample2	OK	28.0017	13.0767	-1.09852	7.70564	1.31e-14	9.2e-13	yes
XLOC_013700	XLOC_013700	OLFM2	chr19:9964393-10047070	sample1	sample2	OK	4.46866	2.33018	-0.939402	3.51735	0.000435874	0.00348718	yes
XLOC_027728	XLOC_027728	OLFML2A	chr9:127539436-127577159	sample1	sample2	OK	1.16222	0.812117	-0.517124	2.91992	0.00350123	0.0197383	yes
XLOC_000624	XLOC_000624	OLFML3	chr1:114522029-114524875	sample1	sample2	OK	1.96665	10.3981	2.40251	-12.9511	0	0	yes
XLOC_027185	XLOC_027185	OPLAH	chr8:145106166-145115584	sample1	sample2	OK	1.5359	0.845038	-0.861998	4.01023	6.07e-05	0.000644352	yes
XLOC_002867	XLOC_002867	OPTN	chr10:13142081-13180290	sample1	sample2	OK	4.00473	7.98676	0.995907	-6.01298	1.82e-09	5.78e-08	yes
XLOC_014712	XLOC_014712	OR7E91P	chr2:71251199-71257060	sample1	sample2	OK	0.273022	3.2579	3.57685	-3.6054	0.000311669	0.0026211	yes
XLOC_006111	XLOC_006111	ORAI1	chr12:122064454-122080492	sample1	sample2	OK	24.234	16.4311	-0.560606	5.43409	5.51e-08	1.27e-06	yes
XLOC_025252	XLOC_025252	ORAI2	chr7:102073976-102119381	sample1	sample2	OK	4.75835	2.99904	-0.66596	5.04026	4.65e-07	8.64e-06	yes
XLOC_001581	XLOC_001581	ORC1	chr1:52837969-52870143	sample1	sample2	OK	10.9678	7.53326	-0.541924	4.42941	9.45e-06	0.000126821	yes
XLOC_012502	XLOC_012502	OSBPL1A	chr18:21741879-21977833	sample1	sample2	OK	9.0157	14.541	0.689616	-4.8571	1.19e-06	1.99e-05	yes
XLOC_021017	XLOC_021017	OSMR	chr5:38845830-38935743	sample1	sample2	OK	5.79608	3.96116	-0.549152	2.67424	0.00748996	0.0364921	yes
XLOC_023276	XLOC_023276	OSTM1	chr6:108362612-108395941	sample1	sample2	OK	10.3361	8.08952	-0.35357	3.87	0.000108837	0.00107064	yes
XLOC_001747	XLOC_001747	OVGP1	chr1:111956936-111970399	sample1	sample2	OK	0.499169	1.96274	1.97527	-5.4258	5.77e-08	1.32e-06	yes
XLOC_016815	XLOC_016815	OVOL2	chr20:18004795-18038521	sample1	sample2	OK	2.48999	4.58943	0.882177	-4.32439	1.53e-05	0.000192258	yes
XLOC_019331	XLOC_019331	PA2G4P4	chr3:156465131-156534851	sample1	sample2	OK	33.7164	26.9359	-0.323919	4.18755	2.82e-05	0.000331795	yes
XLOC_028903	XLOC_028903	PABPC1L2B	chrX:72223351-72225551	sample1	sample2	OK	1.39692	0.671547	-1.05669	3.17335	0.00150689	0.00977203	yes
XLOC_004370	XLOC_004370	PACS1	chr11:65837728-66012913	sample1	sample2	OK	23.7176	29.8439	0.331479	-4.36838	1.25e-05	0.000161018	yes
XLOC_022476	XLOC_022476	PACSIN1	chr6:34433837-34503000	sample1	sample2	OK	4.50767	2.64158	-0.770982	6.43276	1.25e-10	4.91e-09	yes
XLOC_004923	XLOC_004923	PACSIN3	chr11:47198900-47208013	sample1	sample2	OK	25.4431	19.443	-0.388023	3.34812	0.000813624	0.0058661	yes
XLOC_001342	XLOC_001342	PADI2	chr1:17393255-17445948	sample1	sample2	OK	0.703199	0.366481	-0.940194	3.05624	0.00224135	0.0136937	yes
XLOC_014002	XLOC_014002	PAFAH1B3	chr19:42801096-42814973	sample1	sample2	OK	73.574	58.5639	-0.329183	3.07891	0.00207756	0.0128468	yes
XLOC_001403	XLOC_001403	PAFAH2	chr1:26286257-26324648	sample1	sample2	OK	4.60036	6.35699	0.466597	-3.41179	0.000645374	0.0048109	yes
XLOC_015499	XLOC_015499	PAIP2B	chr2:71409867-71454233	sample1	sample2	OK	1.79243	2.37588	0.406547	-2.72758	0.00638017	0.0321252	yes
XLOC_010260	XLOC_010260	PALB2	chr16:23614482-23687751	sample1	sample2	OK	9.32991	7.07894	-0.39833	2.76385	0.00571242	0.0293975	yes
XLOC_020210	XLOC_020210	PALLD	chr4:169418216-169849608	sample1	sample2	OK	13.8479	29.2657	1.07955	-10.6997	0	0	yes
XLOC_012725	XLOC_012725	PALM	chr19:708952-748334	sample1	sample2	OK	6.84897	3.74664	-0.870292	4.51411	6.36e-06	8.91e-05	yes
XLOC_013768	XLOC_013768	PALM3	chr19:14164178-14172883	sample1	sample2	OK	5.17308	10.1381	0.970693	-5.63596	1.74e-08	4.51e-07	yes
XLOC_000542	XLOC_000542	PALMD	chr1:100111430-100231349	sample1	sample2	OK	0.0510183	0.585619	3.52087	-3.62924	0.000284256	0.00242468	yes
XLOC_021166	XLOC_021166	PAM	chr5:102090862-102366808	sample1	sample2	OK	10.6168	14.2337	0.422961	-3.69344	0.000221237	0.00194452	yes
XLOC_004505	XLOC_004505	PANX1	chr11:93862009-93918753	sample1	sample2	OK	10.1683	7.59405	-0.421134	3.03458	0.00240868	0.0145607	yes
XLOC_017819	XLOC_017819	PANX2	chr22:50609159-50618724	sample1	sample2	OK	3.45934	2.20494	-0.649757	2.78292	0.00538724	0.0280217	yes
XLOC_003312	XLOC_003312	PAOX	chr10:135192740-135205198	sample1	sample2	OK	2.47488	1.23044	-1.00819	3.74854	0.000177869	0.00162012	yes
XLOC_020973	XLOC_020973	PAPD7	chr5:6714717-6757161	sample1	sample2	OK	16.6583	11.5747	-0.525268	5.11773	3.09e-07	5.97e-06	yes
XLOC_003097	XLOC_003097	PAPSS2	chr10:89419475-89507462	sample1	sample2	OK	38.6633	75.3644	0.96292	-11.5905	0	0	yes
XLOC_009650	XLOC_009650	PAQR4	chr16:3014125-3030704	sample1	sample2	OK	40.4171	25.8786	-0.643208	4.3795	1.19e-05	0.000154174	yes
XLOC_008889	XLOC_008889	PAQR5	chr15:69591293-69699976	sample1	sample2	OK	0.659886	0.363688	-0.859517	2.89509	0.00379049	0.0210341	yes
XLOC_016654	XLOC_016654	PARD6B	chr20:49348080-49370278	sample1	sample2	OK	28.4179	40.0008	0.493228	-6.51125	7.45e-11	3e-09	yes
XLOC_027184	XLOC_027184	PARP10	chr8:145051319-145060635	sample1	sample2	OK	0.20566	0.473278	1.20243	-2.6937	0.00706631	0.0348466	yes
XLOC_018573	XLOC_018573	PARP14	chr3:122399671-122451739	sample1	sample2	OK	2.25847	4.91436	1.12165	-7.28294	3.27e-13	1.86e-11	yes
XLOC_007268	XLOC_007268	PARP4	chr13:24995068-25086968	sample1	sample2	OK	17.8576	23.451	0.393113	-4.72722	2.28e-06	3.56e-05	yes
XLOC_021032	XLOC_021032	PARP8	chr5:49961732-50142356	sample1	sample2	OK	2.28532	3.85282	0.753523	-4.98171	6.3e-07	1.12e-05	yes
XLOC_019202	XLOC_019202	PARP9	chr3:122246759-122294049	sample1	sample2	OK	4.33798	9.55633	1.13943	-7.6497	2.02e-14	1.38e-12	yes
XLOC_016015	XLOC_016015	PASK	chr2:242045513-242122439	sample1	sample2	OK	6.89274	4.76848	-0.531548	3.18761	0.00143455	0.00936394	yes
XLOC_026012	XLOC_026012	PAXIP1	chr7:154720226-154794682	sample1	sample2	OK	17.1939	12.7097	-0.435969	3.54622	0.000390805	0.00317636	yes
XLOC_027733	XLOC_027733	PBX3	chr9:128509582-128729655	sample1	sample2	OK	22.5115	28.5325	0.341944	-2.99323	0.00276041	0.0162604	yes
XLOC_001921	XLOC_001921	PBXIP1	chr1:154916554-154928598	sample1	sample2	OK	6.17838	9.63343	0.640823	-4.0168	5.9e-05	0.000628776	yes
XLOC_005109	XLOC_005109	PC	chr11:66615984-66725847	sample1	sample2	OK	8.40921	4.81939	-0.803121	7.35705	1.88e-13	1.1e-11	yes
XLOC_021287	XLOC_021287	PCDHA1,PCDHA10,PCDHA11,PCDHA12,PCDHA13,PCDHA2,PCDHA3,PCDHA4,PCDHA5,PCDHA6,PCDHA7,PCDHA8,PCDHA9,PCDHAC1,PCDHAC2	chr5:140165875-140391929	sample1	sample2	OK	31.3978	42.2035	0.426698	-3.86779	0.000109827	0.00107781	yes
XLOC_021296	XLOC_021296	PCDHB10,PCDHB16,PCDHB8,PCDHB9	chr5:140557370-140575213	sample1	sample2	OK	9.17532	12.0396	0.391959	-3.02627	0.00247589	0.0148813	yes
XLOC_021299	XLOC_021299	PCDHB13	chr5:140588290-140624312	sample1	sample2	OK	1.87075	2.52061	0.430154	-2.56056	0.0104505	0.0476437	yes
XLOC_021300	XLOC_021300	PCDHB14	chr5:140588290-140624312	sample1	sample2	OK	1.22412	1.82488	0.576055	-3.02989	0.00244642	0.014737	yes
XLOC_021302	XLOC_021302	PCDHB15	chr5:140624916-140627801	sample1	sample2	OK	0.293449	0.693744	1.24129	-2.95561	0.00312054	0.0179783	yes
XLOC_021290	XLOC_021290	PCDHB3	chr5:140479829-140483406	sample1	sample2	OK	3.0614	3.91622	0.35527	-2.73009	0.00633177	0.0319473	yes
XLOC_021291	XLOC_021291	PCDHB4	chr5:140501331-140505203	sample1	sample2	OK	0.423138	1.59177	1.91143	-6.63403	3.27e-11	1.37e-09	yes
XLOC_021295	XLOC_021295	PCDHB7	chr5:140552201-140555957	sample1	sample2	OK	0.0677314	0.504572	2.89716	-4.20495	2.61e-05	0.000310756	yes
XLOC_007673	XLOC_007673	PCK2	chr14:24563482-24573339	sample1	sample2	OK	42.2048	32.4261	-0.380251	3.9998	6.34e-05	0.000670768	yes
XLOC_026911	XLOC_026911	PCMTD1	chr8:52730139-52812456	sample1	sample2	OK	5.71886	9.13562	0.675776	-4.44321	8.86e-06	0.000120226	yes
XLOC_017330	XLOC_017330	PCNT	chr21:47743966-47865735	sample1	sample2	OK	18.309	14.5582	-0.330719	3.13689	0.00170752	0.010868	yes
XLOC_029284	XLOC_029284	PCSK1N	chrX:48689503-48694036	sample1	sample2	OK	33.5115	23.8815	-0.488764	4.93575	7.98e-07	1.39e-05	yes
XLOC_009434	XLOC_009434	PCSK6	chr15:101844086-102033442	sample1	sample2	OK	4.95187	2.4962	-0.988242	4.87624	1.08e-06	1.83e-05	yes
XLOC_011148	XLOC_011148	PCTP	chr17:53828339-53854748	sample1	sample2	OK	13.1833	17.1728	0.381417	-2.92149	0.0034836	0.0196457	yes
XLOC_014709	XLOC_014709	PCYOX1	chr2:70485041-70520903	sample1	sample2	OK	22.2352	16.5955	-0.422056	4.58217	4.6e-06	6.65e-05	yes
XLOC_012031	XLOC_012031	PCYT2	chr17:79858651-79869340	sample1	sample2	OK	13.1701	9.12185	-0.529863	3.75875	0.000170767	0.00157261	yes
XLOC_003206	XLOC_003206	PDCD11	chr10:105156381-105206099	sample1	sample2	OK	11.0044	7.97458	-0.464594	4.83197	1.35e-06	2.24e-05	yes
XLOC_013069	XLOC_013069	PDCD2L	chr19:34895302-34917072	sample1	sample2	OK	16.5287	9.73909	-0.763116	5.91171	3.39e-09	1.02e-07	yes
XLOC_003221	XLOC_003221	PDCD4	chr10:112631533-112679124	sample1	sample2	OK	22.8773	36.9232	0.690612	-7.79586	6.44e-15	4.68e-13	yes
XLOC_003684	XLOC_003684	PDCD4-AS1	chr10:112628647-112630662	sample1	sample2	OK	1.26283	2.81345	1.15569	-4.48399	7.33e-06	0.000101643	yes
XLOC_009260	XLOC_009260	PDCD7	chr15:65409716-65426174	sample1	sample2	OK	11.9572	8.94015	-0.419511	4.53959	5.64e-06	7.98e-05	yes
XLOC_004079	XLOC_004079	PDE3B	chr11:14665268-14893604	sample1	sample2	OK	3.54632	6.17613	0.80038	-8.46933	0	0	yes
XLOC_012875	XLOC_012875	PDE4A	chr19:10527448-10580307	sample1	sample2	OK	0.976683	0.361829	-1.43258	3.11539	0.00183703	0.0115676	yes
XLOC_008997	XLOC_008997	PDE8A	chr15:85523703-85682376	sample1	sample2	OK	21.0941	16.8127	-0.327287	3.09632	0.00195942	0.0122041	yes
XLOC_017292	XLOC_017292	PDE9A	chr21:44073837-44195744	sample1	sample2	OK	9.29344	5.61993	-0.725662	3.56552	0.000363136	0.00298876	yes
XLOC_025473	XLOC_025473	PDGFA	chr7:536684-559481	sample1	sample2	OK	7.23753	4.49002	-0.688774	3.38951	0.000700177	0.00517655	yes
XLOC_018014	XLOC_018014	PDGFB	chr22:39619684-39640957	sample1	sample2	OK	11.9403	9.08263	-0.394654	3.19885	0.00137979	0.0090818	yes
XLOC_025985	XLOC_025985	PDIA4	chr7:148700153-148725782	sample1	sample2	OK	97.4165	70.349	-0.469637	5.47238	4.44e-08	1.04e-06	yes
XLOC_015009	XLOC_015009	PDK1	chr2:173420100-173490351	sample1	sample2	OK	5.13871	3.85979	-0.412883	2.60542	0.00917621	0.0429534	yes
XLOC_003608	XLOC_003608	PDLIM1	chr10:96997324-97050905	sample1	sample2	OK	25.0216	34.1347	0.448062	-5.42592	5.77e-08	1.32e-06	yes
XLOC_026408	XLOC_026408	PDLIM2,SORBS3	chr8:22409250-22455538	sample1	sample2	OK	17.6019	11.858	-0.569862	3.7025	0.000213485	0.00189223	yes
XLOC_020061	XLOC_020061	PDLIM5	chr4:95373007-95589466	sample1	sample2	OK	6.11388	10.0296	0.714103	-5.2719	1.35e-07	2.84e-06	yes
XLOC_009640	XLOC_009640	PDPK1	chr16:2587964-2653191	sample1	sample2	OK	20.3129	14.5881	-0.4776	5.77864	7.53e-09	2.12e-07	yes
XLOC_002910	XLOC_002910	PDSS1	chr10:26986463-27150016	sample1	sample2	OK	11.1783	8.16648	-0.45291	2.75048	0.00595079	0.0304503	yes
XLOC_010430	XLOC_010430	PDXDC2P	chr16:70010201-70099851	sample1	sample2	OK	6.71967	9.04513	0.428751	-4.86146	1.17e-06	1.96e-05	yes
XLOC_017721	XLOC_017721	PDXP	chr22:38054736-38062939	sample1	sample2	OK	10.6158	5.99956	-0.823288	6.69377	2.17e-11	9.43e-10	yes
XLOC_029630	XLOC_029630	PDZD4	chrX:153067615-153096104	sample1	sample2	OK	5.88458	2.63843	-1.15726	5.00498	5.59e-07	1.02e-05	yes
XLOC_019115	XLOC_019115	PDZRN3	chr3:73431651-73674072	sample1	sample2	OK	2.25506	1.36246	-0.726955	4.38116	1.18e-05	0.000153213	yes
XLOC_009333	XLOC_009333	PEAK1	chr15:77400495-77712446	sample1	sample2	OK	2.91717	3.80018	0.381501	-3.36739	0.000758823	0.00552794	yes
XLOC_025190	XLOC_025190	PEG10	chr7:94285636-94299006	sample1	sample2	OK	11.1861	17.8499	0.674205	-6.60462	3.99e-11	1.66e-09	yes
XLOC_000062	XLOC_000062	PER3	chr1:7844391-7905238	sample1	sample2	OK	3.3397	2.08087	-0.682531	3.34915	0.000810607	0.00584658	yes
XLOC_023359	XLOC_023359	PERP	chr6:138409641-138428660	sample1	sample2	OK	71.2618	115.99	0.702803	-7.68029	1.58e-14	1.1e-12	yes
XLOC_009400	XLOC_009400	PEX11A	chr15:90224761-90234015	sample1	sample2	OK	10.5675	14.8171	0.487629	-4.77737	1.78e-06	2.85e-05	yes
XLOC_026985	XLOC_026985	PEX2	chr8:77892493-77913280	sample1	sample2	OK	7.38626	10.4036	0.494164	-5.15297	2.56e-07	5.07e-06	yes
XLOC_022769	XLOC_022769	PEX3	chr6:143771917-143811751	sample1	sample2	OK	7.6279	9.71028	0.348228	-3.46305	0.000534079	0.00412275	yes
XLOC_010803	XLOC_010803	PFAS	chr17:8152529-8173867	sample1	sample2	OK	7.22804	5.34414	-0.435648	3.03539	0.00240226	0.0145405	yes
XLOC_002845	XLOC_002845	PFKFB3	chr10:6186842-6277507	sample1	sample2	OK	19.1992	13.2291	-0.537332	6.74128	1.57e-11	7e-10	yes
XLOC_018979	XLOC_018979	PFKFB4	chr3:48555116-48594453	sample1	sample2	OK	5.6463	4.26334	-0.40532	2.61413	0.00894546	0.0421027	yes
XLOC_005766	XLOC_005766	PFKM	chr12:48436680-48540187	sample1	sample2	OK	20.4007	31.3369	0.619245	-5.73335	9.85e-09	2.68e-07	yes
XLOC_006172	XLOC_006172	PGAM5	chr12:133287392-133299323	sample1	sample2	OK	43.588	25.6743	-0.763604	7.18674	6.63e-13	3.58e-11	yes
XLOC_015836	XLOC_015836	PGAP1	chr2:197697727-197791454	sample1	sample2	OK	2.20338	3.52321	0.677172	-2.59139	0.00955891	0.0443711	yes
XLOC_022376	XLOC_022376	PGBD1	chr6:28249313-28270326	sample1	sample2	OK	0.420481	1.36889	1.70289	-5.32751	9.96e-08	2.16e-06	yes
XLOC_002273	XLOC_002273	PGBD5	chr1:230457391-230561674	sample1	sample2	OK	2.01725	0.741546	-1.44378	4.53994	5.63e-06	7.98e-05	yes
XLOC_005167	XLOC_005167	PGM2L1	chr11:74041360-74109502	sample1	sample2	OK	0.87358	4.94411	2.5007	-7.29682	2.95e-13	1.7e-11	yes
XLOC_005243	XLOC_005243	PGR	chr11:100900354-101030001	sample1	sample2	OK	9.24835	16.2765	0.815522	-7.04735	1.82e-12	9.21e-11	yes
XLOC_022770	XLOC_022770	PHACTR2	chr6:143858260-144152322	sample1	sample2	OK	3.04058	5.31898	0.806804	-6.20021	5.64e-10	1.96e-08	yes
XLOC_021209	XLOC_021209	PHAX	chr5:125936606-125962944	sample1	sample2	OK	16.8783	12.9825	-0.378599	4.82222	1.42e-06	2.34e-05	yes
XLOC_005662	XLOC_005662	PHC1	chr12:9067315-9102478	sample1	sample2	OK	4.80471	6.75533	0.491577	-2.6152	0.0089175	0.042013	yes
XLOC_028717	XLOC_028717	PHEX	chrX:22050920-22267423	sample1	sample2	OK	0.672398	1.62814	1.27584	-2.76264	0.00573355	0.0294902	yes
XLOC_000058	XLOC_000058	PHF13	chr1:6673755-6684093	sample1	sample2	OK	15.0582	11.4349	-0.3971	4.92279	8.53e-07	1.47e-05	yes
XLOC_021242	XLOC_021242	PHF15	chr5:133859925-133918918	sample1	sample2	OK	13.9354	10.953	-0.347426	3.31854	0.000904898	0.00638531	yes
XLOC_004911	XLOC_004911	PHF21A	chr11:45950869-46143021	sample1	sample2	OK	2.33184	4.77653	1.03449	-6.73318	1.66e-11	7.35e-10	yes
XLOC_011424	XLOC_011424	PHF23	chr17:7138346-7142945	sample1	sample2	OK	28.9308	22.8747	-0.338856	2.97742	0.0029069	0.0169647	yes
XLOC_018032	XLOC_018032	PHF5A	chr22:41855720-41864725	sample1	sample2	OK	33.4896	25.5215	-0.391999	4.07287	4.64e-05	0.000511382	yes
XLOC_029051	XLOC_029051	PHF6	chrX:133507341-133562822	sample1	sample2	OK	8.62167	12.2875	0.511147	-3.98836	6.65e-05	0.000696524	yes
[truncated: 1,405 more rows]
