# Supplementary material for: Global analysis of ZNF217 chromatin occupancy in the breast cancer cell genome reveals an association with ERalpha
Source: BMC Genomics. 2014 Jun 24;15(1):520. doi: 10.1186/1471-2164-15-520 (PMC4082627; doi:10.1186/1471-2164-15-520)
Supplement: Supplementary file 12 — Additional file 12: Table S6: MSigDB cancer studies for 1,230 and 854 gene lists. Worksheets with complete list of all MSigDB cancer studies resulting from GREAT analysis for ZNF217-bound genes versus ZNF217-ER co-bound genes. (XLSX 17 KB) [file 12864_2014_6197_MOESM12_ESM.xlsx]

## Sheet: 1230_ZNF217only MSigDB
Supp Table 6	MsigDB categories on 1230 ZNF217-bound_diff genes
Ontology	# Term Name	Binom Rank	Binom Raw P-Value	Binom FDR Q-Val	Binom Fold Enrichment	Binom Observed Region Hits	Binom Region Set Coverage	Hyper Rank	Hyper FDR Q-Val	Hyper Fold Enrichment	Hyper Observed Gene Hits	Hyper Total Genes	Hyper Gene Set Coverage
MSigDB Perturbation	The 'group 5 set' of genes associated with acquired endocrine therapy resistance in breast tumors expressing ESR1 but not ERBB2 [Gene ID=2099, 2064].	3	7.12848e-15	5.641e-12	2.0241	139	0.113	2	4.09423e-21	2.4508	134	442	0.061
	Genes regulated by ESRRA [Gene ID=2101] in MCF-7 cells (breast cancer).	4	2.38893e-14	1.41783e-11	2.1252	120	0.0976	45	3.8656e-06	1.6504	108	529	0.0492
	Genes up-regulated in luminal-like breast cancer cell lines compared to the mesenchymal-like ones.	7	1.52906e-12	5.18569e-10	2.2264	94	0.0764	64	2.14893e-05	1.6825	87	418	0.0396
	Genes up-regulated at the peak of an antigen response of naive CD8+ [Gene ID=925, 926] T-cells.	8	3.45404e-12	1.02499e-09	2.392	79	0.0642	77	6.14108e-05	1.7271	72	337	0.0328
	The 'MLL signature 1': genes up-regulated in pediatric AML (acute myeloid leukemia) with rearranged MLL [Gene ID=4297] compared to all AML cases with the intact gene.	9	3.99528e-12	1.05387e-09	2.5074	72	0.0585	222	0.00433145	1.4914	69	374	0.0314
	The 'MLL signature 2': genes up-regulated in pediatric AML (acute myeloid leukemia) with rearranged MLL [Gene ID=4297] compared to the AML cases with intact MLL and NPM1 [Gene ID=4869].	10	9.16371e-12	2.17547e-09	2.3911	76	0.0618	233	0.00507379	1.459	74	410	0.0337
	Genes up-regulated in MCF7 cells (breast cancer) after stimulation with NRG1 [Gene ID=3084].	13	4.53489e-11	8.28141e-09	2.5987	61	0.0496	8	3.26657e-10	2.6635	57	173	0.026
	Genes down-regulated in NSCLC (non-small cell lung carcinoma) cell lines resistant to gefitinib [PubChem=123631] compared to the sensitive ones.	15	1.00111e-10	1.58442e-08	2.5459	61	0.0496	31	3.79931e-07	2.1942	57	210	0.026
	Genes up-regulated in MCF-7 cells (breast cancer) by overexpression of CMYB [Gene ID=4602] off adenovirus vector.	20	4.68605e-10	5.56235e-08	2.4888	59	0.048	15	7.55277e-10	2.6308	55	169	0.0251
	Genes up-regulated by ESRRA [Gene ID=2101] only.	21	5.43574e-10	6.14498e-08	2.1079	82	0.0667	173	0.00162223	1.5328	73	385	0.0333
	Genes down-regulated in metastatic vs non-metastatic HNSCC (head and neck squamous cell carcinoma) samples.	22	6.16722e-10	6.65499e-08	2.7843	48	0.039	385	0.0261429	1.4756	46	252	0.021
	Genes up-regulated in mucinous ovarian carcinoma tumors of low malignant potential (LMP) compared to normal ovarian surface epithelium tissue.	25	9.3256e-10	8.85559e-08	2.4882	57	0.0463	157	0.0010976	1.6854	54	259	0.0246
	Genes up-regulated in MCF7 cells (breast cancer) under hypoxia conditions.	26	1.08011e-09	9.86221e-08	2.3137	65	0.0528	8	3.26657e-10	2.6635	57	173	0.026
	Genes down-regulated in HEK293 cells (embryonic kidney) at 6 h, 12 h or 24 h after infection with reovirus strain T3A (known as a strong inducer of apoptosis).	27	1.45816e-09	1.2821e-07	2.505	55	0.0447	88	0.000121615	1.8628	53	230	0.0241
	Genes up-regulated in pancreatic ductal adenocarcinoma (PDAC) identified in a meta analysis across four independent studies.	28	1.85774e-09	1.5751e-07	2.03	84	0.0683	60	1.31962e-05	1.7683	77	352	0.0351
	Genes up-regulated in H1975 cells (non-small cell lung cancer, NSCLC) resistant to gefitinib [PubChem=123631] after treatment with EGFR inhibitor CL-387785 [PubChem=2776] for 24h.	31	2.64557e-09	2.026e-07	2.9308	41	0.0333	24	2.92603e-08	2.9256	38	105	0.0173
	Genes regulated by hypoxia, based on literature searches.	34	4.82201e-09	3.36689e-07	2.2754	62	0.0504	61	1.31318e-05	2.0024	54	218	0.0246
	Genes up-regulated in basal-like breast cancer cell lines as compared to the mesenchymal-like ones.	37	1.77135e-08	1.13654e-06	3.1497	33	0.0268	226	0.00461102	1.9488	27	112	0.0123
	Down-regulated genes in the cancer progenitor (stem) cells corresponding to side population (SP) MCF7 cells (breast cancer) positive for MUC1 [Gene ID=4582].	40	2.27733e-08	1.3516e-06	3.5156	28	0.0228	110	0.000296506	2.547	23	73	0.0105
	Genes up-regulated in MCF7 cells (breast cancer) treated with hypoxia mimetic DMOG [PubChem=3080614].	41	2.42052e-08	1.40154e-06	2.3458	53	0.0431	18	3.31498e-09	2.7959	46	133	0.021
The test set of 1,230 genomic regions picked 2,195 genes (12%) of all 17,744 genes.
MSigDB Perturbation has 2,374 terms covering 16,251 (92%) of all 17,744 genes.	2,374 ontology terms were tested (100%) using an annotation count range of [1, Inf].
GREAT version 2.0.2
Species assembly: hg19
Association rule: Basal+extension: 5000 bp upstream, 1000 bp downstream, 1000000 bp max extension, curated regulatory domains included
	Key:
	cancer studies graphed in Figure 4C

## Sheet: 854 ZNF217ER MSigDB
Supp Table 6	MsigDB categories on 854 ER_ZNF217 co-bound_differential changed genes
Ontology	# Term Name	Binom Rank	Binom Raw P-Value	Binom FDR Q-Val	Binom Fold Enrichment	Binom Observed Region Hits	Binom Region Set Coverage	Hyper Rank	Hyper FDR Q-Val	Hyper Fold Enrichment	Hyper Observed Gene Hits	Hyper Total Genes	Hyper Gene Set Coverage
MSigDB Perturbation	Genes up-regulated in breast cancer tumors (formed by MCF-7 xenografts) resistant to tamoxifen [PubChem=5376].	2	3.57775e-14	4.24679e-11	2.1116	117	13.70%	4	1.24432e-13	2.2641	109	549	7.01%
	Genes up-regulated in luminal-like breast cancer cell lines compared to the mesenchymal-like ones.	3	4.67793e-14	3.70180e-11	2.6267	77	9.02%	39	2.61032e-6	1.9370	71	418	4.56%
	Genes up-regulated in MCF7 cells (breast cancer) after stimulation with NRG1 [Gene ID=3084].	4	2.18845e-13	1.29884e-10	3.2519	53	6.21%	7	5.05570e-12	3.2958	50	173	3.21%
	Genes down-regulated in HMLE cells (immortalized nontransformed mammary epithelium) after E-cadhedrin (CDH1) [Gene ID=999] knockdown by RNAi.	5	2.46447e-12	1.17013e-9	2.0932	103	12.06%	9	9.83501e-12	2.2520	94	476	6.04%
	The 'group 5 set' of genes associated with acquired endocrine therapy resistance in breast tumors expressing ESR1 but not ERBB2 [Gene ID=2099, 2064].	6	4.78009e-12	1.89132e-9	2.0974	100	11.71%	2	1.27940e-14	2.5026	97	442	6.23%
	Genes down-regulated in breast cancer tumors (formed by MCF-7 xenografts) resistant to tamoxifen [PubChem=5376].	8	1.81820e-11	5.39552e-9	2.4610	69	8.08%	6	6.45204e-13	3.0244	61	230	3.92%
	Genes up-regulated in mucinous ovarian carcinoma tumors of low malignant potential (LMP) compared to normal ovarian surface epithelium tissue.	13	3.68845e-10	6.73568e-8	2.8921	46	5.39%	89	1.81959e-4	1.9813	45	259	2.89%
	Genes up-regulated in Daudi cells (B lymphocytes) stably expressing CD5 [Gene ID=921] off a plasmid vector.	14	4.64067e-10	7.86925e-8	2.2458	71	8.31%	121	5.53180e-4	1.6538	67	462	4.31%
	Down-regulated genes in the cancer progenitor (stem) cells corresponding to side population (SP) MCF7 cells (breast cancer) positive for MUC1 [Gene ID=4582].	16	9.64435e-10	1.43098e-7	4.5210	25	2.93%	37	2.05100e-6	3.5929	23	73	1.48%
	Genes down-regulated in metastatic vs non-metastatic HNSCC (head and neck squamous cell carcinoma) samples.	17	1.08349e-9	1.51306e-7	3.1747	38	4.45%	236	6.85615e-3	1.7196	38	252	2.44%
	Genes up-regulated in luminal-like breast cancer cell lines compared to the basal-like ones.	18	1.08409e-9	1.42980e-7	2.2468	68	7.96%	34	1.72775e-6	2.0585	63	349	4.05%
	Transcripts depleted from pseudopodia of NIH/3T3 cells (fibroblast) in response to haptotactic migratory stimulus by fibronectin, FN1 [Gene ID=2335].	19	1.21459e-9	1.51760e-7	2.0328	84	9.84%	208	4.19467e-3	1.4597	80	625	5.14%
	Genes down-regulated in hepatocellular carcinoma (HCC) compared to normal liver samples.	20	1.94680e-9	2.31086e-7	2.1276	74	8.67%	167	1.27801e-3	1.5589	73	534	4.69%
	Genes changed in breast cancer samples according to the ESR1 [Gene ID=2099] status: ER positive vs ER negative tumors.	21	2.00597e-9	2.26770e-7	3.1023	38	4.45%	17	4.39525e-9	3.5247	34	110	2.19%
	Genes down-regulated in monocyte-derived dendritic cells (MDDC) after stimulation with galecin-1 (lectin, LGALS1) [Gene ID=3956] compared to that with bacterial lipopolysaccharide (LPS).	23	2.13201e-9	2.20061e-7	2.0393	81	9.48%	38	2.25473e-6	1.8964	76	457	4.88%
	Genes down-regulated in HEK293 cells (embryonic kidney) at 6 h, 12 h or 24 h after infection with reovirus strain T3A (known as a strong inducer of apoptosis).	26	2.85823e-9	2.60978e-7	2.8208	43	5.04%	97	2.22759e-4	2.0328	41	230	2.63%
	Genes up-regulated in MCF7 cells (breast cancer) under hypoxia conditions.	27	3.30212e-9	2.90342e-7	2.5633	50	5.85%	12	2.20364e-10	3.0981	47	173	3.02%
	Up-regulated in MCF7 cells (breast cancer) by TLX1 (HOX11) [Gene ID=3195].	28	3.99957e-9	3.39107e-7	2.1887	67	7.85%	75	5.20237e-5	1.8168	65	408	4.18%
	Genes up-regulated at the peak of an antigen response of naive CD8+ [Gene ID=925, 926] T-cells.	30	5.20772e-9	4.12104e-7	2.3986	55	6.44%	178	2.13987e-3	1.6919	50	337	3.21%
	Genes up-regulated in MCF7 cells (breast cancer) engineered to conditionally express LMO4 [Gene ID=8543] by a Tet Off system.	31	6.21384e-9	4.75860e-7	2.1637	67	7.85%	53	1.87714e-5	1.9438	60	352	3.86%
The test set of 854 genomic regions picked 1,556 genes (9%) of all 17,744 genes.
MSigDB Perturbation has 2,374 terms covering 16,251 (92%) of all 17,744 genes.	2,374 ontology terms were tested (100%) using an annotation count range of [1, Inf].
GREAT version 2.0.2
Species assembly: hg19
Association rule: Basal+extension: 5000 bp upstream, 1000 bp downstream, 1000000 bp max extension, curated regulatory domains included
<div class="statcounter"><a title="web analytics" href="http://www.statcounter.com/" target="_blank"><img class="statcounter" src="http://c.statcounter.com/4850520/0/6a598222/1/" alt="web analytics" /></a></div>
	Key
	cancer studies graphed in Figure 4C
