# Supplementary material for: Global analysis of ZNF217 chromatin occupancy in the breast cancer cell genome reveals an association with ERalpha
Source: BMC Genomics. 2014 Jun 24;15(1):520. doi: 10.1186/1471-2164-15-520 (PMC4082627; doi:10.1186/1471-2164-15-520)
Supplement: Supplementary file 15 — Additional file 15: Supplementary Methods: Primers used to validate TF binding sites and Taqman Assays for RNA-seq confirmations. (XLSX 13 KB) [file 12864_2014_6197_MOESM15_ESM.xlsx]

## Sheet: hg19
Supp_Methods Details
ChIP-qPCR primers
enh AXIN-F	ACAGCATTGAATGACCATGGG	106 bp	>chr16:377273+377378
enh AXIN-R	TCTTGCCCTTTTGTGTCTGC
enh LRIG3-F	CTCAGACTGCAAGACACACG	131 bp	>chr12:59271091+59271221
enh LRIG3-R	ACAAGGCGGAGGAATGAAGA
enh SLC22A5-F	TCTGTGACCCGGTTGACTAG	112 bp	>chr5:131714402+131714513
enh SLC22A5-R	TCAACCTCTCCCATGCTCAG
prom TIFF1-F	ACGACATGTGGTGAGGTCAT	112 bp	>chr21:43786823+43786934
prom TIFF1-R	CTCAGATATGAGTAGGACCTGGA
enh TIFF1-F	GTGGGCTGAATTCCTTGATGT	100 bp	>chr21:43783550+43783649
enh TIFF1-R	CCTGAGGGTTTTATATCCGCC
enh CARM1-F1	TCCCCAGGAAGCACACAATA	106 bp	>chr19:11007729+11007834
enh CARM1-R1	ATTCCTCACCAATGCACCAC
enh CARM1-F2	CAGGCTGCTTGGTAAACAGG	102 bp	>chr19:11009995+11010096
enh CARM1-R2	CCACACTCATACCCGTCCTG
enh CCND1-F	CAACCACGCGAGACAACAG	111 bp	>chr11:69469620+69469730
enh CCND1-R	GCAAATAACCCGGGAAGACA
enh PGR-F	GAGGCTGACATTCTGGGACT	127 bp	>chr11:100904985+100905111
enh PGR-R	TCATTCCAAGGCAGAGCTCA
enh TGFB2-F	GAGTATATGTGTCCGGGTGC	127 bp	>chr1:218553922+218554048
enh TGFB2-R	TCTCTGCTCTTCATCTCCAGA
prom IGFBP3-F	ACGGGACACACGTAAAGACT	133 bp	>chr7:45963038+45963170
prom IGFBP3-R	CCGTGTCACTGCCTCAAATT
prom ERBB3-F	TTATGGGGTTTCGAGTCTGG	100 bp	>chr12:54759700+54759997
prom ERBB3-R	GGTTGGTTCACTTGGTGGAT
exon ZNF10-F	GATCAGGAAAGGGGGATAGC	100 bp	>chr12:133727637+133727550
exon ZNF10-R	CCCTGGTGAAGTCCACAAAT
Taqman Assays (ABI)
#Hs00406354_CARM1
#Hs00929869_SLC22A5
#Hs01057900_IGFBP4
#Hs00394718_Axin1
#Hs00919915_ZNF217
#Hs00394267_LRIG1
